# Supplementary material for: Extensive co-binding and rapid redistribution of NANOG and GATA6 during emergence of divergent lineages
Source: Nat Commun. 2022 Jul 23;13:4257. doi: 10.1038/s41467-022-31938-5 (PMC9308780; doi:10.1038/s41467-022-31938-5)
Supplement: Supplementary file 4 — Supplementary Data 1 [file 41467_2022_31938_MOESM4_ESM.xlsx]

## Sheet: RNA-seq
Sample	Mapped Uniquely
iXEN_0h_rep1	6151863
iXEN_0h_rep2	12270139
iXEN_0h_rep3	10578224
iXEN_0h_rep4	4502773
iXEN_2h_rep1	8807682
iXEN_2h_rep2	12184982
iXEN_2h_rep3	7789552
iXEN_2h_rep4	11246376
iXEN_4h_rep1	8803239
iXEN_4h_rep2	3586661
iXEN_4h_rep3	11081675
iXEN_4h_rep4	10227835
iXEN_8h_rep1	11015813
iXEN_8h_rep2	9752740
iXEN_8h_rep3	11131940
iXEN_8h_rep4	11515172
iXEN_16h_rep1	9989419
iXEN_16h_rep2	10643441
iXEN_16h_rep3	13182563
iXEN_16h_rep4	10161394
iXEN_24h_rep1	7145746
iXEN_24h_rep2	13790084
iXEN_24h_rep3	4371111
iXEN_24h_rep4	10899930
iXEN_48h_rep1	9292785
iXEN_48h_rep2	4667483
iXEN_48h_rep3	10630220
iXEN_48h_rep4	9175405
iXEN_96h_rep1	9131521
iXEN_96h_rep2	9164538
iXEN_96h_rep3	7986618
iXEN_96h_rep4	10520245

## Sheet: RNA-seq gene lists
Genes Identified as Epi or PrE (Nowotschin et al. 2019)			Epi or PrE genes that overlap Mohammed et al 2017				Genes identified as upregulated throughout differentiation. DESeq2 normalized expression										Genes identified as downregulated throughout differentiation. DESeq2 normalized expression
PrE	Epi		PrE	Epi	Epi		Gene	0h	2h	4h	8h	16h	24h	48h	96h		Gene	0h	2h	4h	8h	16h	24h	48h	96h
0610007p14rik	1190005I06Rik		2200002D01Rik		1190005I06Rik		Sox17	3.25161	2.77455	4.66849	8.15856	8.83245	9.20781	10.0702	10.5606		A830018L16Rik	6.04196	5.97595	5.79732	5.80307	5.48566	4.65317	3.48487	2.98942
1700123O20Rik	1700019D03Rik		2210011C24Rik		1700019D03Rik		Gm4956	1.58079	1.58079	1.89532	1.83554	2.00986	3.04544	4.85	2.08678		Prdm14	8.74619	6.37811	6.49125	5.58374	5.05216	3.60902	3.88968	2.7549
2200002D01Rik	1700027j19rik		2810459M11Rik		1810037I17Rik		Bag2	4.99476	4.79623	4.88817	5.47982	5.94646	7.45622	9.17625	9.99322		Gsta3	7.13764	6.83822	6.34491	5.74507	4.27075	3.40247	3.45277	2.9443
2210011C24Rik	1700029P11Rik		AA986860		2410141K09Rik		Ptpn18	3.27349	2.3838	2.31096	3.41009	4.5719	5.13913	5.87833	4.45323		Vwa3b	8.52764	8.10502	8.03929	8.16058	7.53123	6.08733	4.27837	4.09577
2810459M11Rik	1810037I17Rik		Abhd5		Aass		Cfc1	1.58079	1.58079	1.58079	1.58079	1.58079	1.84139	6.94397	5.81732		Lonrf2	6.49107	4.4071	2.65867	4.0013	4.8952	3.53238	2.46667	1.81053
4932438A13Rik	1810058I24Rik		Acaca		Acaa2		Sema4c	4.83794	4.47319	4.76437	5.90631	6.28069	7.39839	8.86052	9.68514		Slc9a2	4.45889	3.37961	2.41337	1.58079	1.58079	2.03508	3.33304	2.08678
AA986860	2410089e03rik		Acadl		Acp6		Aff3	3.95447	3.75204	4.21373	5.51772	7.22995	4.95497	4.28025	5.09935		1700019D03Rik	7.85518	7.39365	7.56243	7.1036	6.56089	4.74922	4.32187	3.42931
Abhd17c	2410141K09Rik		Acat2		Actl6a		Fhl2	3.21031	6.51613	6.05859	5.7229	4.52538	4.46557	5.13027	9.15005		NA	9.88793	9.8802	9.77009	9.49506	9.16114	8.46757	6.70837	6.12919
Abhd5	2610318N02Rik		Acbd3		Adam19		Slc40a1	3.36447	3.31671	4.39184	4.79596	6.33309	5.88609	5.88686	5.63179		Aox3	7.30165	6.66862	6.5864	6.13874	5.85145	5.43651	4.21311	2.34911
Acaca	2810474o19rik		Acox1		Adam23		Nabp1	6.5213	6.8671	7.35471	7.22465	7.9938	8.97865	9.81489	10.1889		Nrp2	7.19572	10.8818	11.1204	9.9056	8.25736	6.88133	6.31783	6.84853
Acadl	Aass		Adora1		Adprh		Nab1	6.19213	10.0713	9.29822	8.96998	8.42815	7.68577	6.98985	8.03174		Adam23	9.26502	9.43206	9.32211	8.88189	8.42984	7.56003	5.63845	4.88814
Acat2	Acaa2		Agpat3		Aire		NA	4.54107	4.22092	4.74979	5.22056	5.3828	5.91358	7.06084	6.19198		Fzd5	10.463	10.5667	10.4688	9.72721	8.92862	8.08766	6.97044	6.41735
Acbd3	Ace		Agpat4		Akr1b3		Wnt6	3.22381	5.0733	5.31567	5.68194	6.21946	6.077	4.89712	4.09851		Fn1	13.5269	13.5282	13.1242	12.7436	12.3348	11.0075	10.3048	9.63874
Acox1	Acp6		Agpat9		Aldh2		Fev	1.58079	1.80305	1.58079	1.58079	1.58079	2.0337	4.12985	3.1224		Igfbp2	8.57698	8.14123	7.62779	6.56522	5.37498	4.57073	5.48646	4.82602
Actb	Actl6a		AI464131		Anp32a		Ihh	1.58079	2.78607	2.31953	1.95542	2.59655	3.79099	8.00255	8.36904		Tuba4a	11.0722	11.5306	11.1194	10.5826	10.0584	9.42112	8.40303	7.69262
Actn1	Adam19		Akap13		Apobec3		Slc23a3	1.58079	4.59237	4.19461	2.55047	2.06519	1.58079	2.26551	2.6068		NA	4.57162	3.7616	4.10288	3.70413	2.90461	2.24091	1.58079	1.58079
Actr1b	Adam23		Akap9		AU018091		Ptprn	4.08318	8.86266	8.48095	7.91424	6.29666	5.51795	4.87223	4.61861		Sp100	5.27514	4.73521	4.01449	3.4733	2.77391	1.93058	1.58079	1.58079
Actr2	Adgrl1		Akt1s1		Bax		Obsl1	6.82191	6.20801	6.24399	6.76445	7.67737	8.32576	9.61312	9.64803		NA	5.49359	5.12888	5.20643	5.38971	4.94571	4.08346	2.91488	2.42862
Actr3	Adprh		Aldh18a1		BC028528		NA	1.75109	4.65281	4.27049	3.96115	3.65647	4.12595	4.51047	4.12595		Gbx2	8.03205	5.66122	5.14438	5.25455	5.3567	4.8419	4.18826	4.61152
Adora1	Aebp2		Alg5		Bcat1		Ap1s3	3.91826	5.59277	5.46441	5.43196	6.15431	6.76383	7.1112	7.27254		Bok	5.6249	5.80443	6.00578	5.77323	5.02867	3.76535	2.8268	4.68395
Agfg1	Agpat2		Amn		Bcat2		Serpine2	5.61838	5.92741	5.77252	6.59644	8.19349	8.80209	9.22738	9.99199		Tfcp2l1	13.3259	12.4493	12.2849	12.3181	11.7924	11.0827	9.99792	8.32593
Agpat3	Ahdc1		Ank		Bmp4		2810459M11Rik	2.70494	2.46174	2.37691	2.3419	2.90862	4.63742	7.90703	7.10106		Gli2	9.29361	7.77804	8.18446	7.29914	5.95657	3.88024	4.11444	3.20791
Agpat4	Aire		Ankrd12		Bnc2		Ugt1a7c	1.58079	1.58079	1.58079	1.58079	1.58079	2.75426	5.74498	6.38389		Inhbb	6.97475	7.13703	6.62688	4.93456	4.98109	3.76776	4.10066	2.93147
Agpat9	Akap1		Ankrd33b		Bptf		Rnf152	3.25688	3.18475	4.1952	6.45092	7.74926	7.83677	8.35121	7.10223		Il10	3.94609	2.3936	2.6314	1.58079	1.77299	1.74435	1.58079	2.20359
AI464131	Akap12		Anxa4		Brd3		Slc35f5	5.96287	6.32452	6.33865	6.91235	7.14836	8.29726	9.58269	9.51721		Lemd1	5.0779	5.92674	5.84671	5.38126	4.92802	3.46215	2.39636	2.873
Akap13	Akr1b3		Ap1m2		Bst2		Gpr39	1.58079	2.5492	2.17995	2.92443	2.30125	3.74476	4.47724	5.54493		NA	4.15831	3.70878	3.26087	2.4246	2.39551	1.58079	1.58079	1.58079
Akap9	Aldh2		Ap3d1		Calm2		AA986860	5.54511	5.89457	5.95451	5.99794	6.90063	8.24498	9.41208	9.31506		Lrrn2	7.66129	5.8357	6.19611	5.72685	3.3221	2.22984	3.67581	2.67502
Akr1b8	Aldoa		Apom		Cbx1		Ikbke	4.00752	4.53127	4.9983	4.87643	4.63211	4.57019	6.7015	7.4186		Etnk2	6.06326	5.17726	4.9609	4.38882	3.3893	3.97939	4.76421	5.11723
Akt1s1	Anapc5		Appbp2		Ccnd1		Rab7b	1.58079	4.6629	3.95503	3.55455	2.35294	2.0708	1.77406	2.60041		Sox13	8.1932	7.26394	6.1799	5.09909	4.95487	4.90971	5.2293	6.88731
Aldh18a1	Ankrd10		Aqp8		Cdkn1c		Plekha6	4.65107	3.94508	4.02994	4.76961	4.90189	5.9116	7.44766	8.7846		Lax1	5.20194	5.04635	5.22545	4.13682	3.28767	2.5982	2.2598	1.93807
Alg5	Ankrd37		Arf1		Cep55		Adora1	1.58079	2.54327	2.91117	3.99881	7.30125	6.87532	7.71548	9.56005		Ptprv	6.02852	5.65636	4.83738	4.56624	4.42904	4.41846	3.40999	2.53386
Alppl2	Anp32a		Arf4		Cggbp1		Shisa4	4.02698	4.69041	4.13776	3.74778	4.30118	5.39041	6.61414	8.25504		Tnni1	7.25284	6.36379	5.75192	4.72232	4.356	3.70419	3.46191	4.55833
Amn	Anp32e		Arf5		Chchd10		Hmcn1	3.31954	3.16447	2.8206	2.73247	2.518	3.1865	5.76905	4.99487		Nr5a2	9.67766	8.85956	8.15508	7.47269	6.92683	5.66677	4.42267	3.77508
Amot	Apex1		Arhgap17		Chd9		1700025G04Rik	6.89192	6.13418	6.77519	6.92638	7.67444	8.80079	9.40671	9.58571		Cfh	7.23634	7.05437	6.28721	5.60108	4.02143	3.12435	2.13027	1.58079
Amotl2	Apitd1		Arhgdia		Chka		Lamc1	12.4668	12.731	12.9497	13.5245	14.2476	14.8462	15.7616	16.4704		Ptgs2	3.01014	7.42063	6.21869	5.76995	3.24278	1.9919	2.3691	2.10082
Ank	Apobec3		Arl8b		Cldn4		Npl	5.10139	5.48748	7.25428	9.44118	10.77	10.2331	11.4215	10.548		Nmnat2	7.70935	7.613	7.40187	7.45291	6.53788	5.24747	4.15076	3.50192
Ankrd12	Aqp3		Arpc2		Cobl		NA	3.13414	2.46174	2.5103	2.39775	3.24073	4.05128	6.61989	6.28749		Lamc2	9.59091	11.0181	11.2144	10.9218	9.45495	7.59671	5.8864	7.90448
Ankrd33b	Armcx1		Arpc5		Col18a1		Rnasel	1.93627	1.58079	2.20879	2.0155	3.02983	4.79906	6.31776	6.18805		NA	6.51055	7.09534	6.79296	6.5897	5.70161	4.94339	3.77788	2.53436
Anxa4	Asb13		As3mt		Ctbp2		Glul	10.134	10.1903	11.6099	12.4198	12.9859	13.1301	13.8881	12.9423		Ankrd45	7.3798	7.88916	7.74495	7.17675	6.40787	5.42826	4.06318	3.59277
Ap1ar	Atg16l2		Asah1		Cth		BC034090	3.95205	3.45267	4.21959	4.36392	5.00252	5.16267	6.45929	6.65534		Dusp27	8.56362	8.20164	8.37426	8.28214	8.39159	8.12148	5.79799	4.81544
Ap1g1	Atp5j2		Atf6		Cyct		Qsox1	6.36413	6.69444	6.90726	6.85035	6.7903	7.99726	9.52672	11.0028		Fcgr2b	7.84864	7.18975	7.52524	6.73069	5.65787	3.73664	2.54145	2.51703
Ap1m2	Atrx		Atp1a1		Ddx58		Soat1	6.43457	7.29365	8.19762	8.73485	9.14284	9.50144	10.9203	11.9995		NA	5.48863	5.11612	4.33922	4.07045	3.20736	2.46215	2.7031	2.71214
Ap2a2	AU018091		Atp1b1		Dnajb6		Rcsd1	2.97534	3.24104	2.98798	3.17542	3.63286	4.07229	7.32326	7.13204		Apoa2	7.29452	6.72954	6.6741	6.35154	5.85703	4.65748	3.39345	3.47323
Ap2m1	Avpi1		Atp2a2		Dnajc21		Cd247	1.83995	2.41251	2.34571	2.13739	3.77075	5.20068	5.91128	2.63879		Spta1	6.1734	6.3271	5.88793	5.09206	4.36703	3.45812	3.21321	3.83132
Ap2s1	Bax		Atp2b1		Dnajc7		Gm7694	2.28603	2.29933	5.75189	4.73884	3.27874	3.66518	4.26574	4.21205		Lefty2	7.50383	7.40874	7.99454	10.3967	10.2943	7.04428	4.21364	2.70457
Ap3d1	BC028528		Atp6v0a1		Dnmt3l		Olfml2b	1.58079	2.27408	3.31666	2.78982	3.2655	3.79699	4.77962	4.78927		C130074G19Rik	9.23598	8.39138	7.69307	7.24547	6.34268	5.35687	4.98167	5.27329
Apoe	Bcas2		Atp6v0b		Dppa4		Pea15a	6.59638	6.69932	7.32574	7.67437	7.44233	7.95897	9.24377	9.9327		Slc30a10	5.57611	3.65021	3.45605	3.47154	3.46461	2.67153	2.58986	2.91851
Apom	Bcat1		Atp6v0d1		Dppa5a		Capn2	6.85771	7.90676	9.16045	9.8207	9.77303	9.80104	10.2226	10.9783		5033404E19Rik	4.7598	2.96044	2.48534	3.2024	3.54523	2.76186	1.78971	1.79255
Appbp2	Bcat2		Atp6v0e		Dpy30		Ptpn14	7.82185	7.17924	7.23105	7.59814	8.24896	9.448	10.8308	11.3532		NA	4.66058	4.26483	4.18273	3.62565	3.26813	2.06627	2.15162	1.81053
Aprt	Bcor		Atp6v1a		E2f4		Nenf	4.37838	4.37985	4.39216	4.96075	5.67634	6.3118	7.55421	7.69305		D1Pas1	8.34809	8.53344	8.46179	8.25607	7.39049	5.87587	5.08178	3.97501
Aqp8	Bex2		Atp6v1b2		Ei24		Sertad4	3.48346	6.78524	6.02761	5.2144	4.55516	3.57404	3.31053	4.72181		Ccdc3	5.15922	4.42316	3.59141	3.06954	2.91653	2.08441	2.07224	1.99274
Arf1	Bmp4		Atp6v1c1		Eif4e2		Fam107b	6.59556	9.4351	8.52935	8.06995	7.51802	7.13793	6.00395	7.28217		Camk1d	9.43555	9.40615	9.37571	9.62091	9.01387	7.96915	5.74152	4.25152
Arf4	Bnc2		Atp6v1d		Eif4ebp1		Bend7	3.48285	4.46815	4.01116	4.02775	4.53312	5.0971	5.82908	3.96658		St8sia6	6.84886	7.0038	6.12739	4.76475	4.96264	4.12094	3.06306	2.22248
Arf5	Bnip3l		Atp6v1e1		Ell2		Gata3	2.37989	4.13642	4.12428	4.11366	3.03611	3.60226	5.26873	5.22477		Grin1	6.90447	6.18903	5.426	4.36054	3.48311	2.97782	4.00704	2.34911
Arhgap1	Bola1		Atp6v1g1		Enah		Sfmbt2	7.04906	7.02933	7.54878	8.27941	8.84168	10.054	10.4614	11.3862		Ier5l	5.95121	4.70898	3.58672	3.67328	3.49766	3.33055	4.18656	3.34439
Arhgap17	Bptf		Atp6v1h		Enox1		Il15ra	1.58079	4.3668	2.82223	1.58079	1.94086	2.09955	1.98957	1.90062		Ptges	7.90922	8.14802	8.11281	6.63521	5.56318	4.53625	5.48099	5.31332
Arhgdia	Brd3		Aup1		Epcam		Cubn	3.13851	2.96924	3.29116	5.13848	8.23902	10.9404	14.617	14.0248		Hmcn2	6.0428	5.46035	4.88972	4.72019	4.47915	3.61757	3.1964	2.8951
Arl6ip1	Bst2		B2m		Etv1		NA	1.58079	2.99662	4.05163	3.81047	2.69398	1.76702	1.58079	1.79164		Ass1	10.2126	10.0751	9.59049	8.79836	8.23189	7.69669	7.34915	7.57046
Arl8b	Btf3		B3galnt1		Etv5		Psd4	4.50337	4.6901	5.19712	5.89937	6.50122	7.79827	8.45287	8.75812		Ptgs1	4.94295	6.23179	6.00177	4.18824	2.80442	2.03508	2.67672	2.07644
Arpc2	C130073F10Rik		B3gat3		Exoc3l		Nsmf	3.60958	3.98244	3.46201	4.38853	5.0305	5.60296	7.14774	7.39477		Rbm43	6.49276	5.68911	5.71504	5.39114	5.08745	4.62788	3.99979	3.96198
Arpc5	Cacybp		B4galt1		Exosc5		Clic3	2.38195	2.1918	2.36904	3.08109	3.35467	3.64966	6.31178	7.33794		Nmi	6.01171	5.89979	5.58162	4.93395	3.88537	3.15039	2.69683	3.12233
As3mt	Calm2		B4galt6		F2rl1		Gpsm1	4.54573	4.9778	4.64547	5.46346	5.83205	5.88867	6.94072	7.22546		5330411J11Rik	4.84322	4.11299	4.09089	3.84613	3.32944	2.09502	2.07224	1.87625
Asah1	Carnmt1		Bag2		Fam169a		NA	1.58079	1.76762	2.16196	2.12559	2.51198	2.99394	3.72961	2.5547		Ly75	10.8064	10.5282	10.1326	10.0615	9.64533	8.90283	7.98756	7.11941
Atf6	Cbl		Bag5		Fam60a		Mvb12b	5.38844	4.71132	4.24285	4.33301	5.30418	6.79107	8.68425	9.55642		Gca	7.52314	7.53488	7.3185	6.68135	6.02683	5.52388	4.77478	4.19873
Atp1a1	Cbx1		Baz1a		Fgf4		Gsn	5.32885	7.31669	7.83264	7.73113	6.73698	7.32852	9.06657	11.1364		Scn3a	7.00345	6.69364	7.83702	7.12519	5.5992	4.16366	2.93913	2.88214
Atp1b1	Ccdc58		Bend5		Fn1		Stom	5.84469	9.08773	9.54949	8.80385	7.93712	7.66076	8.25902	7.97066		Csrnp3	7.85816	5.9224	7.00685	7.54103	7.02387	6.01743	5.06658	3.73424
Atp2a2	Ccnd1		Bicc1		Foxd3		Ggta1	8.1336	8.25895	9.99219	10.2448	10.126	10.9432	11.9998	12.4681		Sp5	7.42716	4.94233	3.97433	2.45173	2.3192	1.58079	1.58079	1.78098
Atp2b1	Ccnd3		Bmi1		G3bp2		Crb2	3.2212	3.55203	4.39641	6.5639	7.8824	6.90182	6.98341	5.00968		Gad1	3.62576	5.56172	4.44405	3.37232	3.20554	1.58079	1.98957	1.79255
Atp5e	Cdca7		Calm1		Gabarapl2		Itgb6	1.58079	1.76762	3.13271	3.80155	4.00857	3.0783	3.85058	5.28172		Platr26	5.70694	5.35099	5.78451	6.25083	5.86852	4.05875	2.92813	2.17048
Atp5g3	Cdh1		Calr		Gabbr1		Cobll1	3.39332	4.04563	5.64036	6.64927	7.26106	7.45555	9.04	9.44572		Ttn	8.55969	9.05156	8.65985	7.43891	5.50971	4.51671	3.55004	3.72724
Atp6ap1	Cdkn1c		Calu		Gatsl3		NA	4.00212	5.00797	5.47513	5.66346	5.69917	6.20896	6.82641	8.20666		Ccdc141	9.76435	9.75275	10.3077	9.79894	9.28367	8.80436	6.03715	3.37242
Atp6ap2	Cebpzos		Camsap3		Gdf3		Nostrin	2.41302	2.33127	2.70786	4.61406	8.16766	10.7519	11.8994	11.1929		Rapsn	4.90121	4.22923	4.45594	4.08222	4.28796	2.90914	2.11712	1.79255
Atp6v0a1	Cenph		Canx		Gjc1		Lrp2	5.52985	6.67371	9.58984	11.303	10.8535	11.0231	13.9099	14.1213		Mybpc3	5.08256	4.11341	4.15088	4.6548	4.97894	3.27982	2.76639	3.42114
Atp6v0b	Cep55		Capns1		Gm10093		Osbpl6	3.71021	3.89466	4.15487	4.10569	4.65125	5.28057	5.9922	7.51794		Accsl	9.28557	8.38063	7.8494	7.08926	5.65838	3.9012	3.44423	2.21489
Atp6v0d1	Cers4		Car4		Grhl2		Dnajc10	9.73622	10.0334	10.2662	10.4862	10.7034	11.2191	12.0955	12.2033		Lmo2	3.55415	4.39935	6.05688	7.16697	6.93826	5.87638	4.28944	2.47455
Atp6v0e	Cggbp1		Ccdc47		Grsf1		Frzb	2.00648	1.76762	1.58079	1.58079	1.76693	1.58079	4.11656	6.8518		D430041D05Rik	4.72774	4.67141	4.03428	3.58246	3.33012	2.70838	1.97391	2.47991
Atp6v1a	Chchd10		Ccdc50		Gsta4		Tfpi	8.42002	8.7692	9.14556	8.97164	9.53569	10.9099	11.666	13.2201		Meis2	8.5124	8.43275	8.36459	7.73891	6.98626	6.26691	6.13471	5.6807
Atp6v1b2	Chd4		Cd164		Gtsf1l		Serping1	5.8201	5.73205	5.0807	5.41137	5.83056	7.45229	9.86566	10.0105		Rasgrp1	6.09401	4.53137	4.66013	4.06472	3.12754	3.10835	1.78065	1.81053
Atp6v1c1	Chd9		Cd2ap		H2-M5		Pramel7	2.21972	4.28021	5.39553	6.02318	6.58295	7.40387	6.63837	2.90357		Ppp1r14d	8.9282	7.72403	6.6818	6.36799	6.18562	5.05059	5.2267	3.14657
Atp6v1d	Chka		Cd59a		Hdac1		F2	3.61433	3.21569	3.09503	3.31467	3.56725	3.60029	6.48722	6.98546		Rhov	6.12957	6.16891	6.07941	6.16519	5.97651	4.9014	3.18329	2.56438
Atp6v1e1	Cisd1		Cd63		Hells		Creb3l1	5.11763	5.04888	5.05601	5.3364	7.12808	8.14508	8.79746	8.79074		Chac1	7.64568	7.18671	7.65767	7.77682	5.8542	6.48623	4.77115	4.57466
Atp6v1g1	Cks1b		Cdipt		Hmga1		Chst1	1.8213	4.86315	3.86772	3.33422	2.98138	3.83222	4.11138	5.88906		Itpka	7.5062	7.55406	7.48951	5.88283	5.14737	3.86287	3.77657	4.61685
Atp6v1h	Cldn4		Cdkn3		Hmgxb4		Syt13	2.73253	2.52341	2.0872	2.82527	4.02473	6.64142	7.5116	7.59991		Pla2g4e	5.29538	5.31939	5.39861	3.98442	3.02539	2.27065	2.19979	1.79255
Atraid	Clns1a		Cfl2		Hsd17b14		Trp53i11	6.80897	7.64802	6.66645	5.21596	4.01989	4.2488	6.72747	7.11327		Map1a	7.58902	8.32563	8.10596	7.29624	6.24013	5.43549	4.42369	3.89029
Aup1	Cobl		Cgnl1		Ier2		Cd82	2.76726	5.55863	5.53756	4.16499	3.74956	5.53406	7.55786	7.44308		AA467197	7.03085	6.59345	5.76354	5.08964	4.15712	3.50438	2.70987	2.08678
B2m	Col18a1		Chmp2b		Ifitm2		Lpcat4	5.85221	5.80618	6.4579	6.22809	6.73021	7.9926	8.73741	9.82566		Mal	5.7928	5.07801	3.69485	3.20778	2.76947	2.73007	2.5164	1.99274
B3galnt1	Cops4		Chpt1		Ifitm3		Thbs1	3.01014	6.98354	7.35916	7.10798	6.9496	6.10902	6.85023	9.44735		Pdyn	3.12696	5.2771	6.6292	4.62035	2.38695	1.58079	2.18283	2.22248
B3gat3	Cox17		Cited2		Igfbp2		Pak6	2.73036	5.13743	4.74901	4.11185	3.47708	4.34789	6.16994	6.64225		Tgm3	7.05759	7.32324	6.76526	4.97155	3.12551	2.82982	3.32564	3.53608
B3gnt7	Cox5a		Ckap4		Ino80		Sord	5.0857	4.53101	4.56491	4.47135	5.60323	6.70408	10.2894	10.1577		Smox	7.69176	7.33299	6.71283	6.42948	6.04625	5.35625	5.08854	5.38192
B4galt1	Cox6c		Cldn6		Irf1		Duoxa2	1.58079	2.5871	1.58079	1.58079	1.76693	1.58079	4.33266	3.07268		Cst13	1.86033	1.79039	3.211	4.15908	4.33327	4.24614	2.34248	1.58079
B4galt5	Cox7b		Cldn7		Itpk1		Sema6d	2.13554	2.61153	3.28824	3.42195	4.16286	4.63554	5.03339	8.34027		Syndig1	5.89653	5.06304	4.20159	3.25845	3.10598	2.22984	2.8233	3.15645
B4galt6	Cox7c		Clic1		Jam2		Hdc	1.76597	3.37392	5.57694	6.64363	5.28416	3.98482	5.83891	8.30163		Slc52a3	7.84823	6.43657	5.26683	4.42594	4.17715	4.11858	5.76991	4.48412
Bag2	Crip1		Clic4		Jarid2		Dusp2	2.39002	5.32679	3.61659	3.4687	4.1907	3.50631	2.9468	3.13261		Trib3	9.23085	8.20625	8.2915	8.74396	7.51439	8.12728	6.18079	6.4059
Bag5	Crxos		Clic5		Jmjd1c		Adra2b	2.69894	2.32959	2.79535	3.48194	6.28502	7.67443	8.79174	7.45408		Gdf5	2.31916	3.52397	3.96445	5.31506	4.76363	3.21104	2.67559	1.58079
Baz1a	Ctbp2		Clic6		Kat2b		Fahd2a	5.63405	5.06502	5.04343	5.0663	5.52439	7.22507	8.83683	6.50335		NA	5.5455	5.86278	4.60437	4.10679	1.81714	1.74435	2.0533	2.30618
BC031181	Cth		Clptm1		Kdm2b		Mertk	4.01268	3.89406	5.18444	6.78703	7.70309	7.97553	8.83723	10.0554		Mmp9	3.05598	3.85247	5.46613	6.6915	5.95707	5.22016	4.11021	2.43333
BC048679	Cyct		Clta		Kdm3a		Ckap2l	9.24474	9.36685	9.57131	9.6359	9.99687	10.8565	11.6426	10.5593		Bmp7	6.54559	5.7764	4.5032	4.26676	3.96509	2.99596	4.58489	3.00327
Bend5	Dctpp1		Cltc		Kdm5b		Il1a	1.75109	1.89051	2.08614	2.27041	2.57553	3.07132	4.17124	2.7836		Zbp1	7.34537	6.60734	5.55509	4.04504	3.19734	3.22159	2.4095	2.31651
Bex4	Ddhd2		Cmpk1		Klf2		Il1bos	1.58079	1.58079	1.77267	1.58079	2.10103	3.36379	3.99093	2.93038		NA	5.10073	4.82951	5.2733	4.97259	3.6288	2.83447	2.33919	2.43333
Bicc1	Ddx39b		Cmtm7		L1td1		Lrrn4	3.95245	3.63158	6.04443	7.98121	9.30263	9.13196	7.73068	7.07581		Stmn3	6.66045	6.01864	4.99016	4.08644	3.69109	3.30276	2.92112	3.07952
Bmi1	Ddx58		Cndp2		L3mbtl2		Bmp2	3.53635	3.79029	3.38059	3.30533	3.85144	5.79447	8.62274	8.79468		Car13	6.68805	6.77352	7.38534	6.7356	5.45957	3.9369	4.04037	3.5025
Bmpr2	Dek		Cobll1		Lef1		Flrt3	7.05479	7.45761	7.6184	8.2495	10.6464	11.3935	11.7578	12.1486		Bhlhe22	2.44331	5.26184	6.05417	5.5167	3.93564	2.44907	2.40375	1.58079
Bri3	Diaph1		Col4a1		Lgr4		Slc24a3	1.58079	1.58079	2.05371	1.58079	1.74938	2.72793	5.13284	6.66443		Lrrc34	9.69371	8.85079	7.58435	6.56922	6.75373	6.58055	6.34276	3.88717
Bsg	Dnaja1		Col4a2		Lig1		Rin2	5.61383	4.99811	5.03019	5.40591	6.29336	8.01885	9.08553	8.56403		Lrriq4	6.91323	6.42971	6.00132	5.3102	5.34275	4.62012	3.75215	2.28697
Calm1	Dnajb6		Commd3		Liph		Insm1	2.11116	1.76013	2.55763	2.98557	5.0714	4.07607	2.80819	2.94322		Lrrc31	6.971	6.86588	5.84273	5.2613	4.83494	4.19188	2.96604	1.87502
Calr	Dnajc21		Commd4		Lmo4		Pax1	1.9916	3.45669	3.44593	3.08334	3.0469	3.6392	4.74147	2.76541		Sox2	10.9004	10.8067	10.0042	8.47031	8.3144	7.64236	7.26606	6.01699
Calu	Dnajc7		Copa		Lpl		NA	1.58079	1.58079	1.58079	1.76367	3.45119	4.26943	6.13767	6.52507		Slc7a11	5.44132	5.74117	5.70004	6.75	4.90129	3.6784	2.90278	2.80739
Camsap3	Dnajc8		Copb1		Lrrc2		Foxa2	2.04551	2.42599	3.56433	6.98466	8.25109	8.11172	8.62289	9.29867		Noct	8.33552	11.2407	10.824	9.97422	9.22759	8.96477	8.10019	8.30293
Canx	Dnmt3l		Copb2		Med13l		Cst3	8.80708	8.51698	8.64698	8.91384	9.10395	9.6843	11.6913	11.8895		NA	4.82513	5.30911	5.07164	5.28595	5.09312	4.11024	2.11215	2.32323
Capns1	Dppa2		Coro1b		Mkrn1		Id1	5.7013	8.44357	7.91321	7.9453	8.62818	9.27581	10.3103	8.41902		Pdgfc	8.02911	8.5913	8.26829	7.0441	5.74896	5.03217	3.93241	3.45851
Car4	Dppa4		Cotl1		Mnat1		Hck	4.32299	7.60713	7.07802	5.26517	5.94057	6.11382	5.92091	4.66729		Dclk2	8.56049	8.34847	8.17772	7.75846	7.2645	6.02149	5.04426	3.98816
Carmil1	Dppa5a		Cpn1		Morc1		Dnmt3b	9.39842	9.30018	10.204	11.594	12.6449	13.0625	11.3393	11.3292		Il6ra	7.8544	9.38685	8.16846	6.26615	5.65708	5.48651	5.28753	3.95071
Ccdc167	Dpy30		Cpox		Mrps24		Procr	2.95574	3.85507	4.42621	4.6019	4.47329	5.4388	5.12518	7.93905		Them5	4.00263	3.58371	3.08848	2.41795	2.51529	1.58079	2.14262	2.57177
Ccdc47	Dstn		Creb3l2		Mrps31		Myl9	1.83995	4.21789	4.36201	5.22013	5.25798	3.62486	3.428	7.36341		Hormad1	6.4853	6.4992	6.39892	6.55304	6.35152	5.72583	3.66438	3.47323
Ccdc50	Dtymk		Creld2		Msh6		Lbp	2.00648	2.28694	2.3388	2.41271	2.9822	3.46166	5.83405	6.02776		Ciart	6.57955	5.70723	5.99334	5.9827	4.53982	4.36792	3.60884	3.69409
Ccna2	Dusp14		Crk		Mt1		Ppp1r16b	2.44655	2.5544	2.63717	2.32027	2.58829	2.63732	6.05499	8.91818		Gstm3	5.12771	4.85508	4.34705	4.23246	2.88519	2.37577	2.33919	2.02228
Cd164	Dusp6		Crtap		Mt2		Mafb	2.45842	5.94746	6.44397	3.39209	1.76693	1.89675	2.2598	2.66859		6330410L21Rik	4.26724	4.78354	4.11319	1.77546	1.74938	1.58079	2.62701	1.81053
Cd2ap	Dut		Cst3		Mtss1		Lpin3	5.80865	5.92568	5.9279	6.32746	6.80509	7.31511	8.22959	8.06994		Lef1	4.85129	3.74986	3.03174	2.59739	2.51662	1.74435	2.96336	3.58905
Cd59a	Dynll1		Cstb		Mybl2		Ptprt	2.15413	1.96972	2.17995	1.85295	2.22494	2.08441	4.64545	5.58918		Bdh2	4.9201	4.88303	4.79189	4.46851	3.50907	2.35903	2.90641	2.50644
Cd63	Dynlt1b		Ctsa		Mylpf		R3hdml	1.9916	1.58079	1.8393	1.76367	2.94961	4.32812	4.44579	2.74557		Cth	10.8381	11.1635	11.1044	11.2879	10.2322	8.7234	6.70831	6.29142
Cd9	E2f4		Ctsb		Myo10		Hnf4a	3.51838	2.50783	2.31953	2.59681	3.96718	7.04024	9.653	8.41098		NA	5.19195	5.09344	5.66732	5.44717	4.24346	3.77953	2.15163	1.79255
Cdc42	Eef1akmt1		Ctsc		Nanog		Rims4	2.50625	2.68807	2.61163	2.96705	4.10264	4.62596	4.98468	3.95885		Ttpa	5.32516	4.11237	4.15859	3.73507	3.25842	3.13575	2.94142	2.85364
Cdipt	Ehmt2		Ctsh		Nav2		Cd40	2.50625	3.27954	3.71037	3.796	3.7203	3.69051	4.98185	4.69712		Fut9	8.02485	7.57756	8.17382	7.27234	7.74526	6.72435	4.19025	3.35462
Cdkn3	Ei24		Ctsl		Nfib		Snai1	4.40229	3.55765	4.45494	5.02437	6.28812	6.68797	7.8984	8.94889		Epha7	6.6036	5.75587	5.9175	5.44936	5.50883	5.07797	4.06318	2.66909
Cep170b	Eif1ax		Ctsz		Nfyb		Kcng1	2.82791	2.56844	3.02928	3.50061	5.12003	5.33085	6.63303	8.87085		Bach2	6.70736	6.44462	6.12347	4.75506	4.07764	3.60701	3.44236	4.18088
Cfl2	Eif2s2		Cubn		Nme4		Ctsz	8.28298	8.14406	8.39459	8.92575	9.4325	10.0289	11.556	11.8535		Rragd	8.648	9.15843	8.84964	8.92236	8.89219	7.51733	5.71323	4.8839
Cgnl1	Eif4e2		Cuta		Ooep		Edn3	1.58079	2.357	2.59265	2.19762	2.38695	2.38567	5.67442	6.72521		Cfap206	5.09126	4.23282	3.96319	2.93573	2.5595	2.28519	2.10806	1.99183
Chic2	Eif4ebp1		Cyb5r3		Otx2		Sycp2	3.01014	3.25994	3.4668	3.92347	5.1604	4.99783	5.45379	4.16433		Aqp3	8.94695	8.71627	7.76921	6.1139	4.35923	3.29177	3.60825	3.31096
Chmp2b	Ell2		Cyp26a1		Parp1		Ppp1r3d	1.86033	1.94696	2.8712	3.20433	3.96536	3.64794	4.33638	4.20568		Ptprd	5.45952	5.40419	5.09659	4.94068	4.22861	3.16677	3.10549	2.96199
Chmp4b	Emc8		Cyp51		Pdgfa		Fam217b	3.66066	2.79658	4.01214	5.06714	6.23216	5.83234	5.83903	5.50336		Bnc2	6.44531	6.64733	7.1953	6.29503	5.78078	4.12016	2.54183	3.53424
Chpt1	Emg1		Dab2		Pdpn		Birc7	3.18701	2.70824	2.96463	3.31537	3.15646	2.75856	5.67859	7.02996		Sh3gl2	10.049	9.62902	9.43593	8.49602	7.85845	7.32625	5.70479	4.62146
Cisd2	Enah		Dad1		Pfkp		Nkain4	5.00592	4.60116	4.2901	2.96802	2.70414	2.92893	6.5034	5.67233		Adamtsl1	5.29721	5.62094	5.48469	4.35811	3.24244	2.9952	2.63669	2.8951
Cited1	Enox1		Dap		Pglyrp1		Chrna4	5.37391	3.97132	2.51065	2.74494	3.30563	3.85727	5.21249	5.61722		Elavl2	8.13221	8.35106	8.5046	8.07623	7.39493	6.56218	4.6084	4.34143
Cited2	Epas1		Dapk2		Phc1		Ptk6	1.75109	1.76762	2.41552	3.24492	4.26481	5.0056	6.2525	9.17582		NA	3.84831	3.36856	3.68601	3.33506	3.32655	2.71774	1.58079	2.0871
Ckap4	Epcam		Dbi		Phlda2		Helz2	3.32437	4.23381	3.60188	4.57416	4.79326	5.38715	7.17266	7.34686		NA	4.97	5.44624	4.80047	3.63392	3.69291	2.62062	2.51291	2.67992
Clcn5	Esco2		Dcbld1		Pim1		Pex2	5.24622	4.81095	5.50983	5.79862	6.17723	6.81566	8.18107	8.70534		Foxd3	6.62987	7.06149	5.71632	4.29127	4.10286	2.28222	3.20196	3.11954
Cldn6	Etv1		Ddost		Pitpnc1		Zbtb10	7.24204	8.46423	9.3509	9.46415	9.95044	10.2606	10.0253	9.85772		Dnajc6	9.10438	8.99385	9.39548	9.20725	8.59318	7.71088	5.62564	3.16844
Cldn7	Etv5		Derl1		Pla2g1b		Pag1	5.79621	4.94107	6.17325	6.84894	7.98911	8.81532	8.57342	8.74367		Zyg11a	8.35814	7.52998	7.25508	7.06901	6.93874	6.29004	4.85815	4.72607
Clic1	Exoc3l		Derl2		Pml		Car2	7.1736	8.98896	9.47471	9.08435	8.13186	10.3519	12.0138	11.3617		Calr4	5.97448	5.16552	4.15493	4.70262	4.74992	4.218	2.39413	1.99183
Clic4	Exosc5		Derl3		Pmm1		Gyg	5.51044	5.5102	5.96456	6.63498	6.55099	6.64518	8.20602	8.69706		Tspan1	5.82949	5.75643	6.12817	5.55267	5.50618	5.98743	3.22048	2.19923
Clic5	F2rl1		Dgat2		Pnp		Pld1	3.70464	3.55202	3.49171	4.21948	5.0321	5.6516	6.41659	7.47318		Pik3r3	8.59316	8.78096	8.17907	7.69546	7.05473	6.9976	4.86415	6.79354
Clic6	Fam169a		Dkk1		Pole4		Skil	7.73526	10.3645	9.59889	9.66678	9.86068	9.5587	8.85919	8.72673		Hpdl	6.90405	5.12238	5.9014	6.12358	6.31468	6.06567	4.06625	4.43649
Clint1	Fam60a		Dlst		Pou3f1		Anxa5	7.41164	7.86515	8.14661	8.55717	8.80157	9.13987	9.89088	10.5329		NA	5.15287	3.96919	3.27312	2.74514	2.22227	2.34502	2.06895	1.87625
Clptm1	Fbxo22		Dmxl1		Pou5f1		Setd7	6.00276	6.13985	6.79535	7.15775	7.50781	8.3903	8.66312	8.98862		Dlgap3	9.29548	9.27671	8.51789	7.49541	7.00083	5.76149	6.34747	3.5483
Clta	Fgd1		Dnajb11		Ppdpf		Mgst2	2.15251	1.80305	1.7655	1.77546	3.42322	4.77767	4.56717	4.55558		Lck	8.94562	8.83306	8.58276	8.80178	7.62776	6.71065	5.26887	4.33818
Cltc	Fgf4		Dnajc10		Ppp1r1a		Maml3	3.16973	2.25153	3.2028	4.46272	5.68476	6.5486	7.07105	7.82508		Sfn	8.69229	11.4927	10.7954	9.70525	8.02288	6.6445	5.9936	6.43683
Cmpk1	Fkbp4		Dnajc22		Ppp1r9a		Lhfp	3.42128	3.70433	4.50896	4.90087	5.75363	6.81518	4.82428	4.62986		Slc30a2	9.27919	7.50739	7.49677	7.64483	6.89766	5.41565	6.33723	5.05235
Cmtm7	Flna		Dnajc25		Prdx1		Med12l	4.91708	5.08581	6.86592	8.19572	7.97252	7.85314	6.52608	7.87102		Stpg1	4.59783	4.14822	4.08548	3.27834	2.70414	2.00495	1.58079	2.20359
Cndp2	Fn1		Dnajc3		Psmb10		Mme	9.00507	10.1392	10.8556	11.0314	10.9587	10.7326	11.9621	12.0087		Grhl3	7.74381	8.51841	6.97236	4.97816	3.95626	4.75302	4.33966	3.78815
Cnih1	Foxd3		Dnpep		Psme2		NA	1.58079	1.76762	3.2834	3.06835	3.30068	3.40068	3.58536	3.64021		Myom3	4.23263	4.51316	6.4446	8.61417	7.38568	3.58476	2.84357	3.30256
Cobll1	Fundc2		Dpp4		Rangrf		B3galnt1	5.49536	6.34688	7.93043	9.18096	9.40309	8.9543	9.25067	8.9734		E2f2	7.14048	7.31436	7.81667	7.99508	8.81272	8.16605	5.58721	4.69672
Col4a1	Fxr1		Dpp7		Rarg		Tmem144	5.39826	5.11859	5.65956	6.92483	8.84428	9.87574	10.7147	10.359		Tcea3	8.33331	7.89119	7.15724	6.77957	6.29633	5.67478	4.76547	4.63974
Col4a2	G2e3		Dram1		Rasgrp2		Fam198b	5.06621	4.27042	3.85005	5.99988	8.74488	9.65784	9.72717	9.91428		Rap1gap	7.14834	6.21104	5.33732	5.3459	4.60581	4.4327	5.12798	6.92752
Colgalt1	G3bp2		Dscr3		Rbmxl2		Ctso	1.76597	2.07734	2.09991	2.79536	2.98746	3.77456	4.13942	3.08208		Alpl	11.0591	10.5721	9.90508	10.0731	10.366	9.39872	7.30574	4.75259
Commd3	Gabarapl2		Dsg2		Rbpj		Fgb	1.58079	1.58079	1.58079	1.58079	1.58079	3.27801	5.03102	5.73141		Rcc2	12.6315	12.3126	11.9258	11.9464	11.8244	11.2871	10.0976	9.85423
Commd4	Gabbr1		Edem1		Rbpms2		Fhdc1	3.02868	3.25226	3.85642	5.11156	5.62569	6.62353	9.00094	9.61112		Padi4	7.00793	6.93672	6.49387	5.92953	4.94215	3.53306	2.46206	1.99274
Commd6	Gart		Eea1		Rcc2		Nes	6.23219	8.08717	8.10104	8.22036	8.78506	8.03223	7.44494	8.57566		Padi2	7.38161	6.87328	6.21131	5.15702	3.80911	3.00934	2.9891	2.23314
Commd9	Gatsl3		Efhd2		Rcor2		S100a6	6.26544	10.1042	10.717	11.1936	10.0283	9.34903	5.607	7.33112		Srarp	6.52613	5.35445	4.74536	4.94958	4.566	3.84722	2.67559	1.79164
Copa	Gdf3		Efna3		Rdm1		Pglyrp3	1.58079	2.02155	1.89532	2.3407	3.29545	3.73386	4.28466	4.95642		Fblim1	11.3281	11.3254	10.3864	9.18551	8.68204	7.76105	8.40459	9.56108
Copb1	Gfer		Efna4		Rest		Lor	1.76597	5.9234	4.36404	3.58036	2.60442	2.33011	2.85655	4.73804		Tnfrsf1b	7.5776	7.17658	6.91111	6.57483	5.73568	5.04846	4.68017	4.53724
Copb2	Gid8		Egfl7		Rif1		Cgn	5.20581	5.73681	6.75879	6.7185	6.20361	7.25331	8.46203	7.72752		Tnfrsf8	7.14484	7.26354	7.65107	6.94106	4.72293	3.41419	3.08906	2.41668
Copg1	Gjc1		Ehd1		Rnaseh2a		Plekho1	4.04713	4.5584	4.74238	4.86949	5.8429	5.91457	7.88164	7.39093		NA	10.0576	10.2938	10.4023	10.2917	9.91036	9.21173	7.15673	4.95422
Coro1b	Glo1		Eif1b		Rnf125		Mtmr11	4.82163	6.08788	5.59626	5.61455	5.24951	6.59637	7.9227	7.97884		NA	5.4547	5.51606	4.77218	4.51764	4.45006	3.89694	2.18744	2.22157
Cotl1	Glrx		Eif4g3		Rnf138		Pdzk1	2.90353	3.23596	2.35076	2.53555	3.35676	5.21198	7.26164	6.92589		Cdk6	9.05619	9.07743	8.89962	8.25293	8.00375	7.12382	5.76526	5.11395
Cpn1	Glrx3		Elf3		Rpa2		Tent5c	4.21382	7.38981	5.09817	4.61223	4.61304	4.67189	4.89557	5.89955		Fgl2	4.19305	4.60127	4.2004	3.22594	3.19073	2.79921	1.78065	2.28697
Cpox	Gm10093		Elovl1		Rpl10l		Vtcn1	1.86033	2.16154	2.51696	2.39725	1.58079	2.45784	5.48166	7.2476		Napepld	9.11238	7.80514	8.55192	8.53999	8.24737	7.58873	6.44148	5.39935
Creb3l2	Gm19705		Elovl5		Sap30		Tspan2	4.89663	6.88877	7.49633	7.54164	6.57052	5.71365	6.72851	9.41739		Smarcd3	7.41823	6.42114	5.57339	4.76956	3.91436	3.1275	4.58885	5.49727
Creld2	Gm26829		Emb		Senp3		Slc16a1	9.83011	10.5891	10.7744	10.1696	9.92357	10.3271	12.5022	13.1198		Dpp6	7.64839	7.45714	6.80249	5.42304	4.57109	2.73243	3.32993	2.14837
Crk	Gm45184		Eml1		Setx		Gstm5	4.19407	4.45766	4.37316	4.78049	5.50176	5.84278	6.88153	6.7717		Htr5a	5.66789	2.81683	2.81588	3.31182	2.73116	1.58079	1.58079	1.58079
Crtap	Gm9268		Eps8		Sfn		Gstm7	3.79927	4.28061	3.6231	4.17551	4.50422	5.1958	6.7435	4.92644		En2	6.82832	5.10047	5.81204	5.72673	5.68619	5.00677	4.24748	3.84306
Cst3	Gnai2		Ergic3		Slc16a3		Col11a1	4.8414	5.07909	5.25531	5.1795	4.71542	6.32332	8.26729	6.8641		Slc30a3	5.7679	6.7143	6.12557	4.75515	3.85137	2.48876	2.75995	1.99274
Cstb	Gpn1		Erp29		Smagp		S1pr1	5.98106	4.93415	3.69579	3.50233	4.09723	4.95356	8.86697	8.33204		Dnajc5g	4.30956	4.43386	4.17008	4.41573	4.26323	3.35628	1.78971	2.07521
Ctnnbip1	Gpx1		Erp44		Smarcad1		Vcam1	1.58079	1.76013	1.58079	2.0155	1.84857	1.74435	3.96083	6.26044		NA	4.6247	3.28843	3.85268	3.90428	3.64576	2.80827	2.16018	2.65836
Ctsa	Grhl2		Evi5		Smarcc1		Snx7	4.64718	5.10701	5.73311	6.24616	6.68277	7.61884	8.64148	9.02491		Ablim2	6.64396	6.29568	5.45502	4.98069	4.63599	3.9192	3.36254	2.13826
Ctsb	Grsf1		Exoc6		Snrpn		Slc44a3	3.67611	3.15665	3.89181	6.06057	6.08953	7.41076	9.79968	8.98318		Jakmip1	8.43461	6.35615	6.49777	6.72636	6.33687	5.69377	4.37893	3.40253
Ctsc	Gsta4		F2r		Socs2		NA	2.11116	2.15656	2.69087	3.38153	3.50525	4.61809	5.26148	4.90834		NA	4.1966	2.71851	2.7294	2.2715	1.95841	1.58079	2.2598	2.02138
Ctsh	Gtsf1l		Fabp3		Sox11		F3	4.81201	7.92301	7.93275	8.20227	7.80742	7.2299	8.91372	11.8677		Slit2	8.45122	8.31038	7.1047	5.39595	4.38377	3.32268	3.6314	2.41668
Ctsl	H2afv		Fabp3-ps1		Sox2		Arhgap29	6.11557	7.20181	7.34347	7.42394	8.5301	9.92476	10.981	11.3922		Tmem156	5.54136	5.05156	4.81235	4.2139	3.29187	2.22984	1.77406	1.79164
Ctsz	H2-M5		Fam134b		Spic		Sec24d	7.99527	8.40906	8.79234	9.09144	9.56284	9.94684	10.6133	10.5012		Uchl1	8.69296	8.6044	8.54942	8.63854	7.87097	6.02915	4.454	4.42727
Cttn	H3f3a		Fam159b		Spp1		Camk2d	4.65499	5.21917	6.64358	7.74697	7.33822	6.37729	7.18598	8.00239		Cwh43	4.19185	3.61976	3.19755	2.8847	2.36223	1.99643	1.58079	1.99183
Cubn	Haus8		Fam198b		Stmn2		Pitx2	2.74089	2.7301	3.05882	4.45705	4.54082	3.83176	5.89654	8.46969		Igfbp7	5.3117	5.45247	5.37422	5.14582	3.96347	3.25569	2.31697	1.79164
Cul1	Hdac1		Fam20b		Sugt1		Enpep	1.75109	1.58079	2.23576	3.8209	4.86279	3.76851	5.51686	7.41199		NA	4.542	5.30545	5.3485	4.99268	3.59755	2.2943	1.86002	1.58079
Cuta	Hdac2		Fam46a		Syce2		Casp6	5.63782	5.03726	5.05044	5.17723	5.96143	6.77055	8.11597	7.9712		Cabs1	3.79595	4.37899	4.41636	3.9767	2.61239	1.76702	1.58079	1.58079
Cxadr	Hdgf		Fam84b		Tcea3		Sgms2	4.10032	8.34841	7.52064	5.66008	3.67669	3.19779	3.2013	5.38285		Aff1	11.0864	10.8834	10.6933	10.0862	9.13737	8.24908	7.71259	9.66442
Cyb5b	Hells		Fam96a		Tcof1		Slc39a8	2.27064	2.92471	2.69649	2.4456	3.67516	6.1141	8.65947	10.0713		Sez6l	4.83762	5.09043	3.68007	3.42421	2.95065	2.24385	2.26222	2.17048
Cyb5r3	Hikeshi		Far1		Tdgf1		NA	1.58079	1.58079	1.58079	1.58079	1.74938	2.68575	3.90079	4.49812		Oasl1	6.34457	5.88508	5.80081	5.38561	5.01925	4.53086	3.20168	1.98838
Cyp26a1	Hirip3		Fasn		Tdh		Mttp	4.87402	5.25927	4.83058	5.16811	5.67238	6.37678	9.74007	8.87025		Cabp1	7.61725	7.69068	7.32002	6.98435	6.32015	5.73883	4.64786	3.22085
Cyp51	Hmces		Fbxo21		Tet1		Clca1	1.58079	2.73256	2.43187	1.83278	2.8683	4.13654	3.01781	2.0034		Pla2g1b	8.76367	8.73805	8.46673	8.19784	8.00023	6.62873	4.29743	4.0898
Cystm1	Hmga1		Fgf10		Tex19.1		Cyr61	6.57757	9.08301	8.17058	7.53964	6.72452	7.7635	9.38676	11.6767		Srrm4os	5.93901	5.97489	5.46049	5.23357	4.40859	3.71495	2.56197	2.60041
Dab2	Hmgb2		Fgf3		Tfdp2		Lpar3	1.93627	3.18365	3.70759	2.83214	2.83685	2.98588	6.21901	8.46727		Oas1a	7.56235	7.08929	6.18174	5.38472	4.91109	5.18858	5.11659	2.9479
Dad1	Hmgxb4		Fgfr2		Tfrc		Gm10636	1.58079	1.58079	2.05836	2.2178	2.05397	3.48676	4.92624	5.44384		Ccdc63	5.23506	5.59362	5.21122	4.17449	3.63498	2.52941	3.21307	2.51284
Dap	Hn1		Fgfr3		Tgif1		Ctbs	5.15109	4.99938	5.15072	5.34251	5.60005	6.6947	7.75827	7.73226		Fzd10	9.11347	6.36298	7.00486	7.98506	6.96562	5.93906	4.32857	4.66484
Dapk2	Hsd17b14		Fkbp2		Tle4		5730460C07Rik	1.58079	1.58079	1.58079	2.06974	3.23473	3.94887	3.9729	4.76751		Fkbp6	8.8913	8.509	8.39733	8.5408	8.68175	7.79952	6.40194	5.3485
Dbi	Hsf2bp		Fkbp9		Tnk2		AI606473	1.58079	1.98989	1.77267	2.33329	2.86821	3.95867	5.72886	3.18657		Rasa4	7.98275	6.7443	5.53649	4.86848	5.22886	4.75514	4.66258	3.68862
Dcaf12l1	Hsp90aa1		Flrt3		Tns3		Gdf6	1.76597	1.76762	1.58079	3.60881	3.38951	2.27065	3.96608	4.40962		Pcolce	10.5003	10.8834	11.2057	11.186	10.2097	9.00545	6.60325	5.37717
Dcbld1	Id3		Fndc3a		Tor3a		Esrp1	4.54432	4.60416	4.99227	5.34335	5.35041	6.41764	8.21027	8.02898		Adap1	8.32408	8.17902	6.94962	7.13684	6.4943	5.95109	4.97686	5.36036
Ddah1	Ier2		Fndc3b		Trf		Gem	1.58079	4.38441	4.09325	2.51442	2.30273	2.89612	4.5224	3.75845		Papolb	5.80622	6.06466	6.22735	5.89868	5.39275	4.53242	3.53447	3.06347
Ddost	Ifitm2		Fnip1		Trh		Mob3b	6.29135	5.50078	6.43437	6.44312	7.39561	8.16247	9.07051	9.37105		Mmd2	4.49173	3.39194	2.77006	3.7045	4.35646	3.89946	1.78971	2.02228
Ddx3x	Ifitm3		Folr1		Trim24		B4galt1	8.3388	8.43144	8.87258	9.15869	9.28282	9.85561	10.8095	11.4325		Nptx2	8.53885	9.14023	8.80251	8.44205	8.27986	7.11391	5.05726	4.53298
Derl1	Igfbp2		Foxa2		Trim28		Il11ra1	3.70724	3.89424	4.01308	4.21281	4.10575	4.27348	6.11968	6.15546		Fry	8.48203	8.44456	7.39262	7.67652	7.2577	6.64792	5.20834	4.20543
Derl2	Ino80		Foxq1		Trim33		Glipr2	9.31619	9.25825	9.567	10.7689	12.2912	13.1573	12.2	13.1246		Cttnbp2	6.64876	6.28655	5.51145	4.20028	3.85403	4.01085	6.13045	3.73635
Derl3	Ino80e		Fth1		Trp53		Frmpd1	2.21581	2.07706	2.31222	3.02087	4.42236	5.3591	8.14057	10.0714		Cadps2	4.90498	5.00118	4.28268	3.35458	3.25792	2.20601	2.13926	1.58079
Desi2	Irf1		Gabarap		Ttc39b		Tdrd7	3.62246	3.54637	4.02367	4.54158	4.15696	4.82596	6.07027	7.22149		Smkr-ps	4.38746	3.10026	3.05414	2.87233	2.90921	2.52882	1.78065	1.58079
Dgat2	Irf2bpl		Galk1		Tuba1a		Grin3a	2.41939	2.65968	4.35784	6.09915	6.21542	4.48203	3.67148	4.01682		Parp12	7.46398	7.28413	7.04894	7.03462	6.80109	5.93131	4.84311	3.95695
Dgkk	Itpk1		Galnt3		Tubb2b		Kif12	1.58079	1.58079	1.58079	1.58079	1.58079	2.27502	5.58589	4.46124		NA	4.36027	3.79488	2.6941	2.97354	3.0481	1.76702	1.58079	2.68631
Dkk1	Jam2		Gas6		Ubxn2a		Col27a1	4.21158	3.70703	3.67639	3.57579	4.87928	5.4153	8.56321	10.5594		Gpnmb	6.01215	7.22755	7.89045	7.36251	5.60616	3.82937	2.55731	1.81053
Dlc1	Jarid2		Gata4		Uchl1		Jun	3.95241	6.81945	5.57074	5.06008	4.58838	4.09109	6.7041	8.15943		Npy	4.36218	5.71176	5.48074	3.56981	1.77299	1.58079	1.58079	1.78098
Dlst	Jmjd1c		Gata6		Upp1		Patj	5.551	5.97217	6.27171	6.75182	7.30189	7.78716	9.82474	10.0095		Halr1	6.39329	6.61533	6.58178	6.56292	6.13229	5.46474	2.92762	2.52363
Dmxl1	Kat2b		Gba		Usp28		Ror1	2.55135	3.11392	2.83716	3.82886	5.62271	6.14728	4.6593	4.44199		Evx1	4.08942	4.08204	3.26812	2.82222	3.3828	2.45014	1.58079	1.79164
Dnajb11	Kat6b		Gcnt1		Utf1		Fam151a	1.76597	1.76762	1.89532	2.16524	3.13956	3.77628	5.92934	4.91287		Nap1l5	3.90701	3.15042	3.84633	3.79492	3.75978	3.19775	1.58079	1.87625
Dnajc10	Kdm2b		Gcsh		Wdr5		Txndc12	8.96811	9.08843	9.25988	9.71797	10.1258	10.7369	11.7418	12.166		Prdm5	7.26458	6.61307	6.71376	6.73068	6.7861	6.36621	4.79386	4.01237
Dnajc13	Kdm3a		Gdpd5		Wfdc2		Rab3b	3.29875	3.44925	4.38462	4.39229	4.66315	5.7323	5.51855	4.38258		Reep1	9.36182	9.16253	9.3634	9.3514	8.78142	8.57783	6.34963	5.47603
Dnajc22	Kdm4c		Gfpt1		Zfp296		Ttc39a	2.98489	3.11418	3.62311	4.24167	5.40595	5.48095	6.06333	6.57564		NA	2.84088	4.5838	5.81662	6.24104	5.55527	4.47505	2.50197	2.77614
Dnajc25	Kdm5b		Gga2		Zfp428		Bend5	4.24319	4.10317	4.6809	5.47698	8.22846	9.50174	10.7694	10.6525		Sema4f	6.70237	6.4892	6.30277	5.66865	5.51701	5.0418	3.90344	3.19421
Dnajc3	Khdc3		Ggta1		Zfp459		Pdzk1ip1	2.33904	2.15656	2.19164	1.58079	1.94086	3.25704	6.23654	5.22518		Tlx2	4.4589	3.45523	2.65867	2.72352	2.32781	1.58079	1.78971	1.79164
Dnajc5	Klf2		Gja1		Zfp462		Bmp8b	2.79217	3.93466	5.07132	6.05092	6.02917	5.50102	4.84892	3.28118		Vax2os	7.15332	6.41526	6.18287	5.35482	4.33957	4.33236	5.56894	4.23527
Dnmt3a	Klf4		Gjb5		Zfp532		Col16a1	2.17678	2.02155	2.47649	2.21344	2.92092	3.9452	5.01628	4.00423		Nup210	9.70406	9.20334	8.9971	8.57471	8.20429	7.1877	5.85228	4.76975
Dnmt3b	Knop1		Glipr2		Zfp534		Tinagl1	3.93753	6.94399	7.31711	7.10469	6.73651	7.00039	8.45173	11.6141		Trh	11.2937	11.5009	11.1613	9.62231	8.62266	6.13884	6.07161	6.18657
Dnmt3l	L1td1		Glud1		Zfp57		Serinc2	4.18016	4.45195	5.20158	5.51364	5.59688	6.17646	6.91528	7.23267		Fam19a4	6.20853	4.413	3.63638	3.65159	3.04295	1.96923	2.18283	2.47579
Dnpep	L3mbtl2		Glul		Zp3		Fabp3	6.77403	6.95657	7.07467	7.93529	8.64769	9.0383	11.5655	12.7348		Mitf	8.7625	7.54258	6.66451	5.52459	5.32274	5.30618	5.97352	6.64967
Dpm3	Lage3		Gmppb		Zscan10		Sdc3	4.98089	4.25757	3.76397	4.352	5.3372	6.42402	8.40815	8.33577		Slc6a1	7.05009	6.1696	4.3491	2.57304	2.54642	2.08029	2.14262	2.62185
Dpp4	Laptm4b		Gna12				Ptafr	1.76597	2.88812	7.63999	10.3901	9.67944	5.47719	2.43942	1.81053		Rasgef1a	5.68231	4.02478	3.961	3.02766	2.13562	3.00819	3.02422	2.57001
Dpp7	Ldb1		Gnas				Map3k6	5.51313	5.98999	7.76589	8.64563	8.64254	7.75319	6.43523	6.8066		Wnt5b	6.55594	5.06324	3.91039	3.84211	3.23124	2.19115	1.98297	1.99183
Dram1	Lef1		Gnb2				Cnksr1	2.71059	3.40756	3.58074	4.03974	4.14575	4.67439	6.20657	6.27109		Bid	10.3441	10.1522	10.1447	9.77581	9.51029	8.59077	7.61549	7.15029
Dscr3	Lgals3		Gng12				Selenon	4.9613	4.64965	4.76263	5.86576	6.6799	7.70136	8.64751	9.33941		Slc6a12	2.32671	6.41652	6.63934	5.28005	3.50334	2.12163	2.0533	2.16781
Dsg2	Lgr4		Gnptab				Runx3	3.17196	2.82396	3.33242	3.8568	3.89661	3.81216	6.10762	5.74908		A2m	6.75374	6.80299	6.5941	5.64621	4.07321	3.69468	5.21064	3.7341
Dusp4	Lig1		Gns				Il22ra1	1.87064	3.65492	6.11597	6.44766	3.40894	2.05762	3.20259	2.36092		Phc1	10.9758	10.681	9.8939	9.18406	8.88843	8.5457	8.62036	8.23557
Dusp9	Liph		Golgb1				Wnt4	1.93627	3.93225	5.43959	5.84092	4.13445	3.05914	3.90808	7.11546		Rimklb	8.91676	8.76997	8.61345	8.1971	7.52015	7.15919	6.29544	5.38537
E430025e21rik	Lmo4		Golm1				Hspg2	10.2044	10.9082	10.5386	10.7415	12.2099	12.5182	13.5683	13.4116		Dppa3	6.37286	6.07899	5.86695	5.8359	4.99891	3.50033	4.1662	2.73095
Ebp	Lpl		Gorasp2				Pla2g2f	2.36001	2.11999	3.29892	3.62035	4.44538	4.8376	3.73002	2.81825		Nanog	12.498	11.6837	10.8342	8.8792	8.05729	7.34563	7.75337	5.99215
Edem1	Lrrc2		Gpr137b				Efhd2	7.1457	7.42351	7.33351	7.78707	8.2539	9.06823	9.94618	10.1665		Clec4a1	4.07497	3.91436	3.38632	3.38625	2.93548	1.58079	1.58079	1.79255
Eea1	Lsm3		Gpr89				Pdpn	6.02218	6.09068	5.27716	4.76879	3.88738	5.48987	8.72155	11.4683		Cd4	4.11337	3.73818	3.75129	2.81309	1.81714	1.58079	1.78065	1.58079
Efhd2	Lsm4		Gpx2				Lrrc38	1.75109	2.32959	1.7655	1.76367	1.58079	1.76702	4.9124	8.23626		Pianp	7.39232	7.1238	7.34951	7.40458	7.04646	4.75246	3.49788	3.52085
Efna3	Luc7l3		Gramd1b				Plod1	7.83874	8.46706	8.82054	8.86917	8.97357	9.10075	10.2858	10.8094		Vwf	5.63262	4.87874	4.196	3.13911	3.41701	2.99243	2.7286	3.71436
Efna4	Ly6e		Grina				Nppb	4.27295	9.7122	8.8817	7.97406	5.91472	4.74293	4.78966	7.24047		Pzp	5.34946	5.21173	5.43566	5.32174	5.38885	4.75797	2.47045	2.82895
Efnb1	Lyar		H13				Spsb1	4.84947	7.64024	6.29156	6.95327	7.16251	8.20887	7.91365	8.75346		Gprc5a	7.0155	10.2144	9.6348	8.92093	7.86364	6.84405	5.82829	6.40689
Efr3a	Mbtd1		H1f0				Gpr157	3.41622	3.20472	3.14219	3.49835	3.5896	4.24098	5.75918	5.27063		Emp1	8.95493	10.9517	10.6113	9.42778	7.04486	6.10382	4.17763	3.5361
Egfl7	Mcm6		H3f3b				Errfi1	7.46074	10.9991	9.59378	8.38367	8.18493	8.33867	7.81482	8.12177		Rerg	8.04522	6.78311	6.54822	6.04756	5.91221	5.33821	4.60132	2.20359
Ehd1	Mcm7		Has2				Smim1	4.07424	3.70876	3.38258	4.6692	5.69394	6.34769	6.52781	6.42938		Ldhb	9.88363	9.51424	9.33052	8.95223	8.18395	7.22141	6.94518	6.67459
Eif1b	Med13l		Havcr1				Cdk14	2.61614	2.86576	3.41556	3.97106	4.57851	4.96691	5.12556	6.81066		St8sia1	7.70852	7.23706	6.72301	7.07116	5.83784	5.63358	3.84538	2.5167
Eif2s3x	Mga		Hdlbp				Sri	6.37991	6.71603	6.61308	6.99332	6.90743	7.55829	9.288	9.96255		Bcat1	13.1763	12.9298	12.515	12.2471	11.8557	11.7195	9.65008	9.68716
Eif3a	Mif4gd		Herpud1				Sema3e	2.96394	4.08318	7.6735	8.03998	5.06284	3.48741	4.07868	6.13298		Lrmp	7.92834	7.61386	7.64863	6.77762	5.95125	5.12795	3.79229	2.85984
Eif4g1	Mkrn1		Hes1				Selenoi	6.4245	6.65044	6.88052	7.07794	7.72608	8.76658	8.58206	8.99577		Bicd1	6.41936	6.4278	6.85612	7.03993	6.69475	6.03554	3.99292	2.98434
Eif4g2	Mlf2		Hesx1				Drc1	1.58079	2.91451	2.94813	3.61544	3.73772	4.58485	3.9359	2.28697		Zscan5b	5.45477	3.82899	4.64564	4.05923	4.2396	2.57477	2.06894	1.81053
Eif4g3	Mnat1		Hexa				Emilin1	4.68196	4.35714	4.47594	4.96075	5.89334	6.32015	7.15284	5.95897		Epp13	8.70234	8.4261	6.89896	5.32218	4.84487	4.12016	3.3589	3.18156
Elf3	Morc1		Hhex				Tcf23	1.58079	2.24381	2.97891	4.81303	5.12704	3.99019	4.61715	6.77584		Ccdc8	7.18198	6.11166	6.52632	6.83245	6.84197	5.91935	4.62458	3.29327
Elovl1	Morc3		Hmgcr				Fosl2	4.59652	9.02579	6.12999	5.2384	4.37769	4.68652	6.31618	8.2344		Pglyrp1	6.82268	5.9982	5.39748	4.41068	3.87422	4.18971	3.8293	2.93522
Elovl5	Morf4l1		Hmmr				Fgfr3	2.4254	3.76746	5.68206	6.49354	7.11436	7.61108	8.99607	9.44285		Zfp296	8.55014	7.54961	7.54138	7.02589	7.74257	6.86717	6.10258	5.61015
Emb	Mpdu1		Hnf1b				Mxd4	3.73294	4.7323	4.842	5.27155	5.26806	6.05909	8.42651	8.10035		Zfp428	8.44239	7.5286	7.37426	6.82314	6.59202	6.4181	5.85314	6.17401
Emc7	Mrpl15		Hnf4a				Rgs12	5.94981	5.16184	5.21512	6.11498	7.42842	8.29623	8.55429	7.07666		Ceacam10	5.72293	5.77022	5.85036	4.9947	3.71985	2.97363	2.80799	2.47352
Eml1	Mrpl21		Hpcal1				Lrpap1	10.2462	10.1001	10.6397	11.7386	12.5739	13.1164	14.5305	14.6804		Shkbp1	8.0964	8.52103	9.83587	11.0564	10.9561	10.079	8.24491	7.42005
Eps8	Mrpl24		Hsd17b12				NA	1.58079	1.58079	1.58079	1.58079	2.33397	3.12183	5.44961	6.27279		Prx	8.94083	8.91458	8.65583	8.3921	7.85278	6.90453	5.94806	6.09731
Erdr1	Mrpl34		Hsp90b1				Hs3st1	2.46519	3.59735	3.69243	4.20259	5.11354	7.39374	10.3966	12.0651		Zfp607b	8.55371	9.06723	9.24626	8.65914	7.71015	6.65249	5.25455	4.73715
Ergic3	Mrpl40		Hspa5				Cpeb2	3.91584	5.26643	5.70348	6.93741	7.74551	7.36402	7.21775	7.70933		Acp7	4.65401	5.54447	6.50318	6.05944	4.60359	3.96417	2.39636	2.75543
Erp29	Mrpl42		Hspg2				Slc34a2	1.76597	2.14172	3.2656	4.68107	4.0191	5.3809	8.24189	8.38031		Clip3	6.02694	6.145	5.95269	5.79384	4.78176	3.84549	3.54582	3.75036
Erp44	Mrps24		Htra1				Sel1l3	2.00648	2.33853	3.09289	5.99939	6.1168	4.8367	5.46587	5.80476		Kirrel2	6.37565	6.34577	6.41112	5.30248	3.87422	2.37251	3.8209	3.19881
Eva1a	Mrps31		Hyou1				Fam114a1	4.34647	3.76311	3.79194	4.44247	6.61409	8.16997	9.94155	9.70173		Nphs1	6.43723	6.71565	5.87293	4.65822	3.40388	2.19115	3.09599	3.52437
Evi5	Msantd2		Id1				Klb	4.66152	3.93498	4.34117	4.60696	6.37392	8.76862	10.4541	10.6985		Krtdap	3.77128	6.45195	7.6489	7.83904	5.93118	4.75691	2.2598	1.58079
Exoc6	Msc		Id2				Rbm47	6.43942	5.69828	5.72859	5.47983	6.37364	7.91222	9.33167	8.57547		Ffar2	4.35007	4.08811	4.61316	4.49338	3.52812	2.77447	1.58079	1.58079
F2r	Msh2		Idh1				Nfxl1	7.7099	7.87057	8.27336	8.7819	9.23837	9.82892	11.0567	10.9344		Chst8	4.99865	3.74412	3.19878	3.10858	2.79268	1.85953	3.48717	3.38139
Fabp3	Msh6		Ier3ip1				Zar1	1.58079	1.79039	1.97008	3.18944	3.46269	3.84265	5.02389	2.89888		Zfp819	7.61707	10.0027	9.66131	8.91975	7.9048	6.3706	4.42328	4.39471
Fabp3-ps1	Mt1		Ifi30				Gm19583	1.58079	2.19948	2.75216	3.47624	4.08757	4.12737	3.20498	2.77396		Tsks	4.48114	2.89524	2.99376	2.64714	2.63602	2.38567	1.85103	2.20359
Fabp5	Mt2		Impad1				Pdgfra	3.60418	4.69849	8.00362	11.2988	12.4284	12.8673	13.1028	12.6443		Hsd17b14	8.53584	8.0159	7.77953	7.63895	7.02605	5.99444	4.39265	4.26177
Fam134b	Mtfr1		Insig1				Kit	10.595	9.24787	8.70986	7.01041	6.38672	7.25329	8.69666	11.3386		Tph1	2.63173	4.74477	6.15958	6.09257	2.82098	2.63436	2.46206	1.81053
Fam159b	Mtss1		Iqgap2				Hopx	3.97885	5.26844	5.28777	4.38622	5.43521	7.13256	8.42561	7.9415		Saa3	8.71795	8.34294	8.73808	8.78458	7.70515	6.9426	5.58876	3.05372
Fam168a	Mybl2		Itga5				Ugt2b34	1.58079	1.58079	1.58079	1.58079	1.77226	3.11248	5.49148	7.82164		Nav2	7.77738	7.73685	8.12381	7.58007	6.41558	5.07486	5.93767	5.38978
Fam198b	Myl12a		Itm2b				Parm1	4.24673	4.71057	5.51827	6.61238	8.02688	8.98949	7.11013	7.05465		Trpm1	9.56761	8.13596	6.78597	5.86487	4.76573	2.96249	2.62171	2.0034
Fam20b	Mylpf		Ivns1abp				Odaph	2.27064	5.36915	5.08338	2.66176	2.42058	2.62084	2.10806	2.43333		NA	9.06944	9.18081	9.21033	8.45237	8.25927	8.11771	6.57197	6.43814
Fam21	Myo10		Kctd10				Naaa	5.00084	4.66793	5.01129	6.31861	7.10881	7.14162	8.10192	7.77015		Ntrk3	6.07563	5.66566	3.98304	2.95301	2.64296	1.74435	2.13027	2.01072
Fam213a	Myrf		Kdelr1				Sowahb	4.19926	5.96318	5.95308	7.11117	5.69215	5.88072	5.72541	4.93652		Rhcg	4.71775	4.9658	4.04306	2.95234	2.40439	1.93058	1.86003	2.02138
Fam46a	Naa10		Kdelr2				Anxa3	4.56436	6.02979	6.71917	7.19177	6.49207	6.25671	6.83743	8.7795		Ttll13	6.76112	5.52762	5.64972	4.9039	4.16463	3.96545	4.24607	3.26341
Fam84b	Nanog		Kdelr3				Plac8	3.69646	3.6676	4.29783	7.03397	7.69254	6.931	5.75161	7.30585		Alpk3	7.99975	7.31028	6.98414	7.23122	6.40533	4.98348	5.40005	4.36009
Fam91a1	Nasp		Klb				Hpse	3.65297	3.29868	3.89287	5.70539	7.29161	8.30203	8.57699	7.95189		Slc28a1	7.55179	7.05761	7.59812	7.43341	5.4987	4.17978	5.42133	5.04688
Fam96a	Nav2		Klf5				NA	1.86033	2.22836	2.04388	2.69143	2.97116	3.54425	4.60332	3.8223		Rab38	7.19153	6.30189	7.06748	7.09517	6.7151	5.35591	4.67964	2.97297
Far1	Ncor1		Klf6				Gpat3	3.73117	6.39435	6.80949	7.00711	8.54916	9.36047	9.907	8.527		Tenm4	8.81255	8.9186	8.62419	7.92908	7.51193	6.73058	4.3425	3.16708
Fasn	Ndufa7		Klhl2				Nkx6-1	2.00648	1.94696	1.97725	2.1383	2.20081	1.9919	4.59022	4.75208		Cnga4	5.42358	6.17963	6.40104	4.38869	2.98946	2.41282	1.97391	2.0034
Fbp2	Nedd4		Krt8				Ptpn13	5.55516	5.53012	6.36573	7.95663	8.63278	9.42471	9.7388	9.93108		NA	5.73158	5.80167	4.75949	4.87881	4.11993	3.30258	2.46206	1.58079
Fbxo21	Nefh		Krtcap2				Lrrc8c	3.8277	4.83551	5.37737	5.70893	6.33619	8.49056	9.79189	9.36727		Syt9	8.65684	8.23895	7.68459	7.47126	7.16402	7.01794	6.33499	5.27049
Fgf10	Nfib		Lama1				Tgfbr3	5.823	5.15945	5.51586	5.96515	5.62595	6.0912	8.73302	9.5743		Ampd3	7.54517	6.13702	5.9709	6.12316	5.62867	4.81962	4.10581	2.6068
Fgf3	Nfrkb		Lamb1				Ephx4	2.30584	1.98239	2.47048	2.92635	3.41909	4.32526	4.90346	5.62931		A730082K24Rik	3.99651	4.01749	4.05444	2.77258	2.26981	1.58079	1.77406	1.78098
Fgfr2	Nfu1		Lamc1				NA	1.76597	1.76762	2.36718	1.83679	1.58079	2.32443	4.99846	4.13804		Prkcb	2.79422	2.89529	2.89412	3.87582	6.93035	5.07851	3.89265	2.32406
Fgfr3	Nfyb		Lamp1				NA	1.75109	1.58079	1.58079	1.94362	1.95841	3.71003	5.38612	4.34313		Hs3st4	3.83642	3.63069	2.84516	2.74849	2.39551	1.74435	1.58079	1.86049
Fhl1	Nhp2l1		Lamtor3				Tmem116	3.87938	3.47452	3.52234	3.54944	3.75183	4.16418	6.69268	7.21242		Nupr1	9.47879	8.91012	8.69991	9.10454	7.95507	7.99761	5.11274	4.28793
Fkbp2	Nid2		Larp4b				Castor2	5.17752	4.87882	4.5433	5.24601	6.6902	8.43846	8.45365	8.27676		Mylpf	11.0439	10.8885	10.6134	9.80549	8.4169	7.69877	6.93524	5.92009
Fkbp9	Nip7		Lgals2				Clip2	5.62705	6.06999	6.40978	6.91934	7.82934	7.84736	8.549	8.82878		Sept1	11.512	11.5102	11.5601	11.147	10.0322	8.25109	6.59455	6.11542
Flrt3	Nkx6-2		Lgmn				Vgf	2.11949	5.40423	5.0352	3.59074	2.00986	1.9919	2.31697	3.42525		Itgal	6.2459	6.00156	6.05909	6.07895	6.02804	5.16417	3.37621	2.37067
Fmr1nb	Nme4		Lhx1				NA	1.58079	1.58079	1.58079	1.58079	2.78846	4.18974	5.72579	4.51473		NA	5.10851	3.68677	3.74112	2.811	1.77226	2.03508	1.77406	1.58079
Fndc3a	Nme7		Lman1				Gpr146	3.20167	2.60744	2.98604	3.3012	3.61798	4.41297	6.54818	6.92998		Nkx1-2	8.81985	5.00557	3.33819	2.78864	1.93552	1.87014	1.78971	1.58079
Fndc3b	Noa1		Lman2				Elfn1	5.21259	5.84406	4.80886	3.70383	4.23666	4.65225	7.33339	7.41857		Lhpp	9.52791	9.04454	8.19214	7.00619	6.33046	6.23373	6.71368	6.59122
Fnip1	Noct		Lmf2				Chst12	5.81379	4.33202	6.10541	6.90167	7.926	7.88171	8.2906	8.84206		Nkx6-2	7.11194	5.50182	6.16049	5.73884	5.47095	4.00398	3.93291	4.60456
Folr1	Nop58		Lmna				Baiap2l1	4.34337	4.89096	5.15543	5.50784	5.98018	6.89383	7.27732	7.08621		Ifitm1	9.77167	9.44061	9.25617	8.71172	7.70903	7.1878	5.24686	4.93624
Foxa2	Nptx2		Lpcat3				Flt1	2.59222	5.599	5.61273	4.41882	3.37066	2.76672	5.70099	10.0282		B4galnt4	10.1906	9.97127	9.97611	9.52712	9.06166	7.79125	5.82377	5.304
Foxq1	Nr0b1		Lpcat4				Slc46a3	3.55998	6.0406	6.3466	6.19388	6.70872	6.94812	6.76178	5.54833		Tnfrsf22	7.56252	6.5104	6.75893	8.80523	7.13321	6.81853	5.23268	4.42486
Fth1	Nudt21		Lrp10				Sgce	4.90694	4.53745	5.12431	5.49904	6.6024	7.42505	7.57533	7.60589		Ano1	5.9882	6.52455	7.5626	5.17806	3.1245	1.8102	3.31661	3.65591
Gabarap	Nup43		Lrp2				Peg10	8.89538	10.3897	10.2628	10.2828	11.4522	11.5311	12.5312	11.8176		Fgf4	10.813	9.58136	9.28462	8.39336	6.97471	5.72669	6.46092	5.98812
Gak	Nusap1		Lrpap1				Tfec	1.58079	1.58079	1.58079	1.58079	1.81714	5.31101	7.85957	7.68331		Ccnd1	10.4141	9.89854	10.0056	10.1351	10.1196	8.9367	5.64535	6.11839
Galk1	Ooep		Lrrc58				Flnc	4.74956	7.25289	8.12224	9.26866	8.73157	7.37747	6.88642	8.8711		Cers4	7.72637	6.34611	6.38882	6.04936	6.01136	5.00934	4.05728	3.44866
Galnt3	Otx2		Lrrc59				Podxl	6.35165	8.16854	10.4894	12.2911	12.7245	12.6343	12.7869	13.4208		Ankrd10	10.4538	10.0808	9.85985	9.49925	9.14683	8.78263	8.16122	8.59606
Gas6	Paip2		Lsr				Tmem140	3.25681	3.03855	2.72155	3.46898	3.87593	5.09249	6.42325	7.23173		Sox1	5.4517	4.48279	4.11483	3.74859	4.05487	2.84551	2.66721	2.99388
Gata4	Park7		Lss				Creb3l2	7.6958	6.62491	8.83032	9.72301	10.2033	10.4392	11.0477	11.492		Tdrp	9.4299	8.64898	8.59659	8.56318	8.01406	6.8878	6.20082	5.5185
Gata6	Parp1		M6pr				Tcaf1	4.26652	3.98318	4.27769	4.82974	5.1915	5.72033	7.26767	8.79671		Kbtbd11	7.10788	6.75059	6.46252	5.60378	4.59265	3.64654	3.72328	3.26341
Gba	Pcgf6		Man1a2				Arhgef5	5.19349	6.3654	6.99096	8.2597	8.22725	7.73328	8.73939	10.1919		Nek5	4.40355	4.13777	2.86612	2.28782	1.58079	1.80567	1.58079	1.58079
Gcnt1	Pcsk1n		Manf				Hoxa10	2.76877	2.96466	3.20924	3.87279	4.82499	5.27061	6.45682	6.44272		Nkx6-3	5.28961	5.01885	4.36521	3.52466	3.279	2.53053	1.86003	1.58079
Gcsh	Pcyt1b		Mapk3				Tril	2.65418	2.97714	3.63486	3.7163	4.41155	5.2342	6.01764	5.82388		Sfrp1	10.8883	10.3921	9.91995	9.921	9.95451	9.17281	7.30468	6.4826
Gdpd5	Pde7a		Mcfd2				Chn2	3.90923	4.13703	5.5211	6.53616	7.15658	7.72491	8.65497	9.82615		Zmat4	5.92194	5.21675	5.71455	5.67674	4.96691	3.11273	3.02827	3.34128
Gfpt1	Pdgfa		Me1				NA	1.58079	2.05181	2.49039	2.77027	3.26856	3.85347	5.10976	5.23109		Sgcz	3.57561	4.13522	4.1157	3.87784	2.4666	1.58079	1.58079	1.79255
Gga2	Pdhb		Mesdc2				Thnsl2	3.96098	3.78526	3.37952	4.16041	4.70972	4.99497	6.72747	6.07659		Tenm3	9.18106	9.13466	8.26423	8.23928	7.9346	7.18778	6.03449	5.06666
Ggta1	Pdk1		Mfsd1				Rnf103	5.3547	5.69086	6.03174	6.24676	6.31435	7.00745	8.01338	7.7324		Vegfc	7.43427	7.46972	7.14429	6.9062	6.39197	4.91016	3.14851	2.84973
Gja1	Pdpk1		Mfsd12				Tmem150a	6.40093	6.31241	6.45172	6.83082	7.29648	7.28119	8.92629	9.99324		Sap30	8.93273	8.91578	9.15874	9.08077	8.52423	7.55988	5.87809	5.38308
Gjb5	Pdpn		Mgst3				Vamp8	6.98523	6.75251	7.1364	7.74058	8.32691	9.08898	10.6438	10.4177		2500002B13Rik	7.63573	7.63839	8.02422	7.8001	7.16798	6.25842	4.9928	4.04939
Glipr2	Pdzd4		Minpp1				Eva1a	3.78394	4.618	5.18113	6.73611	8.25453	8.29522	9.552	9.85971		Tll1	4.93339	4.48522	3.76878	3.2819	2.99752	2.38322	1.58079	2.52343
Glmp	Pex3		Mlec				Tet3	5.72284	6.36345	6.99574	7.78606	7.63697	7.65057	8.24837	8.37128		Gdf15	5.63691	4.12002	4.62841	4.40531	3.69659	3.38698	2.96503	2.56149
Glrx5	Pex7		Mogat2				Cyp26b1	2.00648	2.40307	2.71803	2.49018	3.68303	5.68167	7.37097	5.88528		Jak3	9.22888	8.82975	8.21177	7.60748	7.10174	6.42285	7.35614	6.62667
Glud1	Pfdn1		Mpv17				Gkn1	1.58079	2.46628	1.97008	3.91346	4.61597	4.36357	3.13917	4.33249		Klf2	9.46434	7.63539	7.52441	6.96286	6.62662	5.1744	5.20147	4.49444
Glul	Pfdn2		Mras				Pparg	1.58079	1.76013	1.58079	1.58079	2.3192	2.36945	5.35973	5.61985		Tbc1d9	5.02584	4.66924	4.33325	3.73297	2.83202	2.15466	3.1464	4.73598
Glyr1	Pfdn6		Mtfp1				Mkrn2os	1.75109	1.97722	1.95737	2.54291	2.73372	3.63504	5.69635	6.12751		Nanos3	4.25485	4.07037	3.31123	3.09332	2.98895	1.80567	1.97391	1.58079
Gmfb	Pfkp		Mttp				Plxnd1	3.42174	4.09469	4.18318	4.87949	6.26721	6.53088	6.74464	6.18457		Cacna1a	8.69706	8.61214	8.52503	8.36475	8.44995	7.81405	6.31868	4.63192
Gmppb	Pglyrp1		Mvd				Zfp9	3.50633	3.38857	4.07847	5.10621	5.85155	6.62834	7.11505	7.63937		Gm2694	4.89259	4.07627	4.29093	3.4307	3.74878	2.63508	2.60586	1.79255
Gna12	Phc1		Myo5b				C3ar1	1.8213	4.02389	4.88507	4.95361	4.23144	2.9952	1.78065	3.28118		Tox3	5.2819	5.27452	4.08454	3.34799	3.7731	3.18548	2.82356	1.87625
Gnai3	Phf21a		Myo6				Eno2	4.96469	6.99195	8.69715	8.93441	8.42671	6.85759	5.54688	5.87232		Mt4	3.7515	3.99277	3.93763	3.15057	2.09794	1.9919	1.58079	2.0871
Gnas	Phlda2		Myo7a				Ano2	1.58079	1.80305	1.58079	1.58079	2.17425	3.61596	3.72766	3.64032		NA	4.94463	4.00276	3.90989	3.43289	3.0674	2.81152	2.39635	2.2831
Gnb1	Pigp		N4bp2				Ntf3	1.75109	1.58079	1.58079	1.95834	2.89994	3.63576	4.10242	4.05853		Mt2	10.801	10.5743	9.99434	9.37184	9.10813	7.76811	8.20054	7.48089
Gnb2	Pim1		Nagk				Kcna6	1.58079	1.58079	1.77267	2.01566	2.04077	2.72878	3.93529	3.03942		Mt1	11.2555	10.978	10.3061	9.53	9.40057	8.15244	9.17659	8.59244
Gng12	Pim2		Ndfip2				Ccnd2	4.4251	4.88518	3.90618	2.83999	3.02539	3.97118	8.78834	9.74376		Adgrg1	6.22431	4.99206	4.31091	4.08744	3.53618	3.87445	4.68173	4.83191
Gng5	Pin1		Nenf				Tspan9	6.7337	6.59401	6.65357	6.73531	6.96376	8.59567	10.6255	11.2903		NA	4.98713	4.98529	4.46382	3.9053	3.14257	2.74118	2.29432	2.43333
Gnpda1	Pitpnc1		Neu1				Mansc1	3.21138	3.15671	3.08892	3.43176	3.03558	3.72292	5.92026	5.49433		Exoc3l	7.81179	8.2917	8.10794	7.70762	7.37179	5.98364	4.52252	4.08932
Gnptab	Pkm		Nfxl1				Arhgdib	4.2674	4.63403	5.88497	6.80034	6.9715	7.3303	5.76631	5.90611		Nqo1	10.2058	10.1431	9.79565	9.55955	9.39596	8.80971	6.99898	5.73014
Gns	Pla2g10		Ninj1				Pde3a	2.39679	2.59185	2.5051	4.56229	4.04261	4.15649	6.77069	6.96047		Marveld3	4.45925	5.31659	4.69037	4.0515	2.90365	1.58079	3.54158	3.22086
Golga4	Pla2g1b		Nktr				Rassf8	6.12886	6.68389	7.23831	8.03092	8.55675	8.79993	9.27253	9.0598		Calb2	6.42783	6.02462	5.4205	4.48475	4.23658	3.47264	2.305	2.19923
Golgb1	Platr10		Nmb				Itpr2	3.18539	2.6017	2.48189	2.64131	3.18023	4.28514	5.76649	4.98284		Il34	7.28099	7.0176	6.65539	4.97463	3.96003	3.31223	2.05994	2.01072
Golm1	Platr17		Nmt2				Peg3	8.0905	8.0969	7.92326	8.04629	8.2454	8.92133	11.4992	11.2251		NA	4.1742	3.336	2.98601	2.56825	3.05357	2.88484	1.86002	1.58079
Gorasp2	Platr3		Nomo1				Meis3	4.26015	4.07608	4.23746	4.72842	5.90742	7.15572	7.89538	8.08219		Crispld2	6.0327	6.59849	5.39444	4.01978	2.46984	2.41282	2.62413	2.75232
Gpc3	Platr5		Nostrin				NA	3.37829	5.11577	5.74593	6.21312	6.18011	5.50796	6.94644	8.55257		Snai3	4.68437	9.06568	8.12504	6.5794	6.06482	3.63229	3.93726	3.38357
Gpr137b	Plekha1		Npl				Plaur	5.57954	11.4466	11.0148	10.7414	10.5733	9.47347	9.1566	11.3521		Tubb3	8.47179	7.45718	6.53145	7.09168	5.78177	4.66739	3.96556	7.8854
Gpr89	Plekhf2		Nptn				Erich4	1.58079	1.79039	1.58079	2.1383	3.48498	4.2679	3.51991	1.99274		Maml2	6.7306	6.04597	6.04822	5.54242	4.87612	4.31883	3.54185	3.96475
Gpx2	Plk4		Nrg1				Cyp2s1	5.6313	5.63701	7.19882	8.44042	9.85415	9.89529	9.37444	8.7342		Gpr83	5.42889	3.20568	1.97008	3.29783	4.17484	2.5766	1.77406	1.58079
Gramd1b	Plp2		Nucb2				Fcgbp	1.8213	1.87331	2.05119	1.76074	2.56731	3.46663	4.76695	5.83491		Barx2	2.04551	1.87331	3.84144	5.12585	4.12224	2.12616	2.06894	1.87502
Grina	Plpp1		Oat				Ryr1	6.25545	6.6859	6.01864	6.79927	8.5409	8.78761	8.48229	6.6648		Fez1	5.7023	5.1352	4.5164	4.09997	3.52496	3.13161	3.06389	3.37842
Gsn	Pml		Ostc				Kcnk6	5.14228	5.73779	6.11505	6.70113	7.21032	8.31875	9.12166	8.77181		Olfr985	5.10164	5.22378	4.22803	5.06655	4.21094	2.54283	2.19485	1.87625
Gsto1	Pmm1		P2rx4				2200002D01Rik	3.78734	5.6499	6.10068	6.71653	6.46419	6.21131	8.05259	8.59597		Olfr986	3.70664	3.64783	3.28902	3.45107	3.26163	2.86911	1.58079	1.79255
Gulo	Pnp		P4ha1				Arhgap33	3.76828	4.18044	4.159	4.57068	5.08879	5.73081	7.32723	6.79674		Pou2f3	8.51546	6.91476	7.81079	7.54717	6.84034	5.75547	4.84918	3.0089
Gyg	Pnpla6		P4ha2				2200002J24Rik	1.58079	1.58079	2.44829	3.45395	3.8115	4.21234	2.44627	1.79164		Mcam	9.02543	8.72139	8.10951	7.21606	6.58863	5.38972	4.17549	5.22145
H13	Pola1		P4hb				Atp4a	2.13413	2.80469	3.40511	4.32635	5.25835	5.99083	3.94921	2.92712		Cd3g	5.72678	5.38256	4.73017	4.35108	3.97878	2.82182	2.25314	1.58079
H1f0	Poldip2		Pacsin2				Sbsn	2.37425	6.73376	7.05949	7.05357	5.77573	4.99816	4.75768	5.39059		Cd3d	5.49887	4.83983	4.59194	4.28414	3.52087	2.54979	1.77406	1.58079
H2afy	Pole4		Pcbd1				Dmkn	2.94577	6.2676	7.53991	8.38358	8.00186	8.94684	8.44782	6.58182		Cd3e	5.84781	5.7984	5.88526	6.04533	5.60934	4.76602	2.39636	2.22248
H2-D1	Polr2c		Pcgf5				Fxyd3	2.00648	1.76013	1.58079	2.03492	1.77226	3.22894	4.76514	7.54683		Scn2b	8.00764	7.02916	7.70125	7.41188	6.5359	5.57196	4.15431	2.77001
H3f3b	Polr2e		Pcyt2				Hpn	3.10959	2.54327	2.7464	3.11932	3.98863	5.50445	6.51176	4.93691		Nnmt	6.12141	5.24387	4.72425	4.8014	3.63095	3.01319	1.85103	2.14837
Has2	Polr2i		Pdcd6ip				Rhpn2	6.03308	5.474	7.55942	7.92908	7.56252	8.43626	9.68124	9.91219		Zbtb16	5.60083	4.78667	5.48833	4.28322	3.44127	3.05079	4.69687	4.87002
Haus7	Polr2j		Pdgfra				Slc7a9	3.72826	3.09468	3.46941	3.86467	3.64647	5.39034	8.34247	6.74256		Ncam1	6.79123	6.73162	6.20788	5.94444	4.68974	4.06002	5.92801	5.84043
Havcr1	Polr2k		Pdia3				Klk7	1.75109	6.47813	6.42023	4.00483	2.20206	1.9919	2.80855	2.92637		Arhgap20	4.39829	3.70326	3.33301	2.91149	3.00631	3.03929	1.97391	2.74151
Hdlbp	Pou3f1		Pdia4				Rcn3	5.69008	5.14356	5.29376	6.78711	8.39888	9.4871	11.0989	11.0339		Zc3h12c	6.64232	6.60703	6.70146	6.41862	6.09026	4.45252	3.65943	4.65137
Herpud1	Pou5f1		Pdia5				Fam83e	3.54284	3.84634	3.84233	4.25085	4.98088	5.99668	5.90831	4.24966		Rpp25	10.0741	9.36079	9.7443	9.36791	9.05654	8.61335	6.73949	7.13055
Hes1	Ppdpf		Pdia6				Tmem86a	2.88289	2.95351	2.96767	3.24756	3.42322	4.43893	5.16951	4.57912		Cyp1a1	4.90063	3.36378	2.67263	3.22671	2.73009	2.4984	1.58079	1.58079
Hesx1	Ppil1		Pdlim1				Lrrk1	5.50763	5.28034	5.15532	4.43906	5.67174	7.8791	9.93247	8.91391		NA	5.35272	5.48509	4.84871	3.25264	3.11719	2.71676	2.57356	2.95433
Hexa	Ppp1r14d		Pfkl				Fam169b	5.15378	4.15447	3.80419	3.81632	4.09998	3.9425	7.1141	5.94204		Rab27a	6.87037	6.78566	8.26476	8.86665	9.47473	9.65119	8.0778	6.4769
Hhex	Ppp1r1a		Pga5				Slco3a1	2.17888	2.30295	2.09065	2.7974	2.79785	3.09988	5.22821	9.35189		Khdc3	8.19231	7.91438	8.56745	8.85627	8.37351	7.07029	5.00475	3.13837
Hmg20b	Ppp1r9a		Pgam2				Anpep	5.16653	5.29274	6.12166	7.47265	7.86871	8.34153	7.189	5.49191		Myo5c	7.43571	7.04788	6.82309	7.40004	7.10651	6.57737	4.59994	3.23856
Hmgcr	Prdx1		Pgd				Crtc3	5.1661	4.6568	4.94922	5.24566	5.50636	6.29874	7.90163	8.49213		NA	5.6967	5.35382	4.96895	3.52233	2.97785	1.96923	1.98957	2.0034
Hmmr	Proser1		Phgdh				Cemip	6.3187	8.48709	8.16117	6.71503	4.70203	4.89606	10.0805	11.7624		Gsta4	11.9323	11.7511	11.4512	11.0109	10.9855	10.6752	8.94036	8.88772
Hn1	Prps1		Phlda1				Prss23	1.58079	4.94468	5.32629	4.83619	2.89806	2.12262	2.1602	3.92185		Cd109	4.68448	7.10673	7.90811	6.5851	4.22799	3.62228	3.08407	4.06908
Hnf1b	Psma5		Pla2g12b				Rab30	5.72556	5.35726	6.54547	7.13404	7.59713	7.81417	8.33325	8.5741		Nt5e	7.41499	7.19631	8.68238	9.8616	10.0298	7.74554	4.4741	4.41217
Hnf4a	Psmb10		Plod2				Myo7a	6.96827	6.6091	6.49556	6.78213	6.91048	8.29763	11.217	10.0295		1190002N15Rik	8.8599	9.95143	8.56596	8.35875	7.74154	7.36171	6.50744	6.39914
Hpcal1	Psmb6		Plod3				Lrrc32	1.81949	2.16922	2.18101	2.11345	2.56698	3.43737	5.85926	5.84358		Pcolce2	8.51121	8.39855	8.14185	8.28575	8.25472	7.07896	4.47461	4.44692
Hsbp1	Psmd11		Plscr1				Mogat2	2.43227	2.09508	1.86648	3.08613	4.37526	6.26307	5.62912	4.35405		Cpne4	3.72881	3.64149	4.00713	3.518	2.26998	1.76702	1.58079	1.79255
Hsd17b12	Psmd7		Pmepa1				Serpinh1	9.74439	9.23334	9.39333	11.2612	12.7923	13.6417	15.2538	15.4708		Hyal1	7.18545	5.51088	4.98178	5.03005	4.75397	4.43593	4.44133	5.00932
Hsp90b1	Psme2		Pmm2				Gdpd5	3.36632	3.05513	4.25004	6.80758	8.64392	9.06507	10.1664	10.3957		Sema3b	6.96555	5.93375	5.90853	5.97956	5.26536	4.57956	3.74079	3.09608
Hspa5	Ptma		Podxl				Arrb1	5.01722	4.6301	5.59834	7.28652	8.08249	8.59973	7.65207	7.29262		Prss50	2.95156	3.55066	5.70091	5.63319	4.27557	3.22135	2.82925	2.22248
Hspg2	Pttg1		Pofut2				Tpbgl	1.58079	1.76762	2.38581	4.19803	5.47978	5.98261	6.79857	8.58336		Tdgf1	11.9119	11.7305	11.5789	11.3373	10.7595	8.88573	8.32078	7.47098
Htra1	Pycard		Polg				NA	1.87064	1.58079	2.90853	3.84587	5.04988	4.86795	4.58494	5.92095		Lrrc2	7.68037	6.83644	6.96796	7.22278	6.49853	4.94055	4.08492	3.61773
Hyou1	Qser1		Ppib				Stard10	5.05082	5.09847	5.99192	5.81244	5.81176	7.46348	8.61111	8.84282		Dclk3	6.56091	5.33627	4.7405	4.03971	3.80859	3.08534	2.64296	1.78098
Id1	Rangrf		Ppic				Folr1	7.48378	7.6052	8.33862	9.53814	9.95457	10.1417	10.8641	10.0949		Plagl1	9.01034	9.18108	8.46754	7.14298	6.20793	5.05772	3.34334	5.14595
Id2	Rarg		Ppm1l				Ppfibp2	6.13822	5.99304	6.913	7.64352	8.01965	8.62058	8.96455	9.81523		Arfgef3	6.08212	6.67464	7.4232	6.43741	3.78933	2.5071	2.78474	2.36648
Idh1	Rasgrp2		Pqlc2				Tmem9b	5.75226	6.18024	6.84722	6.93431	7.28271	8.1341	9.03989	9.75227		NA	5.65216	5.21011	4.88949	4.8456	4.26977	3.39536	2.72104	2.86406
Ier3ip1	Rbm8a		Preb				Scube2	4.03683	3.80533	3.36348	4.51312	5.63441	7.08317	8.7506	9.34051		Cd24a	7.75602	8.05949	7.25912	6.57486	6.16037	5.08643	4.98451	5.88073
Ifi30	Rbmxl1		Prkab1				Mical2	2.86729	2.72371	3.55831	4.86121	6.17748	7.06447	7.71369	9.85516		NA	5.3752	4.32681	4.63645	5.22439	4.91371	4.50997	2.95196	1.78098
Impad1	Rbmxl2		Prkar2a				Parva	4.52411	4.61518	4.91007	5.97253	6.5523	7.15062	9.42622	10.274		Nodal	9.07294	8.56717	8.45605	8.50002	7.71558	6.46505	4.79706	3.97393
Inpp5f	Rbpj		Psmb9				Rras2	8.90692	9.85507	9.92396	9.38728	9.25912	9.63666	11.1546	11.7636		Gm5424	8.703	8.55778	8.06653	7.35116	6.73967	6.08468	5.89395	6.18792
Insig1	Rbpms2		Pth1r				Nucb2	5.78129	5.8252	5.50479	5.4858	6.81626	8.39126	9.51978	8.66123		Tet1	11.8789	11.7494	12.3813	12.0539	11.5234	10.8302	9.52834	8.56904
Iqgap2	Rcc2		Ptp4a1				Xylt1	5.33001	5.62413	6.86608	7.64168	7.84155	7.37591	7.12682	7.46427		Chchd10	10.0916	10.0362	9.79639	9.37243	9.14178	8.20306	6.71294	5.34904
Itga5	Rcor2		Ptpn13				Aqp8	2.9555	1.94696	2.13713	2.94146	4.36729	5.67912	8.77163	8.15676		Gm867	5.66778	6.30684	6.509	6.05329	5.4079	4.72033	3.01708	2.01072
Itga6	Rdm1		Ptpn14				Mapk3	8.43988	8.3767	8.32104	8.34632	8.72581	9.49524	10.662	9.88626		Gna15	6.34227	5.89836	5.73834	5.31683	4.92947	4.59953	3.7301	2.98392
Itgb1	Rest		Rab11a				Prss8	5.3575	5.78906	6.1147	6.66381	6.64594	6.94363	8.66247	8.11257		NA	3.86138	3.81261	3.62192	3.17727	1.95913	1.58079	1.86002	1.79164
Itm2b	Rfc3		Rab11fip4				Tgfb1i1	2.17188	4.0707	3.47877	3.32685	2.86462	2.5491	5.07678	8.44863		Platr7	6.74394	5.485	5.08391	4.57811	4.74161	4.33696	3.53966	3.3095
Itsn1	Rfc5		Rab11fip5				Fgfr2	3.56866	3.66254	6.32833	7.57713	9.08229	10.5453	9.9609	8.95866		Spic	6.9542	6.22537	5.03989	3.12266	2.61271	2.73069	3.26853	1.87502
Ivns1abp	Rif1		Rab14				Htra1	7.89435	8.7562	9.3057	9.43466	9.7288	10.5465	12.0081	12.378		Hal	8.3889	7.72844	6.82199	6.05944	5.23917	5.22341	5.10053	3.8995
Junb	Rnaseh2a		Rab18				Chst15	3.96576	4.15039	5.41317	5.81056	4.92913	6.31199	9.81234	11.4537		Nav3	2.21581	4.1575	5.79802	3.27573	1.74938	1.58079	2.18283	2.17048
Kctd10	Rnf121		Rab20				Ebf3	1.76597	2.54545	2.61885	5.05438	4.24031	3.27298	4.79664	4.81634		Gli1	5.82016	6.8974	7.07816	6.73717	5.49766	3.98398	3.08939	3.60028
Kdelr1	Rnf125		Rab2a				Bnip3	4.29863	3.35805	4.07753	4.61238	4.8752	6.55536	8.33458	7.40172		Inhbe	4.98878	3.56849	4.0207	4.16945	3.60813	2.49973	2.45508	1.58079
Kdelr2	Rnf138		Rab3il1				Pwwp2b	5.86559	6.40039	8.22506	9.16459	9.08483	8.55672	9.37793	9.41463		Nab2	6.10481	10.4612	7.72525	7.48198	6.78193	6.14885	5.97676	5.93857
Kdelr3	Rnf213		Rab7				LOC102635948	2.24519	3.34412	5.62283	6.32101	5.92471	5.64989	4.44222	6.09886		Osm	7.32577	5.07745	5.53302	4.6342	3.99983	2.18953	2.05088	1.58079
Klb	Rp23-255f14.8		Ralb				Adam8	3.40599	4.25258	5.48244	6.74132	6.96347	7.03784	5.6361	5.43444		Pgam2	4.2886	4.45635	4.79236	6.89799	7.40279	7.17858	5.25515	3.34227
Klf4	Rp23-264j18.2		Rbm47				Eps8l2	4.18803	4.46323	4.83932	5.21795	5.79886	6.16019	8.19621	9.15843		Ddc	9.54221	9.832	9.89872	9.13145	8.28081	7.38967	6.32612	6.26201
Klf5	Rpa2		Rcan1				Dusp8	2.45386	3.97857	4.54773	3.37767	2.69799	2.46484	4.70949	7.47422		1700042O10Rik	6.3817	7.19763	5.98263	4.65131	3.71025	2.29051	1.58079	1.58079
Klf6	Rpl10l		Rcn1				Lsp1	1.93627	2.66622	3.8708	5.25338	5.56921	5.29856	3.32582	3.25317		Cobl	11.4054	10.9227	10.1866	8.37598	7.37934	6.01669	6.21085	4.92613
Klf8	Rpl36a		Rcn3				Prr33	1.58079	2.07706	4.30415	4.77667	4.79037	4.09384	2.13926	2.0034		Ccnjl	7.17348	5.14578	5.23266	5.48299	5.98354	5.63447	4.59124	3.04936
Klhl2	Rpl37		Rdh10				Tnnt3	1.58079	2.68508	4.95202	6.25934	6.50703	6.73342	4.056	2.77413		Irgm1	7.66072	8.21007	6.38813	5.36861	4.3152	3.76459	2.88938	3.64352
Krt8	Rpl39l		Rdh11				H19	1.86033	2.6652	4.3559	5.49305	7.32936	9.28436	9.53089	6.8465		Grm6	2.03063	4.81672	7.90093	9.30339	8.14928	3.70076	2.437	1.81053
Krtcap2	Rpp25		Reep4				Igf2	1.58079	2.72478	3.54482	4.87739	5.63401	6.35376	7.34356	5.59697		N4bp3	8.19963	8.4611	7.44048	6.92247	6.7182	5.64814	5.10764	5.5451
Lama1	Rps23		Reep5				Igf2os	1.9916	3.98168	6.00832	7.50927	8.26329	8.03725	7.90273	6.96215		Jade2	8.3109	8.51861	7.57334	6.95378	6.30227	5.18432	5.04178	5.99497
Lamb1	Rrp1b		Rer1				Cdkn1c	4.45655	4.64286	4.07568	4.26772	4.37956	4.88015	7.68824	7.67979		Irf1	8.97748	7.81717	7.62042	7.20385	6.65284	6.74099	6.71112	6.33197
Lamc1	Ruvbl2		Rheb				Phlda2	4.5004	7.69322	7.11984	6.59441	5.82697	4.78466	8.15319	6.4416		Kcnj12	6.54845	5.84272	5.5639	5.10936	4.26219	2.96852	2.45507	2.02228
Lamp1	Sap30		Rhpn2				Tnfrsf23	2.69257	3.13435	3.6299	6.982	6.26819	3.78712	3.41238	3.50712		Trim16	5.92967	7.47181	7.20581	6.00031	4.52599	3.79776	3.2634	3.84055
Lamp2	Sarnp		Rnf111				Osbpl5	3.59072	2.91538	3.37407	3.66822	3.31743	3.94596	7.78239	8.41409		Pirt	5.38867	4.51383	4.26958	4.5573	3.69566	2.53077	2.18912	2.40021
Lamtor1	Senp3		Rnpep				Fgf3	4.47444	3.88187	4.84253	6.22995	7.81586	7.78715	8.88825	10.088		Myh13	6.57474	5.94811	5.35615	5.04362	4.42073	3.23135	2.92628	1.99274
Lamtor3	2021-09-01		Rpn1				Efnb2	5.00465	6.63253	7.27303	8.18562	8.33367	8.34557	7.70037	8.3321		Ntn1	9.68857	9.17686	7.79557	5.55451	4.33521	2.43473	3.64746	3.51228
Laptm4a	Serbp1		Rras2				NA	1.58079	1.58079	1.8393	2.82222	3.58874	3.48538	4.4928	5.35219		Dnah2	4.84604	5.19565	6.49386	7.53174	7.97235	7.46387	5.40535	3.70948
Larp4b	Set		Rrbp1				Col4a1	5.67105	5.85054	8.11013	10.7764	12.6925	13.5436	15.7079	16.8963		Alox12	6.31599	5.87449	5.74264	6.09282	5.79488	4.20851	3.23098	2.50911
Letm1	Setx		Runx1				Col4a2	4.55113	4.46748	6.77917	9.85818	11.8082	12.3423	14.3954	15.5218		Atp2a3	9.5495	8.95718	8.36251	8.41426	8.19936	7.02913	5.51421	4.2373
Lgals2	Sfn		Rwdd4a				Rab20	2.90237	3.79319	4.10786	4.2825	4.0992	4.64683	5.67416	6.46381		Pipox	8.46883	8.01229	7.81284	7.71855	6.90846	5.47395	5.03746	4.46464
Lgmn	Sfr1		Sc5d				Gas6	5.91306	5.26408	4.66746	4.67045	7.9496	9.80569	9.54965	9.39497		Slfn5	5.32019	7.02635	7.79264	7.13298	3.95428	2.52941	2.33011	1.99183
Lhx1	Sgk1		Sccpdh				Plat	3.54164	4.3184	4.81295	6.20977	7.36269	7.70341	8.75597	11.3209		Slfn9	8.30033	8.3376	7.8931	8.1146	7.8836	7.10659	4.35199	3.47298
Lman1	Siva1		Scd1				NA	1.93627	4.78768	5.8377	4.69065	2.96126	2.86911	1.98297	2.02228		Slfn8	5.49049	5.33127	4.70885	4.77687	4.37797	3.32757	2.05329	1.79255
Lman2	Skil		Scly				Tcim	2.77673	4.72536	5.35695	4.76665	4.8037	3.61534	2.67605	3.19514		Dusp14	7.96481	9.36747	8.02629	7.06019	6.67694	6.19315	5.4821	5.4187
Lmf2	Slc16a3		Scyl1				Plpp5	6.0252	5.64409	6.05659	6.29388	6.72083	7.36912	8.79081	8.71688		Tex14	8.65742	8.4694	8.57254	9.05989	8.78079	7.84467	5.56328	4.03063
Lmna	Slc6a6		Scyl2				Adgra2	3.24038	3.79121	4.07205	5.83728	7.49855	7.91203	8.44821	10.0768		Ngfr	8.66861	8.46741	7.38208	7.04828	6.73863	6.37375	5.65002	5.29325
Lmo2	Slc7a3		Sdc4				Nrg1	4.26241	6.50075	7.60604	7.68933	8.1034	9.05812	10.1613	9.98583		Plxdc1	5.19382	4.47905	4.30447	4.7073	3.99375	2.86979	2.66436	2.10475
Lpcat3	Smagp		Sdf2l1				Dusp4	4.1621	8.2445	8.27391	9.61907	10.3898	9.88696	8.75099	7.71288		Stac2	5.40936	7.90154	7.30851	6.83438	5.81425	4.67127	4.15207	3.81439
Lpcat4	Smarcad1		Sdf4				Fam149a	1.76597	2.07734	2.29072	3.0158	3.86912	3.9362	5.74019	5.94382		Krt13	5.99795	6.93041	7.92765	8.94726	7.4408	4.66381	2.78676	3.27722
Lrp10	Smarcc1		Sec11c				Tlr3	2.33931	2.357	1.7655	2.72026	2.96808	4.0524	4.85085	5.30244		Krt42	6.41417	6.25171	5.71745	5.54449	5.59243	4.29025	3.02282	2.68284
Lrp2	Smpdl3b		Sec22b				Snx25	5.30884	5.53476	5.70023	6.27722	6.75783	7.18042	8.47011	9.34494		Hap1	10.7558	10.31	9.90168	9.39489	8.42779	6.72205	5.5087	4.36029
Lrpap1	Sms		Sec24a				Csgalnact1	2.36001	1.76762	1.8393	2.59628	2.85193	2.38567	5.3769	6.43001		NA	4.96574	5.02219	4.352	3.92508	3.67819	2.48876	2.3449	2.11238
Lrrc58	Snapc3		Sec61a1				NA	2.20603	2.31734	2.47692	3.11299	3.86669	4.45201	4.76393	3.97229		Cavin1	8.99753	12.0394	11.477	9.8965	8.05306	7.16745	5.93067	5.33414
Lrrc59	Snrpb2		Sec62				Slc18a1	2.96295	3.26551	2.95249	3.46854	4.0531	4.19265	6.0669	6.47003		Ifi35	6.21547	5.51461	5.22409	4.93173	4.93535	4.40719	3.3712	3.03663
Lsr	Snrpd2		Sel1l				Ifi30	7.93344	7.35979	7.42544	8.06763	8.77722	9.27058	10.1962	10.1392		Gjc1	9.64322	9.74645	9.68024	9.16673	8.74526	8.28598	7.03417	7.10157
Lss	Snrpe		Sephs2				Ccdc194	2.28332	2.47675	4.18887	5.36058	5.56596	4.15252	3.33545	3.06904		Axin2	9.33294	8.42082	9.06534	9.17079	9.13492	8.52859	6.75767	5.39156
M6pr	Snrpf		Serp1				Tmem221	2.78882	2.59762	2.92597	3.16379	3.42666	3.75957	5.31396	3.82083		Sstr2	5.31397	3.5545	3.03241	2.48104	1.74938	2.64168	2.8247	2.6068
Maf	Snrpn		Serpinb6c				Tpm4	9.56106	10.8207	11.3884	11.7513	11.5862	11.1822	12.0213	13.3464		Cpsf4l	7.36275	6.19849	4.92708	3.95954	3.59604	3.27374	3.39537	3.29861
Maged1	Socs2		Serpine2				Isx	2.25076	1.87331	2.74951	3.37563	4.13222	5.31648	5.80483	6.71472		Dnah17	5.86404	7.78221	7.52772	7.5403	6.95019	4.69253	3.2274	3.55396
Magt1	Sod1		Serpinh1				Mmp15	5.31957	5.17509	4.72089	5.23953	6.4283	8.26543	9.03365	8.21093		NA	3.81892	2.7172	2.29179	2.32027	1.96446	1.58079	1.58079	1.58079
Man1a2	Sod2		Sfmbt2				Cdh5	1.75109	1.97722	2.10764	2.92295	6.2366	6.53544	6.52972	8.57544		Notum	8.77952	7.83682	6.53176	5.54613	4.52617	3.51854	3.09478	3.1573
Manf	Soga3		Sfxn1				Rrad	2.33955	7.95588	5.0446	3.89376	3.1135	3.50287	3.9438	4.78865		NA	5.32967	3.65388	3.38076	2.82527	2.47392	1.76702	1.58079	2.07644
Mapk3	Sox11		Sgk1				Slc7a6	8.78766	9.0767	9.7741	10.6014	10.8029	10.8118	11.9915	12.4842		Zfp750	5.63659	4.3753	4.47211	4.11302	3.16859	3.10087	3.18365	3.24762
Mapkapk2	Sox2		Sgpl1				Maf	1.58079	2.32105	1.77267	3.00622	2.45745	1.95906	4.55757	3.57961		NA	7.50375	6.85824	6.38008	5.66485	5.29017	4.76013	3.42533	3.16834
Marc2	Sp1		Sh3glb1				Cotl1	6.69451	6.18035	5.78991	5.68717	6.15974	6.98379	10.5903	11.5185		NA	7.06015	6.9756	7.10493	7.12837	6.97048	5.6476	4.09715	5.0499
Marcks	Spic		Shisa5				6430548M08Rik	2.00648	2.92667	2.68725	2.73458	3.21451	3.11461	4.7667	5.30916		Fam84a	3.26656	5.96039	4.0922	3.38926	2.0888	2.33011	2.7812	2.74151
Mcfd2	Spint1		Shkbp1				A330074K22Rik	1.58079	1.94696	1.58079	1.58079	2.23873	2.88397	4.54311	2.30199		Etv1	7.2037	7.17381	7.46786	7.45732	7.63516	6.86637	4.46364	3.41166
Me1	Spp1		Sirt2				Zfpm1	4.85876	5.52278	7.06306	7.92872	7.85754	6.90558	7.92817	8.18495		Nova1	5.92381	5.8122	5.92736	6.14033	5.57316	4.51529	2.94225	2.79804
Mesdc2	Srrt		Slc11a2				Galns	6.01047	5.79353	5.56108	5.81653	6.09018	6.77497	8.37701	8.40576		Rpl10l	9.26538	9.14621	8.95463	8.76316	8.67293	7.70748	6.25798	5.45925
Mettl9	Ssbp1		Slc16a13				Cbfa2t3	2.76079	2.75752	4.38824	5.05293	4.57166	5.13309	5.37869	4.02442		Dact1	3.85012	5.84441	5.21747	7.10619	5.3746	4.3453	3.941	3.37218
Mfsd1	Stk38		Slc16a6				Cdh15	1.58079	1.76762	2.27193	2.12559	2.53787	3.29717	3.6383	3.32463		Six4	7.94959	8.16814	7.4831	7.68589	7.63242	6.88561	5.50546	5.06457
Mfsd12	Stmn1		Slc1a3				Rhou	7.57684	7.53787	8.02625	8.41598	8.82767	9.74737	10.4359	9.69049		Vrtn	4.43438	3.22252	2.30847	2.68546	1.58079	1.9919	2.94628	3.84579
Mgat2	Stmn2		Slc25a1				Kcnk1	5.0641	4.49695	4.95434	5.52194	6.49431	7.23453	8.39663	8.78114		Rps6kl1	6.50974	5.26315	6.58561	6.8935	6.34709	5.2494	3.93622	3.7071
Mgst3	Sub1		Slc25a22				Nrp1	2.64874	2.96517	3.41931	3.17581	2.80962	3.71843	5.44656	6.48408		Esrrb	12.7291	11.9329	10.9419	9.85646	10.2311	9.32357	8.55184	5.739
Mia3	Sugt1		Slc25a4				Piwil4	2.4254	4.8365	4.81751	4.91404	5.21102	4.19244	2.75763	2.68631		Dglucy	7.10012	6.40988	5.58682	5.23154	4.40861	3.60414	3.16675	2.72502
Mien1	Sumo1		Slc26a2				Fut4	1.93627	2.57651	3.05446	3.56432	5.05329	4.57198	5.88419	6.70648		Ccdc88c	9.24532	8.97316	9.01643	8.972	8.62152	7.57187	6.04935	5.82315
Minpp1	Sumo2		Slc2a3				Smco4	5.35784	4.63843	5.17506	6.81725	8.09523	8.27622	8.37938	7.99396		Itpk1	10.9325	11.2397	10.7538	10.0709	9.61371	9.26679	8.3879	7.28612
Mlec	Sumo3		Slc30a4				Slc36a4	4.07268	4.70325	5.67243	6.43141	6.04106	6.22773	6.69811	8.36373		Ifi27	3.93447	4.1054	4.08454	3.69599	2.89497	2.14888	1.58079	1.58079
Mogat2	Supt4a		Slc30a5				Bmper	2.93539	2.77986	2.87181	3.56158	5.34441	7.44206	10.4091	11.6102		NA	3.99175	3.02874	3.102	2.81942	2.28717	1.93058	1.58079	1.99183
Morc4	Suz12		Slc33a1				Glb1l2	5.62005	5.01232	5.45614	5.99224	5.96949	6.29662	8.54819	8.659		Serpina3i	5.37938	3.91818	3.84343	3.42038	3.31956	2.32443	2.05088	1.81053
Morf4l2	Syce2		Slc35a1				Tmem45b	2.45538	2.25826	3.32896	5.25862	5.32306	5.06716	4.72173	3.24819		Gsc	4.24522	2.58788	2.93868	2.87477	2.46353	2.05637	1.78971	2.08678
Mpp1	Syngr1		Slc35b1				Ets1	2.98848	5.52892	4.65629	4.16347	5.65233	7.64581	9.04291	10.1163		Tcl1b2	2.01025	2.65748	2.56083	5.22799	5.52055	2.88693	1.78065	1.81053
Mpped2	Tcea3		Slc38a7				Esam	3.57496	3.67517	4.96688	5.41801	6.4722	5.67626	6.83293	7.21963		Dio3	5.48748	7.88298	5.77057	3.22385	2.56638	2.2943	3.49271	3.82694
Mpv17	Tceb2		Slc39a1				NA	1.58079	1.58079	1.7655	1.95743	1.77226	2.41482	4.06617	3.63907		Ahnak2	6.52128	7.07291	6.81064	5.99024	5.06147	4.22343	3.96648	4.6574
Mpzl1	Tcf7l1		Slc39a4				NA	1.58079	1.58079	1.58079	1.76074	1.74938	2.1861	4.21329	4.15716		Sfrp4	4.71311	3.42643	3.84569	3.4697	2.82846	1.8102	2.45179	2.5167
Mras	Tcof1		Slc40a1				Ubash3b	3.80526	6.13873	8.12639	8.37889	8.4845	8.99526	9.17743	9.15153		Elmo1	7.02895	7.08151	6.43279	6.00699	5.07932	4.56351	4.39863	4.62461
Mrfap1	Tdgf1		Slc43a2				Pdzd3	3.10231	3.31192	4.50858	6.18289	8.35073	9.46672	9.94102	9.69744		Aoah	8.69881	8.92879	8.8619	8.19838	5.93755	3.55077	3.43558	3.66243
Mrpl23	Tdh		Slc7a6				Plet1	6.05901	8.89318	9.46878	8.92422	8.82653	8.98884	8.06703	7.64959		Btn2a2	5.0531	4.87993	5.53866	6.26768	6.5385	4.73863	2.58422	2.20359
Mrps21	Tet1		Slc9a3r1				Bco2	2.73253	2.91841	2.87726	2.71349	2.82602	4.24506	6.12034	3.83451		Serpinb1a	7.13097	6.98135	6.73811	5.51637	3.80152	3.46924	3.96075	3.45469
Msmo1	Tex19.1		Slmap				Il18	2.1298	1.76762	1.78537	1.89128	1.77226	3.68803	6.21693	5.60882		Serpinb1b	4.11308	5.62994	5.52306	4.14239	2.20331	2.33011	1.58079	1.58079
Mtfp1	Tfdp2		Smad2				Hspb2	2.81632	2.51214	2.73949	3.87947	3.35559	3.20075	5.10488	5.86916		Tubb2b	10.7089	10.6052	10.5808	10.6717	10.5373	8.99731	7.19432	8.58165
Mtpn	Tfrc		Snap23				Cryab	4.09863	4.57838	4.96352	5.55511	5.71425	5.72295	8.93542	11.68		Sycp2l	4.83415	4.17504	4.1966	4.46664	3.94883	3.61521	2.32107	1.78098
Mttp	Tgfb1		Snd1				Elmod1	1.76597	1.76762	3.03029	3.92405	4.26757	3.24328	3.39614	5.39835		Edn1	4.4646	5.9917	4.9032	2.86158	1.93552	2.05637	1.85103	4.00183
Mum1l1	Tgif1		Snx1				Snx33	3.87625	4.54416	4.62136	5.04233	4.79505	5.38023	7.06264	8.45716		A330048O09Rik	4.18134	3.883	3.65401	3.12683	2.7835	1.58079	2.2688	1.58079
Mvd	Tle4		Snx2				Cyp11a1	2.92994	5.49581	6.47333	6.2495	4.55778	3.13927	2.62349	3.39968		S1pr3	5.01168	3.48531	2.74135	4.55527	3.4065	2.78519	2.16018	2.20359
Mydgf	Tmem261		Snx27				Stra6	2.45633	1.76762	1.7655	2.14031	1.95913	2.15547	5.73588	9.01239		Ror2	8.53606	7.11544	7.20542	7.52715	7.72035	7.36198	5.77297	5.31196
Myl6	Tmem88		Snx3				Islr2	5.55613	4.73701	3.72784	3.31239	5.15927	5.59876	9.17274	10.3115		NA	9.04844	9.17853	9.01999	8.79871	8.48818	7.97902	6.4047	5.92297
Myo5b	Tmsb4x		Snx4				1600029O15Rik	1.76597	1.84221	1.95737	1.58079	2.05397	2.81693	4.15839	4.66448		Slc25a48	6.24887	6.91768	8.07877	7.6643	6.73859	5.40102	3.89184	3.91571
Myo6	Tnk2		Soat1				Snx22	3.44338	2.89269	3.31123	3.67097	4.32072	4.85243	5.82073	5.13389		Klhl3	7.24717	5.51976	5.3276	5.07015	5.1672	4.44067	4.00292	2.9515
Myo7a	Tns3		Soat2				Snx1	9.14126	8.96557	9.06831	9.3013	9.48908	10.2791	11.5714	11.0001		Fbp1	3.52474	3.07513	4.18787	5.64757	6.97975	6.48976	3.25255	1.58079
N4bp2	Tomm7		Sord				Car12	3.44168	2.69559	2.30311	3.311	5.44134	7.53347	7.98498	8.46285		2010111I01Rik	8.28065	7.22796	7.45843	7.43488	7.09274	6.37855	5.85285	6.18005
Nabp1	Tor3a		Sox17				Aph1b	3.80487	3.34716	3.2949	3.90144	4.13216	5.13237	6.37155	6.68288		Nlrp4f	8.66283	9.18904	8.84771	8.18068	7.42897	6.52538	4.90595	4.26587
Nagk	Tpd52		Sox7				Anxa2	4.93223	8.18934	9.53324	10.2226	9.2185	9.22085	9.69537	12.3928		NA	7.43583	7.61984	7.55626	7.40228	7.2563	6.71014	4.82573	3.0432
Napa	Trap1a		Sparc				Myzap	2.20603	2.52303	2.47649	2.06937	2.4362	2.96357	4.66997	5.40541		NA	6.99803	7.52195	7.45343	7.12589	7.0119	6.3457	4.65308	2.98765
Ndfip2	Trf		Spats2				Cgnl1	5.78335	5.12319	5.93186	7.16741	8.8785	10.3043	9.39819	8.75386		Adcy2	5.42711	4.40413	2.62182	2.61877	3.11518	3.33628	3.88496	2.8344
Nectin2	Trh		Spcs1				Wdr72	1.76597	1.58079	1.58079	2.02745	2.3192	4.00638	5.30182	4.58678		Pcsk1	6.21876	5.86348	5.46699	4.75371	3.94807	3.46165	3.44567	2.59836
Nenf	Trim24		Spcs2				Slc17a5	5.66023	6.28047	6.44118	7.05276	7.492	7.37183	8.19458	7.6084		Adgrv1	6.34227	6.56535	6.82611	6.32553	5.6888	5.13926	3.9737	3.84051
Neu1	Trim28		Srgn				Myo6	6.7249	6.39652	6.45663	6.68189	7.16617	7.99456	11.4716	11.104		Dmgdh	8.74144	8.31036	8.15718	7.83612	6.81422	6.45846	5.19743	2.30199
Nfxl1	Trim33		Sri				Tent5a	3.72282	4.4125	4.81572	6.51389	7.94635	9.19872	9.14165	8.40521		Pde8b	5.58662	5.16542	4.32711	3.70333	3.25501	3.26987	2.77507	2.0034
Ninj1	Trim43a		Srprb				Prss35	7.41343	7.51378	8.28998	8.20111	8.61256	9.19523	10.8422	11.9642		Foxd1	6.91017	5.23882	3.9405	3.3442	3.49693	2.84181	3.15884	2.8577
Nktr	Trp53		Ssr1				Tmed3	5.61789	5.41757	5.58641	5.74312	6.24584	6.87769	8.71538	9.36173		Cd180	6.86603	5.76624	5.95146	5.95657	4.10939	3.07521	1.58079	2.0034
Nmb	Ttc39b		Ssr3				Ctsh	1.76597	2.85044	2.45337	3.10878	2.94578	3.64379	7.00905	8.28938		BC067074	7.32572	6.99448	6.53315	6.64637	6.21851	5.23347	4.64882	3.39291
Nme1	Tuba1a		Stag1				Plod2	8.83407	9.09788	9.2172	9.28692	10.3517	11.7499	13.0049	14.0975		Erc2	6.34329	6.27917	6.42654	5.38316	4.74211	4.0324	3.46545	3.39787
Nmt2	Tuba4a		Stard10				Cish	4.22439	6.27342	7.35625	7.10225	6.28671	4.9838	4.99567	5.30856		Fam25c	9.47607	9.6484	9.76665	10.2387	9.94928	9.27632	6.07017	3.44301
Nomo1	Tubb2b		Stard4				Col7a1	3.68419	7.86136	8.33057	7.71345	5.90767	5.30583	4.45305	4.26872		Sh2d4b	8.19873	8.21352	8.19115	7.41726	6.55855	6.37004	5.30708	4.4154
Nostrin	Twf2		Stt3a				Pth1r	2.7057	2.23948	2.37183	2.91761	4.44066	7.32438	11.7244	12.7596		Sftpd	2.27064	3.04708	4.95382	5.54286	4.69546	3.83664	1.85103	1.86049
Npc2	Txlng		Stt3b				Cmtm8	2.11949	2.60814	2.47713	3.12812	3.93996	4.18903	4.71391	5.15737		Gm2832	4.00746	5.46183	4.77742	3.2097	3.16	1.84139	1.58079	1.86049
Npl	Txn1		Stx3				Ctdspl	4.64381	4.11928	4.40374	5.62152	6.58725	7.90977	9.19415	9.41541		Bmp4	7.04027	7.98395	8.08715	7.36208	7.12798	4.44747	4.56239	3.83553
Nptn	U2af1		Stx7				Vill	6.37893	5.99575	6.01256	6.54371	7.96449	8.79613	10.1861	9.14854		Peli2	7.73026	7.4218	7.09964	6.86978	6.22571	5.81626	4.94981	4.13816
Nrg1	U2surp		Stxbp2				Plcd1	5.4101	5.47396	6.21149	7.08931	7.93887	7.58793	7.33931	8.07536		Ndrg2	5.83613	5.60681	4.95877	3.87806	3.68081	2.71401	3.40278	3.61094
Nsdhl	Uba2		Surf4				Mobp	4.37539	3.95566	2.83637	2.41393	2.03346	1.58079	3.17526	4.75544		Zfhx2	9.07826	8.5538	8.28534	7.94441	7.4433	5.568	5.23944	4.33898
Nuak1	Ube2a		Susd3				Ano10	3.17921	2.96133	3.57835	4.65026	5.22145	6.02095	8.05799	9.12727		Ripk3	8.52578	9.3812	9.54523	9.34271	8.162	6.96225	5.96912	5.05574
Nucb2	Ube2dnl1		Sycp3				Ust	3.99106	3.65855	3.57772	4.75857	5.63205	5.32583	6.26791	6.86473		Atp12a	4.33188	4.44115	3.70263	3.73288	3.1463	2.73728	6.47961	3.1724
Nus1	Ubxn1		Synj1				Samd5	2.76962	4.58731	6.38399	8.26621	6.89502	4.62633	3.30504	3.37317		Tnfrsf19	7.72825	5.91312	6.47495	6.00037	5.8373	5.76819	5.02074	3.71993
Nxf7	Ubxn2a		Synrg				Stxbp5	5.48883	5.88242	6.29023	6.35154	6.78296	7.2246	8.11122	7.96268		Tdh	12.5701	12.1404	11.1822	9.82224	9.07001	8.67933	9.89879	8.89304
Nxn	Uchl1		Sypl				Adgrg6	5.46822	5.01774	4.72739	3.83263	5.12494	6.91475	8.04629	7.9951		Ephx2	9.94848	9.50906	9.04021	8.18964	7.36507	6.13684	5.78084	4.54565
Oat	Uhrf1		Tacc2				Tnfaip3	3.74635	5.83396	7.2636	5.26453	5.51931	5.87183	7.01979	8.07174		Pnma2	7.66661	5.91959	6.75667	6.8164	6.92349	6.29026	4.49539	3.90521
Ost4	Ung		Tax1bp3				Ifngr1	4.77119	5.42299	5.81466	5.86685	6.06535	6.86022	7.89968	8.51102		Lgi3	2.36001	4.30045	5.21724	4.30267	3.2712	2.89665	2.3764	1.58079
Ostc	Upp1		Tbl2				Vnn1	2.11949	3.60682	5.02907	5.66397	5.58081	5.40246	6.84637	9.57808		Lcp1	7.32017	7.74626	7.35788	5.9966	4.54368	4.0989	5.54136	6.00544
P2rx4	Uqcr10		Tbx3				Stx7	7.50692	7.79067	8.33438	8.87694	8.80871	8.81732	10.3074	10.5304		NA	5.80144	7.41183	6.7753	6.10681	5.19473	3.81615	3.4705	3.59318
P4ha1	Usf1		Tcn2				Ctgf	6.5978	9.49464	9.40906	8.58981	7.14543	6.10843	6.90649	11.4049		Enox1	8.73261	9.03385	9.01221	8.30428	7.00813	4.75198	4.46546	5.14103
P4ha2	Usp28		Tead1				Enpp1	1.86033	3.50536	3.92934	3.49368	3.16287	3.42549	5.23974	7.09175		Pcdh17	2.82111	5.79854	5.57079	3.75298	2.46129	2.5332	2.18283	2.02228
P4hb	Usp7		Tfec				L3mbtl3	5.9899	6.56074	7.06958	6.86055	7.33438	8.08157	9.51253	9.80854		Slain1	5.9603	5.46939	5.46855	5.21519	4.53204	3.20216	2.78577	3.5503
Pabpc4	Usp9x		Tfpi				Arhgap18	3.67314	4.50137	5.22703	5.38719	5.52654	6.73657	8.12274	7.19557		Pou4f1	5.45672	5.65102	5.62102	5.74224	5.74284	4.39134	2.7497	2.85984
Pacsin2	Utf1		Tgoln1				Marcks	7.93121	9.25392	10.0843	10.3975	10.7713	10.823	10.3114	8.40871		Slitrk5	5.03445	4.36483	4.97069	3.7601	2.82416	1.74435	1.77406	1.79255
Palm3	Utp3		Timd2				Crybg1	2.90955	4.19592	6.18849	7.34089	5.74841	4.39089	5.07522	6.74794		NA	4.08781	3.57844	3.52876	3.22763	3.17017	2.16079	1.58079	1.58079
Pcbd1	Wasf2		Tinagl1				Man1a	4.108	4.76514	4.63799	5.02103	5.0644	5.78691	7.30999	9.33281		Slc15a1	5.94598	6.35829	5.33828	3.24405	2.77156	2.04576	2.05329	1.58079
Pcdh19	Wdr43		Tm2d1				Gja1	7.83333	8.73212	9.65019	9.93269	10.5034	10.7153	11.7407	12.149		NA	4.81843	3.81776	3.79601	3.6521	3.68757	3.94166	2.3449	1.79164
Pcgf5	Wdr5		Tm9sf2				Sh3rf3	3.34586	2.84564	3.74419	3.76468	4.02252	5.20756	6.43493	4.61561		Npr3	7.87724	7.53429	8.33082	7.70152	6.19385	5.71101	3.6127	3.12456
Pcyt2	Wdr76		Tm9sf3				P4ha1	7.01494	7.36669	8.12401	8.57785	9.96308	11.8245	12.666	13.6228		Ctnnd2	5.92337	5.69705	4.96353	5.24808	4.89315	3.30853	3.2742	4.08724
Pdcd6	Wdr95		Tmbim4				Pla2g12b	2.00467	2.45658	2.69533	4.33434	5.34483	6.51488	9.01042	9.54277		Dcstamp	4.54038	3.59792	4.10403	3.29096	2.83202	2.09502	1.58079	1.90062
Pdcd6ip	Wfdc2		Tmbim6				Vsir	1.86033	2.42591	3.17484	3.46547	4.65365	5.75262	8.33388	9.01735		Dpys	7.03468	6.53692	6.63266	6.26695	5.27259	3.76735	2.21273	2.01072
Pdgfra	Wtap		Tmco1				Pcbd1	4.49207	4.17453	4.56495	5.33664	6.39874	7.98198	9.53479	9.2882		Zfpm2	5.35782	5.25604	5.19025	4.17105	2.16694	1.93058	1.58079	1.90062
Pdia3	Ybx3		Tmed10				Prf1	1.76597	1.79039	2.10764	5.80852	4.37971	1.58079	1.58079	1.81053		Trps1	8.36158	8.06314	8.37301	7.49892	6.78077	5.98598	3.98846	3.19603
Pdia4	Ywhaq		Tmed2				Col13a1	4.72087	4.65348	4.44315	5.0109	6.44802	7.42191	7.84101	7.69037		Mroh4	4.66139	5.92733	5.04993	4.235	3.64728	2.72878	1.86002	1.58079
Pdia5	Zbtb44		Tmed7				Hkdc1	2.46845	2.78574	2.46905	3.30951	3.60433	5.91199	9.62182	11.1733		Arc	7.30957	10.9412	8.18897	7.03836	7.17352	5.33913	4.49346	4.3532
Pdia6	Zbtb8a		Tmed9				Srgn	3.3677	3.74269	3.20737	3.66838	6.4794	9.42703	13.1996	13.7823		Them6	6.22939	5.47866	5.90967	5.94853	6.203	5.0282	3.55782	4.59122
Pdlim1	Zfp296		Tmem126a				Egr2	1.9916	5.70152	4.3427	3.06394	2.58829	1.8102	2.37569	2.11147		Apol6	7.63854	6.6986	6.90809	5.67957	4.74074	3.16108	2.46667	2.86764
Pdxk	Zfp42		Tmem128				Rhobtb1	3.09134	2.96711	2.38941	2.86772	3.09907	3.3223	6.09489	6.11007		Rac2	5.93835	5.94088	5.50541	5.01648	4.31014	3.25704	2.64834	1.58079
Peg3	Zfp428		Tmem144				Bicc1	3.78897	4.01052	3.93651	4.67702	5.27399	5.59989	7.57755	7.85087		Mgat3	7.7542	7.69292	7.41042	7.13709	6.84869	6.93246	4.87795	4.26995
Pex2	Zfp459		Tmem147				Rab36	3.47064	2.37329	3.02144	3.73513	4.93918	4.95686	5.87372	5.53916		Cenpm	8.92693	8.24302	7.71897	7.44975	7.25676	6.63264	6.34111	6.28553
Pfkl	Zfp462		Tmem150a				Col6a2	1.58079	2.05181	2.18503	2.69049	3.92895	4.022	3.74123	3.44671		1500009C09Rik	4.12693	2.15193	1.97725	1.76074	1.94158	1.58079	1.87239	3.38988
Pfn1	Zfp532		Tmem165				Tspear	1.58079	2.05181	2.08614	2.62993	2.67107	3.51613	3.82932	3.28014		Mapk8ip2	5.36274	4.50905	4.20117	3.83443	2.86734	3.25511	3.33965	4.04356
Pga5	Zfp534		Tmem192				Lrrc3	2.73116	2.4048	2.39387	3.15484	3.85513	4.86552	5.85522	7.30393		NA	8.34388	8.09504	7.36104	6.62318	6.17491	6.06408	5.95971	4.76716
Pgam2	Zfp57		Tmem214				Trpm2	1.58079	1.58079	1.58079	1.58079	3.01651	3.38217	5.40727	5.73023		Kcnh3	7.07686	5.26049	4.3479	4.51193	4.04731	3.72355	3.55897	3.53068
Pgd	Zfp652		Tmem30a				Pfkl	9.08996	8.81914	8.91258	9.25056	10.5621	11.6116	12.9383	12.441		Csrnp2	8.088	7.38497	7.31358	7.33754	6.84633	6.31349	5.4847	6.13703
Pgp	Zfp978		Tmem33				Dnmt3l	8.71862	10.1026	11.1888	12.66	13.4291	13.0598	12.7182	12.0953		Slc4a8	8.06848	6.96428	6.53222	6.45947	5.89533	5.72031	4.92216	4.03048
Phgdh	Zfp979		Tmem37				Icosl	5.46544	8.21528	8.05622	8.61252	9.28762	8.81187	8.47372	8.1751		Hoxc12	4.72315	3.59471	4.13498	3.8059	3.43409	3.23455	2.35147	2.07134
Phlda1	Zfp980		Tmem51				Nuak1	5.22776	6.9813	7.90532	8.59062	8.64859	8.82435	8.66218	7.01337		NA	8.21731	8.01462	7.83714	7.47217	7.0007	5.43859	4.84526	3.63928
Pja1	Zfp981		Tmem63b				Ckap4	10.0383	10.0409	10.101	10.4402	11.4321	12.0407	12.9484	13.0757		2900011O08Rik	7.01152	6.38534	5.97506	5.86722	4.51985	3.77498	2.67377	3.00148
Pla2g12b	Zfp982		Tmem9				Tmem263	7.35833	8.01145	8.33241	8.53922	8.87364	9.27974	9.79067	9.63113		Liph	8.75017	9.08034	9.73141	9.13191	7.75549	6.2249	5.51292	5.12068
Plac8	Zfp985		Tmem97				Timp3	3.5127	6.07447	5.67109	4.07851	3.25394	4.06868	9.75339	10.9341		Etv5	11.021	10.8652	11.0808	11.5652	10.8879	9.77485	8.16638	6.75776
Plekhf2	Zfp987		Tmem9b				NA	4.12686	4.01424	4.04896	4.94491	5.18676	5.38937	7.81492	9.00846		Fetub	9.09448	9.08357	8.74634	8.45884	8.11982	8.13711	6.49324	3.70535
Plod2	Zfp988		Tmod3				Igf1	1.86033	2.06014	1.8393	1.77546	3.90654	6.10779	7.75912	8.18005		A230028O05Rik	3.84658	3.81358	3.37602	3.13317	2.57727	2.74454	1.58079	1.78098
Plod3	Zfp990		Tnfrsf12a				Dram1	2.3017	2.32959	3.17422	3.56249	5.55146	7.22064	9.15665	10.2647		Apod	7.23656	6.90987	6.95483	7.15272	6.80939	6.28311	3.61406	2.56231
Plscr1	Zp3		Tnks				Tmcc3	3.68777	7.55681	7.20096	5.82659	4.09508	4.98064	5.16255	5.24741		Slc51a	5.42793	4.46019	4.98543	5.80037	4.64697	3.12715	2.75644	3.28054
Pmepa1	Zscan10		Tnpo1				Phlda1	4.66329	10.0003	9.36503	9.03249	8.26025	8.12886	7.64037	7.32143		Tnk2	9.84533	9.24359	9.51325	10.0698	9.66513	7.92391	7.27112	7.32712
Pmm2			Tor2a				Glipr1	1.58079	1.58079	2.58043	3.42671	4.48516	5.48277	7.92422	10.8639		Slc12a8	6.39911	5.90296	4.6054	4.90752	4.06822	3.95017	2.73769	3.33616
Podxl			Tpcn1				Tspan8	4.03064	4.96549	6.82646	7.24296	6.39533	6.30135	5.04201	6.42753		Sema5b	7.41342	7.67334	7.35899	5.69468	4.32037	3.55273	3.76541	2.7815
Pofut2			Tpi1				Ptprb	1.76597	2.66048	3.61439	4.69605	4.00574	3.29815	3.01852	5.38018		Dtx3l	7.90016	7.16555	7.12945	6.7087	6.32586	5.85494	4.67037	3.43802
Polg			Tpm1				Cpm	3.52832	4.11	4.31852	4.38179	4.0734	7.03872	9.40753	9.12659		Parp9	8.07028	8.01128	7.67804	7.18059	6.4577	5.71378	4.94027	3.90478
Ppat			Tpm4				Hmga2	8.28537	9.75292	10.6315	10.7121	10.4105	10.4195	9.70347	8.38988		Casr	4.1481	3.12875	3.27217	3.35852	2.92022	2.86333	1.78065	1.78098
Ppib			Tpp1				B4galnt1	5.96418	6.503	7.20599	6.76923	7.08675	7.46947	8.65748	8.24571		Ildr1	9.75868	9.49165	8.98624	8.55322	8.49954	6.934	5.42833	3.72943
Ppic			Tram1				Slc26a10	4.09902	4.90723	7.82729	9.51498	10.5742	8.94779	8.3432	6.1857		Maats1	5.43695	5.59545	5.60895	5.24728	4.1446	3.1878	2.91488	2.6905
Ppm1l			Tspan14				Hsd17b6	1.86033	1.58079	1.58079	1.58079	2.33436	4.26804	6.51046	4.99849		Pla1a	7.18019	6.98411	6.80654	6.63829	5.95493	5.17933	4.35268	3.47883
Ppp1r21			Tspan31				Suox	5.88457	6.26687	8.22532	9.23187	8.56729	8.19098	7.1654	8.0186		Cd80	7.6833	8.32346	7.79635	6.90806	6.02139	4.71374	3.31382	3.22855
Pqlc2			Tspan9				Tcn2	6.88086	6.51045	6.50007	7.00926	7.35915	8.09691	9.9062	10.1533		Btla	5.68897	3.91803	3.46237	2.24647	2.28408	1.87014	1.58079	1.79164
Pramel7			Ttr				Emid1	3.59094	3.55116	3.36994	3.11263	4.2736	4.54313	6.36598	6.59244		Tagln3	4.93626	4.89035	4.75137	4.29059	3.15635	2.06627	1.97391	2.10475
Preb			Tubb6				Xbp1	8.94947	9.47745	8.99028	9.58073	10.0252	11.0211	11.5151	11.3491		Morc1	11.0013	10.486	9.93905	9.54358	9.0726	7.76619	6.09288	5.39566
Prelid1			Twf1				Meis1	3.95735	4.48798	6.51296	5.59264	6.06064	6.78367	7.30946	7.8028		Jam2	11.9792	12.5526	12.1889	11.6454	10.1882	8.32756	7.16411	5.94656
Prkab1			Txndc11				NA	5.73832	5.73367	7.07407	7.90651	8.4269	8.56202	9.38974	8.41285		Olig2	8.21299	7.1196	7.12433	6.70639	5.77114	3.11486	3.3573	3.36808
Prkar2a			Txndc12				Il9r	1.75109	1.84221	2.62024	5.28437	3.98221	2.68972	1.91888	1.79164		Olig1	6.25183	5.08152	5.65158	5.48085	4.80496	3.7129	3.19955	2.5783
Prkci			Txndc5				Rhbdf1	6.09246	8.75495	8.39243	7.90821	7.30998	6.16577	7.08965	7.67647		Cbr3	7.68358	6.99899	6.24372	6.24133	6.95908	6.47499	4.70528	4.11025
Prr5			Uap1				Sh3pxd2b	4.53022	4.47408	4.68792	4.43973	6.08104	7.18122	9.53203	10.8724		NA	8.3917	6.98285	6.86211	6.19787	4.99205	3.48465	3.12394	2.65515
Psenen			Uap1l1				C1qtnf2	1.76597	1.58079	1.58079	1.76276	3.84023	4.81985	3.849	2.47579		Tiam2	7.02203	5.4472	5.08694	5.23924	5.38609	5.4376	4.52831	3.99244
Psmb9			Uba5				Adam19	9.93388	9.35752	8.67234	7.94621	6.75716	6.82373	9.96011	11.7839		T	7.23633	5.97085	4.18998	2.98213	2.91103	2.27065	2.25314	1.79255
Ptbp3			Ube2e1				Timd2	1.58079	1.58079	1.84913	3.17398	4.27935	5.08229	6.78059	5.90248		Sod2	11.5094	11.2211	10.7401	10.2133	9.84513	9.50436	8.77885	8.68228
Pth1r			Ubxn4				Havcr1	1.58079	1.58079	2.79949	4.15205	5.40911	5.74309	7.02672	4.73409		Tcte2	5.23572	6.56117	5.20447	4.60416	3.12576	3.14119	2.92157	3.40064
Ptp4a1			Ufm1				Col23a1	2.65379	2.44509	2.7974	3.18296	3.13583	3.57516	5.14502	5.38384		Prss27	4.0563	3.35096	2.92863	2.41819	2.31978	1.85953	1.78065	2.09023
Ptpn13			Ugp2				Pdlim4	2.28979	2.76733	2.36718	2.84635	3.15784	4.67408	8.12276	7.51828		Cdkn1a	10.5234	9.33144	8.55279	8.34372	7.45666	7.32716	8.58056	10.3025
Ptpn14			Uhrf2				P4ha2	4.69278	4.79932	4.78334	6.1735	8.29386	9.71863	11.9227	13.0346		1700097N02Rik	6.56185	4.93743	4.58588	3.53617	3.41549	2.46576	1.86002	2.07134
Rab11a			Uso1				Gpx3	6.14278	6.04128	6.01155	6.49796	7.65232	8.94976	10.8284	11.6624		Dnah8	9.19338	9.26408	8.01164	7.83555	7.13205	6.63755	5.4722	3.08054
Rab11fip4			Usp3				Sparc	12.0285	12.5898	12.9271	13.5509	13.8621	14.2418	15.9838	16.782		Cbs	8.89108	8.50095	8.10498	7.98143	7.59544	6.78924	5.76731	5.17334
Rab11fip5			Usp47				Hand1	1.75109	3.46425	2.49148	2.40901	2.53798	4.12363	5.79044	5.08989		Myo1f	7.14896	6.70858	6.84923	6.88003	5.63837	4.10362	3.6599	2.40021
Rab14			Vamp3				Wnt9a	2.49715	3.44068	3.45744	3.62498	3.0032	2.93695	4.97218	5.08298		Notch4	6.25559	5.60425	4.76797	4.13518	3.59663	3.12589	3.19628	3.25322
Rab18			Vamp8				Rasd1	3.15584	2.49545	2.74054	3.28545	4.54591	6.19199	7.67459	8.30601		2300002M23Rik	4.21308	3.74896	3.46399	2.85983	2.10103	1.58079	1.78065	1.58079
Rab1a			Vapa				Ulk2	4.87564	4.44041	5.46299	6.05172	6.29125	6.67021	7.99542	7.61529		H2-T22	5.49707	5.27469	5.47201	5.32078	4.80269	4.2825	2.72531	2.68018
Rab20			Vegfa				Specc1	5.53276	8.09191	8.71722	8.40078	7.34351	7.40132	8.27634	8.78063		H2-Bl	5.74731	4.92753	4.5542	4.52768	4.06372	2.65785	2.51343	2.45664
Rab24			Vkorc1				Hs3st3b1	5.11276	7.81299	5.34856	4.79318	5.84849	6.56908	7.85904	7.81395		H2-T10	4.52455	4.50862	4.44674	3.90105	3.08223	2.44946	1.77406	1.87502
Rab2a			Vmp1				Hs3st3a1	1.58079	3.06194	3.32001	2.39801	1.94158	2.28578	3.64229	4.30272		NA	7.99513	7.14587	7.1731	6.84226	5.57023	3.23206	3.4282	2.14837
Rab3il1			Vps26a				Kctd11	4.85935	6.49004	5.99227	6.28671	5.72902	6.31227	7.85605	8.57384		Gm8909	6.86727	5.71055	5.3853	4.63419	3.55668	2.86345	3.14651	2.368
Rab5c			Vps35				Cxcl16	2.80219	5.5253	6.25692	5.96936	4.36411	3.94717	5.85739	7.51306		H2-T18	5.24556	4.7161	4.28808	3.80682	3.7969	2.22132	2.13926	1.58079
Rab7			Wdfy1				Pld2	5.59817	7.10066	6.52433	6.65542	6.51915	6.93197	8.22027	7.50012		NA	8.76155	8.15599	8.1944	7.94814	7.16922	5.50751	4.13591	3.09804
Ralb			Wwc2				Slc13a5	4.89169	5.3748	6.38091	7.05985	6.74047	7.2654	8.37115	9.74956		2410137M14Rik	7.56955	7.19201	7.0185	6.75074	5.73827	4.41343	3.08939	2.40661
Ramp2			Xbp1				Spns2	3.0499	2.93111	3.24016	3.44752	3.36817	4.66064	8.50841	9.93695		H2-M5	10.2209	9.80407	9.95942	9.43674	8.55517	7.18531	5.42445	4.82064
Rap2c			Xpnpep1				Spns3	3.59323	3.16736	2.83006	3.59804	2.69498	2.68903	5.75324	5.91834		Ubd	7.61955	7.87193	7.96074	7.7723	6.35842	4.8347	2.98015	2.21777
Rbbp7			Yes1				Tax1bp3	4.24024	5.71357	6.02276	6.19313	6.50351	6.87574	7.48313	9.03195		Crisp1	5.01107	5.17201	4.58095	3.83818	2.44886	1.93058	2.61842	2.23314
Rbm3			Zcrb1				Trpv3	3.75355	8.29656	7.24854	5.72229	3.98278	3.76243	3.57585	4.18798		1700071M16Rik	1.75109	6.23148	5.17648	4.77125	3.68558	2.12262	1.78971	1.58079
Rbm47			Zdhhc12				Cpd	8.02454	8.27632	8.57768	8.81563	8.94818	9.53597	10.961	11.1736		Spats1	5.91662	5.7787	5.75615	5.41363	4.82277	3.9506	3.24597	1.79164
Rbpms			Zfyve21				Lgals9	5.16634	5.33806	4.94997	4.51694	5.47294	8.64784	9.67026	10.5384		Tmem151b	5.45263	5.41371	5.03963	4.33937	3.53259	2.86345	2.07224	1.78098
Rcan1							Myo1d	4.88586	5.05979	5.30294	6.0197	6.24806	7.07762	8.42161	9.33409		Mymx	9.02498	7.09884	7.59382	7.90759	7.78733	7.37907	5.37138	3.28062
Rcn1							Tmem98	4.66112	4.19458	4.63803	5.69807	6.56829	7.524	8.69999	8.28954		Apobec2	6.87402	5.79644	6.68655	8.51317	9.67691	9.48496	7.51029	5.28519
Rcn3							Rffl	7.6976	7.33086	7.20377	7.07532	6.89756	7.72884	10.2729	10.5506		Dazl	7.4778	7.89305	8.00651	8.0237	7.77898	6.46291	4.22928	2.89077
Rcor1							NA	1.58079	1.58079	1.97008	2.08753	3.52875	4.15251	5.19132	4.41024		Rfx2	8.97916	8.26779	7.72481	7.37657	6.90273	6.23794	6.33035	5.85279
Rdh10							Hnf1b	3.36663	3.08628	4.40557	5.86778	8.47393	9.04051	10.3624	9.76522		Acsbg2	4.83327	4.67906	4.66551	3.91322	3.68754	2.94369	2.2598	1.99183
Rdh11							Lhx1	1.86033	1.58079	1.58079	2.69175	3.37504	4.42372	4.3843	2.59621		1700061G19Rik	9.85944	11.1058	10.2594	9.44631	8.62714	6.78157	4.95377	3.84385
Rdx							Car4	1.58079	1.97722	2.6314	5.06212	8.59082	9.89184	10.2703	9.16637		Dlgap1	6.32923	6.22162	5.31927	5.05063	4.52537	4.0079	2.46486	1.79164
Reep4							1700125H20Rik	2.51925	2.24381	2.34076	3.42857	4.67818	5.06455	4.30765	3.35764		Nlrc4	6.21041	6.92634	6.39893	4.81359	3.84658	3.53045	2.84542	3.62924
Reep5							Epn3	1.58079	1.58079	1.7655	1.58079	1.58079	2.00495	4.18323	5.17691		Sult6b1	8.05652	7.79962	7.38613	7.68526	7.77291	6.51781	5.04131	3.67653
Renbp							Mycbpap	1.58079	2.11999	2.24307	2.0155	2.73313	2.43943	4.63817	4.12097		Lama3	9.3174	9.99671	9.54537	8.62094	8.17945	7.26763	4.414	3.57191
Rer1							NA	2.76193	3.18362	4.20649	5.11954	5.84601	7.28063	6.45848	3.85042		Zfp521	5.10911	4.07135	3.59717	3.28104	2.95624	3.00934	2.49198	2.51284
Rheb							Pdk2	5.62157	5.31723	5.24627	5.71758	6.85007	7.2632	8.47807	7.70717		Epb41l4a	10.406	9.60453	9.29817	8.73724	8.18122	7.82577	6.875	6.67336
Rhoa							Itga3	8.33796	10.1744	10.7685	10.9913	11.127	10.5779	8.86272	9.45918		Egr1	6.57624	11.0868	9.76429	7.96093	7.11948	5.30676	5.85275	4.58106
Rhox5							Dlx3	2.39679	2.14886	2.47649	2.7114	2.82115	2.44102	5.29117	5.14241		Tmem173	8.03156	8.26592	7.88282	7.59941	6.95593	6.66834	5.44456	3.30747
Rhox6							B4galnt2	3.65149	3.72858	2.97163	3.75825	5.06561	5.62805	8.45343	8.34024		Stk32a	3.13674	3.78293	6.14935	5.71626	4.05695	2.58348	2.06894	1.99274
Rhpn2							Copz2	3.54954	3.35335	3.10515	3.40406	3.87859	4.96513	6.72856	6.85266		Dpysl3	8.55996	8.5129	8.74989	8.68727	7.82923	6.48922	5.66422	5.35278
Rnf111							Tns4	3.1248	3.08514	4.92741	5.94154	6.06276	5.56912	8.52722	9.29538		Mcc	7.75359	7.02891	6.08251	5.25468	4.10579	3.3752	3.45498	6.30684
Rnpep							Krt19	4.0958	7.37539	8.79835	10.2542	9.56	6.48245	7.06772	9.29972		Cdo1	8.5613	7.90214	6.95318	5.90972	5.24721	4.85787	7.64619	7.93135
Romo1							Ramp2	2.82202	1.94696	2.74951	2.96244	5.36748	7.73995	8.27509	7.29313		Smim3	6.37774	10.1432	9.76595	8.7489	7.01877	5.23773	4.18425	5.40337
Rpn1							Dusp3	4.40177	4.99736	5.48665	6.6593	6.18362	6.24541	6.80571	8.91015		Slc6a7	7.16453	6.27688	5.84515	5.9329	5.07488	3.31531	2.76726	1.81053
Rpn2							Pyy	1.58079	3.11894	3.99385	4.92895	5.04925	4.6671	4.21018	2.22157		Cdx1	9.21539	7.82336	6.48072	7.13283	6.19414	4.03896	3.67615	1.58079
Rras2							Mrc2	3.09378	3.18409	2.1184	2.78195	3.98969	5.54958	6.97687	4.69774		Spink10	2.86363	6.15293	5.20085	3.02785	2.24545	2.00495	2.2342	2.29389
Rrbp1							Tanc2	5.10541	5.85373	6.14632	6.12891	6.27599	6.58571	7.82871	8.91424		Ldlrad4	5.17642	4.90649	4.42604	4.43066	3.81715	2.6224	2.05088	2.07644
Runx1							Gprc5c	5.99846	6.68365	6.46921	6.79553	7.83143	8.16668	9.33328	9.21316		St8sia5	5.30181	5.14472	4.23636	4.57697	2.5099	1.84139	1.58079	1.81053
Rwdd4a							Smim6	2.35819	2.58437	2.99537	2.57963	4.09343	5.43667	5.05463	5.21615		Sall3	7.4673	5.59221	5.98901	6.62344	6.76377	5.99931	4.94225	4.32136
S100a10							Galk1	8.83496	8.29811	8.09813	8.79414	10.0344	10.5786	11.614	11.1441		Cpt1a	9.75036	8.49105	7.61366	8.29494	7.89182	7.31288	7.10655	6.64756
Sar1a							Rnf157	5.72564	4.92367	4.35481	4.77856	6.06443	6.62924	8.19097	7.15613		Gstp2	8.1501	8.11142	7.82793	7.5698	7.39688	6.85681	5.14337	3.58153
Sar1b							Timp2	4.49856	3.75028	3.02595	3.64132	4.37015	4.73698	7.76331	10.8489		Rasgrp2	8.92648	8.65286	8.95395	9.2698	8.97795	6.40744	4.03226	4.53334
Saraf							P4hb	12.5163	12.6069	12.4465	12.7826	13.1217	13.6356	14.7166	15.0428		Kcnk4	5.12029	3.96346	3.55826	3.43174	2.94107	2.38567	2.16388	2.37811
Sars							Slc16a3	5.3966	4.98715	5.46031	6.20864	7.00352	8.28067	9.36675	8.40386		4930526L06Rik	3.86363	3.37242	3.73937	3.49127	2.76831	2.27065	1.58079	1.79255
Sc5d							Dnmt3a	7.76493	8.78684	9.42352	10.497	12.2192	12.663	11.2609	9.3186		Dmrt1	7.26203	6.04978	6.18549	6.61851	6.65308	6.65954	4.72447	2.70282
Scand1							Efr3b	4.91732	9.54275	8.7002	6.93315	7.09507	7.64156	8.0139	8.35955		Mlana	4.64689	3.84467	4.24106	4.95134	5.15736	5.39213	2.11712	2.0034
Sccpdh							NA	2.2471	3.59075	5.16286	6.29458	6.10564	5.2553	4.50778	4.18493		Crtac1	5.14685	4.59692	4.17738	3.29522	2.34386	2.56	2.93874	2.28697
Scd1							Trib2	4.35011	4.70731	5.06691	5.37498	7.19959	7.67735	7.0169	5.04064		Loxl4	5.02363	6.84306	6.8286	5.99053	3.77419	3.25343	2.39636	3.79313
Scd2							Cys1	1.58079	1.58079	1.78537	1.58079	1.76693	1.89406	4.12672	4.27775		Cpn1	4.51258	4.34299	5.51617	8.2502	10.2929	11.3066	9.37022	4.10631
Scly							Id2	4.80354	7.42099	7.59819	6.50501	6.88358	8.42394	8.85871	8.13479		Pkd2l1	7.28497	7.24236	7.24335	7.2375	6.67048	6.04256	4.32253	2.96271
Scoc							Pxdn	5.42044	5.78591	6.07281	7.28955	7.71226	8.6803	10.6803	11.8295		Elovl3	2.00648	2.06448	5.94538	9.87786	7.91641	3.25031	1.58079	1.58079
Scyl1							Fam110c	2.09904	2.82839	3.17173	3.32273	3.7013	3.78325	5.30326	5.34692		Gata1	2.28603	2.42612	3.25229	3.68196	4.39451	5.48787	3.18967	1.93661
Scyl2							Lamb1	8.74207	9.42038	10.3766	11.8644	13.5342	14.2194	15.5684	16.0971		NA	6.86352	5.69702	6.09888	5.82343	5.30462	3.67901	2.45521	2.80739
Sdc4							Twist1	4.19013	7.43224	6.70807	6.8954	6.28903	5.54927	6.00982	5.7765		Sept6	6.69833	6.51616	6.59175	7.18294	7.57934	7.36523	4.97828	4.84307
Sdf2l1							Foxa1	2.01025	2.40551	3.62823	3.93603	5.72436	4.80853	3.10932	2.46243		Xiap	9.78049	11.9668	12.7799	12.4499	11.5233	10.7906	10.053	9.71824
Sdf4							Pygl	3.44865	3.20523	3.22924	3.33654	3.96706	4.41248	7.75264	6.23172		Tenm1	3.93753	4.2278	3.7815	2.97622	1.77226	1.58079	1.77406	1.79164
Sec11c							Rtn1	5.45262	4.37695	4.10852	5.37867	7.36996	7.9652	7.93696	7.25359		Sash3	3.70826	3.00115	3.47229	3.60985	3.20335	2.03508	1.58079	2.01072
Sec13							Fut8	8.56142	8.13919	8.37317	9.11633	9.71712	10.6596	10.8823	11.4499		Ccdc160	7.13999	6.33511	7.17571	7.35346	6.72483	5.72137	3.50502	2.55213
Sec22b							Tmem63c	3.29288	5.38255	5.79162	5.56786	4.73433	5.24046	6.91405	8.55721		4930502E18Rik	6.06885	5.71705	5.33268	4.84317	4.89605	3.55128	1.77406	2.07225
Sec24a							Kcnk13	1.58079	2.05265	3.08141	2.86008	3.44315	3.56721	5.28653	7.05282		Mcf2	10.0758	9.09051	8.1817	8.12968	7.63175	5.80362	5.049	3.47588
Sec31a							Tc2n	3.24202	3.81011	4.54643	5.52278	5.88671	5.79381	6.08168	5.6696		NA	7.00713	7.07578	7.02562	6.81574	6.08282	5.47529	4.58815	5.64019
Sec61a1							Slc24a4	1.75109	1.76762	1.84913	1.77546	2.00986	2.24385	4.28039	3.85639		Nr0b1	9.64991	9.47881	9.33587	8.25867	7.59659	5.36231	5.07768	3.82569
Sec61b							Rin3	3.44721	4.23412	5.56814	6.27554	6.68961	6.87378	7.70821	8.25533		NA	4.38093	3.81441	3.2111	1.94564	1.76693	1.58079	1.78971	1.79255
Sec61g							Lgmn	8.62607	8.74697	8.90627	9.23191	9.32163	10.2646	12.8156	13.6391		Pcyt1b	9.83193	9.72387	10.3472	10.4057	9.57449	8.2864	6.50584	6.23301
Sec62							Clmn	5.65843	4.74601	5.53697	7.31949	8.17385	8.22983	7.92606	8.57724		Slc7a3	10.7309	11.1882	10.9602	10.2502	8.89513	7.99129	6.3015	6.61576
Sec63							Gm2721	1.58079	1.58079	1.58079	1.58079	1.58079	3.27778	6.67683	4.17935		Tsx	3.73799	4.07879	4.48587	5.29145	6.37194	6.17868	4.17551	2.84878
Sel1l							Bdkrb2	3.92909	7.00773	5.41996	4.35672	3.9468	3.43938	3.51261	4.3656		Nexmif	7.11227	8.16299	9.40561	9.33422	8.59668	7.07298	4.51052	4.34955
Selenof							Eml1	3.99934	3.86484	3.33246	3.41555	4.41383	5.77099	6.83216	6.85311		Lpar4	5.16955	4.67977	5.09961	4.37123	3.56409	2.82841	2.45177	2.91115
Selenok							Amn	2.34487	2.14172	3.08721	4.14914	6.32238	7.76466	9.8165	8.85878		Pof1b	4.61589	4.76849	4.07638	3.47466	2.36954	1.80567	1.78971	1.81053
Selenom							Zfyve21	7.54382	6.30966	6.76434	7.1429	7.38667	8.31017	9.91296	9.22234		D330045A20Rik	2.2081	3.99489	4.83351	5.27529	3.30281	2.30885	1.58079	1.79255
Selenos							Kif26a	3.47404	2.94343	3.27205	3.22307	5.45099	5.79787	6.89272	6.10834		Lrch2	6.74134	7.10571	7.27169	6.65165	5.55573	4.06335	2.69937	3.37975
Selenot							Zbtb42	3.14793	2.98804	3.68406	4.49548	5.46308	5.58204	6.02145	6.64962		Rragb	7.34253	6.75178	6.2902	5.753	5.24923	3.72759	4.08469	4.75867
Selenow							Dnah11	3.01513	3.03549	2.55159	2.16715	2.20331	3.74582	5.61975	3.65649		Sms	8.66214	8.70375	8.70049	8.4696	7.77407	6.86288	6.05502	7.047
Sephs2							Akr1c13	2.66109	1.9822	2.45337	2.59996	4.94264	6.55185	4.02026	3.60117		Egfl6	8.00567	8.12335	7.92397	7.37118	6.44908	5.5588	3.7027	2.662
Serp1							Akr1c19	2.61594	2.49699	2.36824	2.32574	3.28657	5.80423	6.00959	4.24643
Serpinb6c							Akr1c12	1.8213	1.76013	1.77267	1.77546	3.84999	6.7689	6.01143	6.32267
Serpine2							Klf6	7.90408	10.7601	10.3332	10.0406	10.0396	10.6024	11.3221	11.6575
Serpinh1							Ripor2	2.34487	2.10774	1.7655	2.3923	3.18891	4.06721	4.91347	6.68113
Sfmbt2							Irf4	1.75109	1.76762	1.8393	2.1383	1.58079	1.87014	4.09869	7.20761
Sfxn1							Foxq1	1.58079	2.5544	2.39001	5.82775	8.39074	9.4788	10.6306	10.3922
Sgk1							Foxf2	1.83995	1.76762	2.16196	2.37837	4.49525	5.48228	6.9291	7.53303
Sgpl1							Serpinb9b	5.24082	8.35242	8.14767	7.37054	7.37054	5.71484	5.44516	7.32976
Sh3glb1							Serpinb6c	5.43208	5.52159	4.76438	4.65091	5.63548	6.04858	8.71985	10.2474
Shisa5							Pxdc1	3.03536	3.12079	2.69533	3.10023	3.35829	4.21915	6.29541	6.7698
Shkbp1							Nrn1	2.41328	2.60814	2.39333	2.2131	2.43764	2.87969	4.77664	4.22505
Shtn1							Bmp6	2.57588	2.89353	5.04865	5.90131	8.22252	8.32078	9.00359	8.85279
Sirt2							Nedd9	3.87987	5.37126	4.88495	3.96869	5.18147	8.11313	9.26867	9.31042
Slc11a2							Phactr1	3.09367	3.03261	4.62617	4.05008	4.95589	4.81247	7.40216	6.83269
Slc16a1							Id4	6.42771	5.23381	5.3164	5.21014	3.75315	4.66445	5.28294	6.48487
Slc16a13							Barx1	2.8535	2.9657	3.22618	4.1234	4.35099	4.92267	5.04057	5.9932
Slc16a6							Wnk2	3.63502	3.85037	3.68701	5.55781	5.59505	6.33076	8.31511	8.56593
Slc1a3							Susd3	2.76124	2.39324	2.5576	2.71487	3.79196	4.39833	6.14524	5.1002
Slc25a1							Gadd45g	3.64976	4.02226	2.84877	3.50836	4.03181	4.95071	7.32048	7.95719
Slc25a22							Msx2	4.1683	4.04712	4.47054	4.79534	5.66567	6.15688	7.9516	7.97706
Slc25a4							Gprin1	2.03063	3.05867	2.66413	2.69161	2.14281	3.45343	4.20441	4.91653
Slc26a2							Fgfr4	3.60451	3.98603	4.76117	4.41503	4.08097	5.00143	7.69318	8.27354
Slc2a3							Fbp2	5.45285	5.52785	7.26428	8.83109	10.4378	10.9913	8.44905	5.81789
Slc30a4							Ctsl	9.93395	10.3508	10.663	10.828	10.759	11.8902	14.9479	15.279
Slc30a5							Eprn	6.40973	7.82596	8.36885	8.49624	7.98404	8.58446	9.11608	9.06983
Slc31a1							Rasgrf2	2.21399	2.94891	3.4499	2.56758	2.87143	3.23127	5.17048	5.64435
Slc33a1							Serinc5	5.90621	5.98041	5.94948	6.34929	7.08078	7.98833	8.85202	7.84953
Slc35a1							Lhfpl2	6.92115	5.50638	5.68648	6.03645	7.92178	8.84097	9.5863	9.69759
Slc35b1							F2r	8.23918	9.49145	10.3176	11.0755	11.7811	11.5169	11.5893	11.7579
Slc35f6							Ankdd1b	1.76597	1.76762	1.77267	2.73768	3.06722	4.16178	5.94656	7.76031
Slc35g1							Arhgef28	2.48603	3.68564	3.43079	2.96864	3.67238	6.26108	8.84544	9.9476
Slc38a7							Gm35215	1.58079	1.58079	1.58079	1.58079	1.58079	2.72275	4.45479	4.0781
Slc39a1							Naip2	1.58079	1.58079	1.77267	1.58079	1.76693	2.74028	4.04201	3.41458
Slc39a4							Naip5	2.11949	2.04152	1.58079	2.44601	2.59187	4.89636	6.05089	4.73638
Slc40a1							Naip6	3.12535	2.78481	2.50939	2.47118	2.96334	5.66272	6.75481	5.57119
Slc43a2							Shisal2b	1.75109	2.07734	2.13119	3.96458	5.52859	6.27434	5.51476	5.3205
Slc7a1							Zswim6	6.10464	8.59985	8.28511	7.46888	7.33155	6.98101	7.43443	7.52194
Slc7a6							Cdc20b	2.00648	2.27408	2.29072	2.87113	3.13233	3.9572	5.18909	3.41437
Slc9a3r1							Gpx8	5.44214	5.88906	6.2455	6.51565	6.85378	7.99148	9.23679	9.03111
Slc9a6							Parp8	2.39121	3.19306	4.24316	4.2639	4.27688	5.03812	6.68207	7.05927
Slmap							Emb	8.64533	8.53465	8.58279	8.58336	10.2663	11.6381	12.0987	11.0276
Smad2							Hcn1	1.76597	1.96972	2.21094	2.76815	2.17833	3.3413	4.58374	4.77983
Smc6							Fgf10	6.05033	7.07235	8.11711	8.03665	8.91022	9.75196	10.5787	10.3041
Smchd1							Pxk	6.94838	7.27003	7.59353	7.50682	7.78525	8.65556	9.75639	10.1542
Smco4							Gng2	5.75346	5.37691	6.1367	7.35396	8.29284	8.70593	8.30399	7.12043
Smim1							Synpo2l	2.28979	4.04697	4.4198	6.03587	5.86395	4.79891	4.7683	6.41963
Smim11							Cacna1d	2.27115	1.83193	1.58079	3.98995	5.52609	4.99349	7.18703	7.86601
Smim12							Sh3bp5	4.08373	4.40628	6.09626	6.21927	6.01493	6.58367	7.81114	7.80185
Smim14							Cgrrf1	4.5861	4.42793	4.6134	5.35254	5.65723	6.19599	7.02905	7.51778
Snap23							Armh4	5.87166	5.54705	4.99194	4.77996	6.08468	6.90652	9.15266	8.57976
Snd1							Rnase4	4.38931	5.02485	4.59652	5.44799	5.54437	5.58567	7.97354	8.3221
Snx1							Ang	3.4666	3.73003	3.75848	4.06306	3.85426	3.98167	5.86503	6.25773
Snx18							Arhgef40	4.19461	4.74805	5.47716	5.3881	4.52089	3.6147	6.49314	9.28345
Snx2							Gata4	4.9444	4.99223	5.68528	8.40239	10.5779	11.4263	12.4756	12.7245
Snx27							NA	2.64056	2.83558	2.90164	3.64509	5.46368	6.12387	6.83077	6.04525
Snx3							Sox7	3.30497	2.88585	4.22049	5.93792	8.87076	9.55088	9.82312	10.9622
Snx4							Clu	6.58694	9.99737	10.8503	10.9264	10.3047	9.03778	7.78511	11.68
Snx6							Loxl2	3.18664	3.11254	3.37585	4.09769	4.65538	4.75007	7.98637	11.3363
Soat1							Egr3	1.76597	8.6912	6.08897	4.55811	3.34141	2.22132	2.91509	2.9547
Soat2							Pdlim2	2.48065	2.53168	2.68413	3.78648	3.80652	4.02696	5.11166	6.21213
Sord							Bmp1	4.14	6.81736	8.25323	8.55842	7.98285	7.95041	8.36562	9.62939
Sox17							Dok2	4.72245	7.27063	8.59369	8.76414	9.26608	9.15326	9.55229	10.5471
Sox7							Itm2b	9.71474	9.7941	10.4006	11.0394	11.4895	12.0467	12.3076	11.5377
Sparc							Gpc6	5.04171	4.6753	4.71872	3.67283	3.54005	3.81444	6.83518	8.45605
Spats2							Cldn10	1.76597	1.79039	2.81687	4.99713	4.35333	3.27142	2.57824	2.70998
Spcs1							Mbnl2	7.503	8.52745	9.07208	9.18402	9.11586	9.89775	10.2257	10.6564
Spcs2							Selenop	4.10895	3.8516	4.01195	3.58016	2.91071	3.60081	7.64178	5.69122
Spcs3							Ghr	3.09914	3.60404	5.34266	5.83658	5.66869	6.26799	9.16116	8.32602
Spink1							Dab2	4.09709	3.98901	4.82095	6.65531	8.88093	11.4894	14.3428	13.8859
Spns1							C9	1.58079	1.58079	1.58079	1.58079	1.58079	1.87014	3.90821	3.68548
Spryd7							Egflam	2.11116	2.23115	2.03118	2.75568	4.90292	6.74595	8.9035	8.77001
Sptssa							Slc1a3	5.16295	5.28674	6.93979	8.29795	9.03309	8.8126	8.07698	7.59924
Srgn							NA	1.58079	2.3448	2.46905	3.74911	4.29331	4.26227	2.95196	2.30108
Sri							Prlr	3.06365	2.96003	2.10764	2.01675	2.1506	2.34502	5.32945	5.93094
Srm							Cdh6	2.60313	3.31956	3.62881	3.09714	3.38803	7.27708	9.88464	10.6945
Srprb							Basp1	8.1491	8.66647	9.4337	9.86793	9.99745	9.86577	10.8316	11.1586
Srsf9							Retreg1	6.64025	7.24391	7.34424	6.91341	6.77814	7.44515	10.2569	11.5744
Ssr1							Otulinl	2.5037	2.02155	2.47649	3.31679	4.08018	4.3478	5.04585	5.79752
Ssr3							Dap	6.28054	5.79697	5.52074	5.76169	6.71972	7.97912	9.88689	9.50659
Ssr4							Ankrd33b	5.48211	6.00435	5.56351	6.63049	7.98426	9.00325	10.7533	10.9486
Stag1							Cmbl	2.06533	2.19025	2.29523	1.58079	2.84563	3.78203	5.70614	5.35155
Stard10							Has2	2.91276	2.19199	2.09991	2.3126	1.95301	2.81876	5.80336	3.38313
Stard4							Fbxo32	3.17777	2.96133	3.3617	5.79623	4.77385	3.41274	4.31862	4.28237
Stard7							Anxa13	1.58079	1.79039	1.58079	1.76074	1.74938	1.58079	4.83071	4.73924
Stard8							Gm19510	1.58079	2.58036	4.79161	6.08194	6.77137	7.07894	6.25099	6.5663
Stt3a							St3gal1	2.98312	3.79674	3.92628	3.665	3.4033	3.49396	5.42996	7.25664
Stt3b							BC025446	1.76597	2.10733	2.8885	3.20084	3.54166	4.92648	7.10371	8.38
Stx3							Top1mt	4.90452	4.47136	4.99274	5.2677	5.98395	7.11851	7.86805	8.15797
Stx7							Rhpn1	4.06675	3.67172	4.49522	5.51096	7.66247	8.75224	10.5204	9.42102
Stxbp2							Fam83h	6.11896	7.8632	7.71453	7.82471	8.05656	7.76388	8.52582	9.46495
Surf4							Plec	9.4839	12.3997	11.5255	10.6471	9.86583	9.12399	9.03362	9.95854
Susd3							Grina	6.50693	6.48918	6.51103	6.55203	7.01814	7.57383	8.7737	8.08182
Swt1							Oplah	6.44252	6.48657	6.96022	7.61899	8.30172	8.54839	10.2541	9.8119
Sycp3							Tssk5	2.00648	1.76762	1.77267	1.83278	2.98614	3.85167	5.15887	3.19126
Synj1							C1qtnf6	3.13852	3.22632	2.85998	3.29746	3.69473	4.29677	5.89625	5.68968
Synrg							Cyth4	2.46519	5.96165	4.22575	2.9554	2.66003	3.49322	2.7287	2.51703
Sypl							Card10	5.96972	8.78643	7.49378	6.74781	6.58551	6.78275	7.0847	7.0374
Tacc2							Cdc42ep1	4.49412	5.99295	7.44126	7.23605	8.12883	8.82863	8.9123	9.08084
Tango2							Lgals2	1.58079	1.58079	1.86648	1.97431	2.40074	3.69514	8.51656	6.57374
Tax1bp3							Maff	4.53768	8.41254	7.06275	6.46984	6.12931	5.83693	6.60831	6.53275
Tbc1d24							Kdelr3	6.44101	6.3439	7.04701	8.37173	9.17065	9.68117	10.4548	11.6809
Tbl2							Wnt7b	2.34487	7.44094	7.5419	7.32704	5.74837	4.59647	5.82435	6.85812
Tbrg1							Arsa	6.50043	6.59048	6.73051	6.54743	6.23335	7.42052	9.26875	8.49059
Tbx3							Cpne8	3.00604	3.49704	3.55113	5.47638	5.5406	5.29089	5.66544	4.78071
Tcn2							Lrrk2	2.965	3.43855	3.84488	3.50658	3.89806	5.16212	6.55819	5.80767
Tead1							Slc38a2	10.4325	10.9864	11.4839	11.7239	12.0801	12.4447	12.9567	12.3976
Tead4							Ccdc184	1.91516	2.46174	3.78017	4.71894	4.13346	3.6931	3.72755	2.94546
Tex19.2							Adcy6	4.79524	4.61521	5.2737	5.56335	5.06652	5.5535	8.10153	9.2621
Tex264							Fkbp11	6.29274	5.90091	6.02359	6.35691	7.6161	8.41142	9.07389	8.65499
Tfec							C1ql4	2.74799	2.23948	2.94982	3.38736	4.12299	4.77433	6.25908	4.01292
Tfpi							Dnajc22	6.46481	5.87444	6.59983	6.68655	6.85127	7.13136	9.37473	7.76011
Tgoln1							Krt8	7.10946	9.21984	9.71038	10.2998	10.1014	9.41842	10.7545	12.5199
Tigar							Krt18	5.19042	9.2509	9.48764	9.3113	8.6191	8.46052	9.95667	11.7317
Timd2							Igfbp6	1.58079	3.98461	4.11856	3.64392	2.60175	2.22132	3.08166	2.07521
Timm13							Soat2	4.44057	3.91082	4.37115	5.33712	5.52863	5.2566	7.44552	6.8068
Tinagl1							Pde1b	6.68981	6.87298	6.95329	5.64326	4.79866	5.60001	8.13034	8.76135
Tlk1							Sec14l5	2.93786	6.92655	4.31563	2.22447	2.17833	3.05355	3.32869	3.91267
Tm2d1							Emp2	6.63388	6.22511	5.7848	7.34338	8.61341	9.48654	9.65809	9.88447
Tm9sf2							Socs1	4.34389	3.76136	3.46917	3.38846	5.3668	6.84277	7.85273	6.80486
Tm9sf3							Scarf2	3.03536	2.74607	2.69649	3.32277	4.57073	4.06784	5.50456	6.32021
Tmbim4							NA	1.58079	1.58079	1.58079	1.76276	2.27107	2.4682	3.7383	4.62734
Tmbim6							P3h2	1.75109	2.27491	2.77268	2.95607	3.83195	5.61159	8.24312	9.46715
Tmco1							Muc13	2.20784	2.96994	3.07713	3.18972	2.44611	2.52528	5.16601	5.18495
Tmed10							Gm36028	1.58079	1.58079	2.54904	3.22764	3.64386	5.15926	5.99211	5.59088
Tmed2							Arhgap31	2.71138	3.5463	4.34688	4.35255	4.06474	4.09047	5.4372	7.31697
Tmed7							Sidt1	1.8213	1.97722	2.60977	1.76074	2.1506	2.51066	4.74838	3.61701
Tmed9							Ccdc80	1.76597	3.06533	3.45718	4.17763	3.82324	3.86267	4.50557	6.28713
Tmem126a							BC016579	2.00648	2.37257	2.51557	3.07019	2.20206	3.24081	5.12892	5.90661
Tmem128							Phldb2	7.7243	7.91969	10.199	10.658	10.3324	9.58577	10.596	11.4582
Tmem144							Bbx	7.0005	7.46274	8.40024	8.44645	8.9126	9.05612	10.0763	10.1115
Tmem147							St3gal6	3.64395	3.15966	3.8098	3.52762	3.72792	5.29579	6.48883	7.24355
Tmem150a							Pros1	8.07373	8.19715	8.31744	9.1159	9.86571	10.5381	11.5002	11.024
Tmem160							Vgll3	4.6637	7.72771	7.58612	8.04497	8.38966	7.87772	6.14227	5.69009
Tmem165							App	5.47627	5.66524	6.66521	7.67634	7.73883	7.26055	9.77565	11.4835
Tmem192							Il10rb	3.8795	3.86364	4.74192	5.40012	5.6551	6.12244	7.00791	7.65135
Tmem214							Clic6	3.68438	3.58967	2.97001	4.25526	4.05054	4.54561	7.9358	7.70922
Tmem248							Runx1	4.31882	5.87306	7.9149	9.0139	9.42751	9.186	9.50191	8.8586
Tmem251							Bace2	1.75109	2.60524	3.66118	4.48151	4.99361	5.72701	5.31379	7.22682
Tmem256							Tmprss2	2.40395	2.02155	2.36718	2.54291	2.30201	3.57519	5.51295	5.24272
Tmem263							Agpat4	6.23202	7.01908	7.93545	8.44893	8.45772	9.45365	10.7699	11.1736
Tmem30a							Airn	1.58079	1.58079	2.33577	2.07324	2.66818	2.54472	4.08828	4.92146
Tmem33							Dll1	2.17432	2.62379	2.12499	2.40294	4.37955	4.76883	5.45674	6.40333
Tmem37							Zfp948	6.98212	7.83502	7.88643	7.81779	8.17529	9.07092	9.74992	10.1571
Tmem51							Tnfrsf12a	5.4819	9.36935	7.85094	7.0968	6.1987	5.77944	7.18522	9.33111
Tmem63b							Cldn6	5.06305	6.50609	6.64224	6.94437	6.23704	6.09201	9.51896	8.82473
Tmem9							2810468N07Rik	2.79893	2.77288	3.45772	3.0595	3.54508	4.02657	5.50719	5.1377
Tmem97							Msln	2.82791	5.3127	7.12934	8.35598	8.23919	7.46694	5.31251	3.60769
Tmem9b							Neurl1b	2.76461	2.35132	3.20497	3.11659	3.20597	4.73859	5.62488	4.63053
Tmod3							Pi16	1.76597	1.76013	1.58079	3.34715	4.3259	4.25797	2.78474	3.24762
Tnfrsf12a							Cyp4f14	3.31171	3.37987	3.52744	2.95401	7.03335	9.25445	10.3766	5.56537
Tnks							H2-Ab1	2.53678	3.14583	3.28185	3.26323	3.90289	4.58685	5.28514	3.69605
Tnpo1							Vwa7	3.21388	2.97449	4.23561	5.65516	6.31949	6.43341	5.91707	5.03986
Tom1							Apom	4.55889	4.33295	4.47713	4.25503	4.95614	5.82295	8.96425	6.90769
Tor1aip2							H2-D1	6.4101	6.99273	6.75559	6.71156	6.79914	7.81625	9.29321	9.2946
Tor2a							H2-Q7	2.68473	2.60814	2.35777	2.64137	3.59742	3.75659	5.70134	3.79253
Tpcn1							Ankrd66	1.75109	4.65378	4.6741	4.30544	3.04295	2.41282	1.58079	1.79255
Tpi1							Pla2g7	4.33217	9.85945	10.8049	10.9752	9.40789	7.2371	6.07258	5.53715
Tpm1							Clic5	1.58079	1.76762	1.97725	2.60311	3.7175	6.08785	9.65449	8.98663
Tpm4							Runx2	2.69238	5.2453	5.58089	4.14689	4.39242	4.52983	4.34198	5.24234
Tpp1							C3	1.8213	2.37257	2.55914	2.83745	2.03274	1.99643	4.37493	3.05278
Tram1							Efna5	3.56229	4.19061	6.85193	6.24568	4.12064	3.93191	3.06286	4.15078
Trappc1							Ptprm	2.92898	3.15934	2.74158	3.45786	4.39094	4.62877	6.25442	8.23036
Trappc2l							Lama1	9.43916	9.10107	11.0111	11.5991	12.9887	14.2786	15.7182	16.2686
Trappc3							Tmem200c	1.58079	1.84221	1.86648	1.76276	2.127	2.17152	4.00568	3.88959
Trim44							Epb41l3	6.94807	7.01797	6.87457	6.84278	6.7574	6.79138	9.42937	9.46233
Trip6							Rasgrp3	1.9916	1.83193	3.30099	3.91816	4.21795	5.00792	6.29676	4.77728
Tspan14							Pkdcc	2.78882	3.45347	3.41425	5.30355	4.81762	4.55427	4.2325	5.13467
Tspan31							Plekhh2	5.73421	5.66108	5.35651	5.04018	5.21914	6.11452	9.30618	9.84483
Tspan9							Six3	2.08046	2.32105	3.98631	5.38486	4.85912	4.71046	4.34371	4.18035
Ttr							Six2	1.96733	2.16922	2.48496	3.39553	5.47868	5.44064	4.23583	3.62809
Tuba1c							Epas1	8.94398	9.45629	8.53302	7.858	6.98159	5.66624	8.3494	12.5065
Tubb6							Socs5	6.7232	9.85663	8.40226	7.56683	6.74928	6.57761	6.16504	6.94291
Twf1							Gtf2a1l	1.76597	1.97722	1.58079	1.58079	1.86783	3.17232	5.89531	5.58584
Txndc11							Colec12	4.7062	5.05552	5.76623	5.44539	5.26218	6.09042	7.28052	7.23998
Txndc12							Greb1l	3.71667	3.73702	4.95889	4.88813	4.98504	6.3413	7.13006	8.49668
Txndc5							Abhd3	3.69597	3.42676	3.69457	4.02756	4.78347	5.46382	6.2195	6.38464
Uap1							1010001N08Rik	1.58079	2.22836	4.03694	5.18757	6.13825	6.38283	6.86869	7.58471
Uap1l1							Gata6	1.93627	4.34042	7.46498	8.45552	9.82179	9.84016	10.2344	11.0148
Uba5							Ttr	1.58079	1.58079	1.58079	1.58079	1.58079	1.87014	4.79024	5.86311
Ubald2							Gypc	2.17678	1.76762	3.66937	4.9075	5.61692	5.16272	3.2866	2.22248
Ubap2l							Slc23a1	3.52051	3.90471	3.97985	3.48335	3.4546	3.56569	6.48295	6.63746
Ube2d2a							Nrg2	2.9219	3.16189	5.98153	6.58067	7.38339	7.83334	8.5167	8.98023
Ube2e1							Hbegf	6.49856	10.4065	8.40225	7.65974	8.14485	7.70533	6.38688	8.53587
Ubl4a							Cd14	1.58079	1.94696	2.03118	2.88639	3.06399	3.46064	3.69039	3.41306
Ubqln2							Pcdhb17	2.04551	1.76762	2.55029	2.36991	3.11948	3.1865	4.32186	4.26554
Ubxn4							Arap3	1.81949	3.44645	4.43493	5.15104	4.20152	4.25258	4.12888	3.42723
Ufm1							Pcdh1	4.46182	6.17846	5.53176	5.47693	6.83959	6.83769	7.91712	7.86697
Ugp2							Ppp2r2b	1.75109	1.98989	1.58079	2.59662	3.25761	3.00682	4.67544	4.26123
Uhrf2							Spink1	2.66974	1.83193	3.21976	3.40027	4.05064	7.81159	10.4398	9.5646
Uso1							Trim36	3.32582	3.34894	4.67461	4.86498	5.53829	6.53799	6.64428	6.74749
Usp16							Prr16	1.58079	2.39565	4.51114	4.62138	3.69418	3.14546	2.48072	2.56231
Usp3							Snx2	9.79526	9.916	10.7997	11.5495	11.8262	11.9352	12.4718	11.9254
Usp47							Prdm6	2.11949	2.01876	2.17695	1.76367	2.56638	3.84832	4.79891	4.64269
Vamp3							Zfp608	2.25076	2.14172	2.42506	4.47933	6.58179	7.05458	7.30151	6.09777
Vamp8							Gramd3	3.0802	3.67362	4.04078	4.4959	5.36815	6.348	7.37113	7.71477
Vangl1							Chsy3	1.76597	2.20745	2.45842	2.65557	3.00941	3.42659	3.9854	5.00028
Vapa							Arsi	1.81949	1.98239	2.85563	3.31237	2.90921	3.74323	5.94699	7.83795
Vcp							Camk2a	5.59227	5.31525	6.24462	8.02317	7.82345	8.0377	8.07517	8.92879
Vegfa							Slc26a2	8.30001	11.4904	10.2827	9.47268	8.5311	9.18709	10.8546	10.8872
Vkorc1							Sh3tc2	4.11453	3.66393	4.11509	5.9119	6.80205	7.28223	9.0263	10.075
Vma21							Myo5b	4.04576	3.94181	4.87739	4.97332	5.98596	8.51861	9.12957	8.56524
Vmp1							Lipg	4.72096	4.70319	3.62166	3.68014	3.00268	3.51019	6.2516	8.35511
Vps26a							Katnal2	3.4826	2.71713	3.06751	3.58868	4.10487	5.03388	6.8267	5.0323
Vps29							Nfatc1	2.89279	3.86522	4.19142	4.17441	5.16843	5.08756	5.789	6.94277
Vps35							Pold4	5.16046	4.90611	5.23129	5.74246	5.58957	5.75985	7.54581	6.80519
Wdfy1							Rin1	4.93804	7.20031	7.78587	7.43057	6.21302	5.41679	4.90386	6.58144
Whsc1							Fosl1	2.76863	7.79203	6.24516	4.83885	3.1849	3.02915	2.80995	3.3491
Wsb2							Ahnak	9.98165	12.8778	12.3923	11.9673	11.4195	11.1713	10.9362	11.6744
Wwc2							Rab3il1	3.3418	2.80466	2.34172	2.64037	5.37815	9.23246	10.4822	10.7925
Wwtr1							Pga5	4.04869	3.32259	2.886	1.83679	4.89151	6.97526	9.94052	11.5371
Xbp1							Gcnt1	6.44326	7.76434	8.66136	9.32547	9.44032	9.7364	10.5047	10.5747
Xist							Trpm6	3.45289	3.11492	2.71803	3.09148	3.4068	4.12743	6.08257	8.65717
Xlr3a							Aldh1a1	2.13763	2.36958	1.78537	2.60108	3.65428	4.76695	6.06376	4.86583
Xpnpep1							Ak3	7.00478	6.61561	6.74949	6.75409	7.0688	7.84757	9.48571	9.56087
Yes1							Il33	1.76597	2.15656	3.3408	3.41755	3.75152	4.40527	7.82673	8.44545
Zcrb1							Dkk1	4.0083	3.15966	4.78945	7.04119	9.84744	10.4162	10.7496	9.9733
Zdhhc12							Papss2	2.3997	2.66622	2.29072	3.15209	2.57396	3.4301	5.59903	5.49498
Zfp706							Lipa	4.17041	4.24159	4.07721	4.8105	4.95942	5.88571	7.78884	8.63504
Zfyve21							Exoc6	7.45626	7.44742	7.71768	7.90264	7.69878	8.122	9.91643	9.57169
Zmpste24							Cyp26a1	1.58079	3.96059	5.80071	7.27137	5.2274	2.51066	7.18478	8.66806
							Pik3ap1	2.08046	1.97722	2.41223	3.5869	6.37805	7.33456	8.71737	8.13933
							Pyroxd2	2.45633	2.62068	2.39333	2.71164	2.7507	3.29717	5.80726	5.76372
							Nkx2-3	1.81949	1.76762	3.58574	5.35472	2.51395	1.99643	2.56895	2.59964
							Sema4g	6.08177	5.66235	6.30711	7.04041	6.90094	7.94671	8.86778	9.32961
							Dusp5	4.75458	9.40134	6.46609	5.78301	5.49843	5.13265	5.84186	6.4581
							Pdcd4	6.95551	6.89338	7.21526	7.87151	8.91623	9.31408	10.7905	8.13445
							Gucy2g	2.08546	2.81209	4.64987	4.93628	3.57043	2.34502	2.2598	4.07856
							4930552P12Rik	2.41509	1.58079	2.45167	2.19762	2.00862	3.25595	5.01781	4.17942
							Habp2	1.8213	1.58079	1.58079	1.58079	2.83101	7.06534	10.7534	10.4047
							Shtn1	5.26942	4.40185	5.14166	5.85645	7.45686	8.53788	10.0795	10.1876
							Emx2	1.58079	1.58079	4.17951	6.68235	5.43486	2.82982	4.04815	4.64068
							Dgkk	3.57418	4.14538	5.70644	7.27505	8.15378	8.12791	8.73925	7.7221
							Clcn5	6.32606	6.67242	7.53964	8.11018	8.46949	9.77443	11.1245	11.9623
							Rhox5	7.69759	7.93469	8.04084	8.14085	9.0116	10.4956	11.8123	12.1643
							Rhox6	5.71943	6.29874	6.76249	7.35146	7.4501	7.46755	9.38646	9.98061
							Dcaf12l1	4.45939	6.85491	8.02194	7.54993	7.27505	6.82116	6.82654	7.08413
							Smarca1	6.80014	7.1324	7.21278	7.26719	7.81687	8.4578	9.81479	8.79406
							Zdhhc9	5.63622	6.09386	6.921	7.06664	7.02517	7.55912	8.5614	8.11735
							Igsf1	2.29634	2.621	3.09863	3.50307	3.5486	3.89216	4.79703	5.7912
							Gpc3	7.08386	7.0102	6.74053	7.06941	8.52851	8.94164	11.1639	10.322
							Plac1	2.39476	2.05265	2.48287	2.69604	3.39769	6.22888	9.1355	7.89938
							Zfp36l3	3.33762	1.76762	1.78537	1.58079	2.20331	1.76702	5.84486	5.19876
							Slc9a6	7.43674	7.43099	7.42818	7.55265	7.40662	8.30923	10.3	10.1961
							Vgll1	1.86033	1.76762	2.05371	1.94362	3.02401	3.13927	4.82722	4.14945
							4933402E13Rik	3.99722	4.07434	3.91089	3.34566	4.60805	4.84005	6.79014	7.66305
							3830417A13Rik	2.36001	3.6909	4.48628	5.01163	4.97245	5.01411	6.38202	6.11392
							Fmr1nb	7.94029	8.25575	8.3046	8.44855	8.80855	9.41568	10.1823	9.88193
							Aff2	3.55195	3.3986	3.49306	3.10858	2.99787	2.77282	5.91817	5.88905
							Gabre	3.05277	3.77125	3.608	3.00712	3.6559	4.61375	5.65206	4.14619
							Zfp185	6.66192	6.96401	6.95072	7.38543	7.48855	7.75058	9.29328	8.79031
							Bgn	1.76597	1.98989	2.48496	3.51578	5.33073	7.14144	7.35119	6.7676
							Dusp9	7.75099	7.33059	8.3819	9.37844	9.93049	10.7206	11.9703	12.7365
							Fthl17a	1.58079	1.58079	2.03118	2.32027	2.0888	2.34502	4.06581	3.64782
							AU015836	3.3514	7.65826	8.61193	9.04246	8.42493	8.86997	8.96724	7.9546
							Stard8	5.68458	4.97042	7.73261	9.19375	11.1853	11.2623	11.4041	11.5665
							Efnb1	3.99015	4.22239	4.44395	4.50621	6.32163	6.49157	7.64801	7.3868
							Eda	5.18135	5.19331	4.16593	4.51669	5.04788	6.25056	7.72675	7.40193
							Nhsl2	3.77438	2.67298	3.01076	3.39525	3.95346	6.19449	7.04992	7.27711
							Cited1	4.73651	4.72715	4.55443	3.75236	3.96265	4.80792	8.51905	9.40181
							Ftx	5.8036	6.30193	7.56005	8.21491	8.69785	8.72772	8.45559	8.17459
							NA	2.93624	3.87063	4.765	5.36548	6.14174	5.77428	5.5493	5.20331
							Slc16a2	2.05582	1.58079	2.1184	4.41371	5.19221	5.39353	6.10813	5.08235
							Pcdh19	4.61633	4.23708	4.48544	5.69279	6.86747	7.27906	7.79067	8.65705
							Tspan6	6.09297	6.11311	6.19479	6.32235	6.53	7.1015	8.55277	9.00027
							Nxf7	3.27349	2.93489	2.62182	3.99755	5.75031	8.46414	11.2721	12.1611
							Prame	1.8213	1.58079	2.03383	1.76367	1.74938	1.93058	4.62644	3.78063
							Esx1	3.99551	3.5133	4.63132	5.71542	6.34921	7.14298	7.16381	4.93025
							Nrk	4.12256	5.02161	5.06369	4.57671	3.32765	4.07893	8.90073	9.14862
							Mum1l1	4.43246	5.615	6.51877	7.135	7.12045	7.21551	6.99689	8.62387
							Rnf128	5.29068	10.0666	10.3592	9.18882	6.91457	6.65759	6.7581	7.30005
							Morc4	4.34758	5.66498	6.75317	6.1433	5.19205	5.8094	8.68316	8.377
							Capn6	3.04778	2.83007	3.74429	4.15742	4.65455	4.92551	6.61428	9.14727
							Amot	3.88369	4.86357	6.12954	8.89551	11.3582	11.8661	11.8753	10.5683
							Kctd12b	2.13413	3.67935	5.32541	5.7168	4.69535	4.11656	3.02827	2.57001
							Spin2c	4.57319	5.19141	5.80425	6.27866	6.60324	7.09987	6.41398	7.37162
							S100g	1.58079	1.58079	1.58079	1.58079	1.58079	2.34966	7.03841	9.44508
							Msl3	5.96672	6.27246	6.22618	6.42007	6.94855	7.51919	8.80245	10.695
							Arhgap6	1.58079	2.06448	2.1184	2.02745	3.49853	3.88891	6.55756	8.73155
							Spry3	1.76597	2.19948	1.97008	1.83278	1.96446	3.03136	7.27539	6.90271
							Tmlhe	3.27087	3.35349	3.60001	3.09152	3.15098	3.89474	5.94239	6.15797
							NA	1.58079	9.26859	8.9911	8.96411	6.13527	5.65585	6.43218	6.81796

## Sheet: ATACseq
Sample	Reads after alignment and filtering	Peaks Called
iXEN_0h_rep1	36469812	67198
iXEN_0h_rep2	41384002
iXEN_2h_rep1	37446056	71036
iXEN_2h_rep2	43897984
iXEN_4h_rep1	35002410	70850
iXEN_4h_rep2	42473900
iXEN_8h_rep1	36904566	71462
iXEN_8h_rep2	39175170
iXEN_16h_rep1	43810378	69897
iXEN_16h_rep2	51960378
iXEN_24h_rep1	34436344	68071
iXEN_24h_rep2	38441368
iXEN_48h_rep1	36045304	66664
iXEN_48h_rep2	43178376

## Sheet: Cut & Run
2 reps per sample. See supplementary figure for individual replicate analysis
Duplicate analysis was done as QC but kept for downstream analysis
GATA6	Replicate 1		Replicate 2
Sample	Aligned Uniquely	%Duplicates	Aligned Uniquely	%Duplicates	Peaks from merged replicates	Control sample for peak calling	Peaks in rep1	Peaks in rep2	Overlapping peaks
GATA6_0h	2408962	5.33907	3024818	9.27923	882	Rabbit a-rabbit 48h	86	882	3
GATA6_2h	13404459	14.3121	11906618	17.9287	62674	Rabbit a-rabbit 48h	79342	62674	47821
GATA6_4h	12502592	13.1386	11935645	13.6754	54272	Rabbit a-rabbit 48h	47885	54272	35955
GATA6_8h	14883750	9.10923	13518437	8.01048	30229	Rabbit a-rabbit 48h	28671	30229	22025
GATA6_48h	10464717	9.69021	12909048	12.4142	9766	Rabbit a-rabbit 48h	5932	9766	4250
Top 10k peaks at each time point used for analysis in Fig2 and S2
	Aligned Uniquely	% Unique reads	Aligned Uniquely	% Unique reads
GATA6_E3.5	5071170	48.56%	29757290	0.4627
Normalized signal after removing duplicates was used in Fig4
NANOG	Replicate 1		Replicate 2
Sample	Aligned Uniquely	%Duplicates	Aligned Uniquely	%Duplicates	Peaks from merged replicates	Control sample for peak calling	Peaks in rep1	Peaks in rep2	Overlapping peaks
NANOG_0h	9524814	7.27149	9926753	11.4206	19993	Rabbit a-rabbit 48h	10692	16180	7641
NANOG_2h	13815836	9.37447	9671572	10.4607	41875	Rabbit a-rabbit 48h	52284	26742	19497
NANOG_4h	15551836	18.6193	14323936	12.6645	23517	Rabbit a-rabbit 48h	14911	14527	7000
NANOG_8h	12830778	14.2197	15717111	11.393	1443	Rabbit a-rabbit 48h	5510	2255	488
Top 15k peaks 0h were used for Fig3 and FigS3
All peaks at 2h were used for Fig4
SOX2	Replicate 1		Replicate 2
Sample	Aligned Uniquely	%Duplicates	Aligned Uniquely	%Duplicates	Peaks from merged replicates	Control sample for peak calling	Peaks in rep1	Peaks in rep2	Overlapping peaks
SOX2_0h	3295713	9.83037	4854619	10.2107		Rabbit a-rabbit 48h	31692	26824	17698
SOX2_8h	2856691	4.96698	4427146	5.1371		Rabbit a-rabbit 48h	14052	11540	7201
GATA4	Replicate 1		Replicate 2
Sample	Aligned Uniquely	%Duplicates	Aligned Uniquely	%Duplicates	Peaks from merged replicates	Control sample for peak calling	Peaks in rep1	Peaks in rep2	Overlapping peaks
GATA4_24h	10262693	5.34682	13199061	5.24213	32076	Rabbit a-rabbit 48h	8427	4006	3136
SOX17	Replicate 1		Replicate 2
Sample	Aligned Uniquely	%Duplicates	Aligned Uniquely	%Duplicates	Peaks from merged replicates	Control sample for peak calling	Peaks in rep1	Peaks in rep2	Overlapping peaks
SOX17_24h	12653662	12.5727	17294763	14.9359	34620	Rabbit a-rabbit 48h	27323	41973	20003
H3K9me3	Replicate 1		Replicate 2
Sample	Aligned Uniquely	%Duplicates	Aligned Uniquely	%Duplicates
H3K9me3_0h	2134752	3.0366	2461286	2.58605
H3K9me3_48h	2367109	2.74385	2017302	2.21724
Rabbit a-rabbit	Aligned Uniquely	%Duplicates
48h	3641759	18.4345

## Sheet: Cut & Tag
2 reps per sample. See supplementary figure for individual replicate analysis
Duplicate analysis was done as QC but kept for downstream analysis
H3K4me3	Replicate 1		Replicate 2
Sample	Aligned Uniquely	%Duplicates	Aligned Uniquely	%Duplicates
H3K4me3_0h	7123291	63.2492	5483493	64.0712
H3K4me3_48h	12051561	68.9757	9710101	62.491
H3K27ac	Replicate 1		Replicate 2
Sample	Aligned Uniquely	%Duplicates	Aligned Uniquely	%Duplicates
H3K27ac_0h	13911890	33.8321	9589564	35.3725
H3K27ac_8h	15549527	44.8339	12273524	37.5447
H3K27ac_16h	10810165	23.3804	15109883	28.281
H3K27ac_24h	15153607	40.1458	18633732	39.8853
H3K27ac_48h	10206264	39.8092	9036210	43.0396
H3K27me3	Replicate 1		Replicate 2
Sample	Aligned Uniquely	%Duplicates	Aligned Uniquely	%Duplicates
H3K27me3_0h	14307357	50.0859	8891824	47.2513
H3K27me3_48h	7081004	59.5442	8339979	61.2318

## Sheet: ChIP-Seq
NANOG
Sample	Aligned Uniquely	%Duplicates
NANOG_0h	28649679	23.7635
NANOG_2h	31806826	15.1205
IgG
Sample	Aligned Uniquely	%Duplicates
IgG 0h	10526407	44.6489
Input	Aligned Uniquely	%Duplicates
Input 0h	17058073	1.27889
Input 2h	155834651	5.17766

## Sheet: HiC and Capture C 
HiC
Sample	Valid Pairs (no dups)
iXEN_0h	25643468
iXEN_48h	35663609
Capture C	Valid Pairs (no dups)	% reads with at least 1 end at bait
Capture_0h_rep1	418971	74.1245
Capture_0h_rep2	1607999	75.6901
Capture_16h_rep1	1619446	75.7103
Capture_16h_rep2	1800060	75.4813
Capture_48h_rep1	2263759	74.8985
Capture_48h_rep2	1456920	75.8232
Sample	Reads per bait/sample
Cdx2_16h	106902
Cdx2_48h	110121
Cdx2_0h	62153
Cobl_16h	111550
Cobl_48h	110411
Cobl_0h	74219
Col4a1_16h	108139
Col4a148h	114573
Col4a10h	60311
Dppa2_16h	99051
Dppa2_48h	95499
Dppa2_0h	54369
Dppa4_16h	123033
Dppa4_48h	124292
Dppa4_0h	68455
Fgf3_16h	111960
Fgf3_48h	126531
Fgf3_0h	73666
Fgf4_16h	107947
Fgf4_48h	113523
Fgf4_0h	70832
Fgfr2_16h	87565
Fgfr2_48h	105139
Fgfr2_0h	51939
Foxa2_16h	100028
Foxa2_48h	110378
Foxa2_0h	51995
Gata4_16h	99461
Gata4_48h	116382
Gata4_0h	59920
Gata6_16h	111364
Gata6_48h	131276
Gata6_0h	61849
Igfbp2_16h	69157
Igfbp2_48h	85143
Igfbp2_0h	43849
Klf4_16h	114820
Klf4_48h	120462
Klf4_0h	66793
Lamb1_16h	106716
Lamb1_48h	118956
Lamb1_0h	61077
Morc1_16h	65018
Morc1_48h	59433
Morc1_0h	39644
Nanog_16h	133253
Nanog_48h	139732
Nanog_0h	78682
Pax5_16h	113527
Pax5_48h	122822
Pax5_0h	69644
Pdgfra_16h	124426
Pdgfra_48hh	132205
Pdgfra_0h	69878
Podxl_16h	72174
Podxl_48h	83330
Podxl_0h	39403
Pou5f1_16h	94183
Pou5f1_48h	108436
Pou5f_0h	57979
Prdm14_16h	111735
Prdm14_48h	119885
Prdm14_0h	67255
Shh_16h	108362
Shh_48h	115670
Shh_0h	66163
Sox17_16h	110520
Sox17_48h	119487
Sox17_0h	60381
Sox2_16h	96582
Sox2_48h	102991
Sox2_0h	61431
Sox7_16h	97322
Sox_48h	113528
Sox_0h	55769

## Sheet: CaptureC oligos
Gene	Chr	Start	End	Sequence
Cobl_L	chr11	12464265	12464385	GATCTCCTGGCTACATGGGTCCCAACAGACCAAGTACCCCCTTGTCATTGAGGTAGGGAGCAGCGGGCCACAGGGCCTGCGAGGAGTGGCTGGAGGAACCTGTGTATGGGACCAGACAGA
Cobl_R	chr11	12465145	12465265	GGGGCGAGGCGGGCCGACTAGGCTGCGAGAACCGACTTGAAGGAAGAGAGAAAAATAGACGGTCTAGCGCCTCAGTTTCTGCCCCAGAACCTAAAAGAACCTTTGTTAGAACTAGAGATC
Lamb1_R	chr12	31264995	31265115	GATCTACACACCTACCTCCGGGACCAGCCCCGACGCATCCCTCCCCAGCTTGCTCCACTTGGGAAGCGCGCCCAGAAACGGACCCGCCAGCCCACGCTGGGAACTCAAGTACCAATGCCC
Lamb1_R	chr12	31265580	31265700	TGTTCGCCTTTGGTGTCCTAGGTAACTCAGTAAGGGTTGGGGGGAGGGGTGTGCTCCGGCATTAGGGAAGAAAACCCCCAAACCGGTTTGCCCCCGCTTTGAAGGCAGTTTTGGGGGATC
Gata4_R	chr14	63245295	63245415	GATCGCCTGCGCTGACTGGCCTAAGGGAGTCACGTGCAAGGGCGGGGGCGGGGGAGCCCGGACCCGGCAGCACCTCCGCCCGGCGCCCGCCCGCAGGACTCTTCCCAAAGCTCCCCCAAC
Gata4_R	chr14	63245409	63245529	CCAACAGGCAAAGTCCATGCGCGCGGAACTCTCGGGGAAGGAAAGCACTCAGTGCCGGGCGCTCCGTTCTGCCCTCAGTGCAGCCCGACGTCCTTGCGGTTTGCTGCTCTGCCAAGGATC
Sox7_R	chr14	63943476	63943596	GATCGGGGCAGGCTCGGGAGGCGGAGGGGCGGACAGGGGCGGGCACCGGGGCAGGCTCGGCCCCTCCCTCCCCCTGCCGGCAGGTCGCAGCGGGGACGCCGCGGCGGGGCAGCCGGGAGG
Sox7_R	chr14	63943770	63943890	GGCGCCTATCCGTGGACCGAGGGACTGGAGTGTCCCGCCCTGGAAGCCGAGCTGTCGGATGGGCTGTCGCCGCCCGCCGTCCCCCGACCTTCAGGGGACAAGAGTTCGGAAAGCCGGATC
Dppa4_R	chr16	48283424	48283544	GATCTACAGTTGCCAGGAGCAGGGGGTAGCAGCTCACACCTCTAAATCGCAGTATTCCGGAGGTTGAGACAGTACAATATACAAAGCGCATTTCTGGCCAGGCAAAGAAATGATAAACTC
Dppa4_R	chr16	48285482	48285602	GTGGACCACTATCCGGTTGCTTTCATTATCTTCTGTTGCTCTGTTCATACCTATTTCATCCTTTAGTTTTATCCTGTAGCCTAAGCTTGGGTAGAGGAGGCACCAAGGATGTGACAGATC
Dppa2_L	chr16	48310095	48310215	GATCACTAGCATGCGCCACCCTGAGGGAGGGTCCTCCTGTGTCTTCCAGTCAGAACTCTAGGTCATGACCCTCCTGCTGCTATTTCTGCATCCGGAGCACTGAGGTTATAAACATTTACC
Dppa2_R	chr16	48311924	48312044	TCAAATTCCACTCATCTCAGTTGTTAAGCCCTGTGAACTGCTTTATTTAAGGTGGGAATTGGGCAAGGTACCTGGGAAGCTGTCACCCCACAGCTAGGCAGAAGTTCAAAAACACTGATC
Morc1_R	chr16	48432162	48432282	GATCTGACTGTGTTGGTATATCTTCAGCTCTTCCTATGCATAGAGGCCTGTTGTAAAGTTGAAGATGGAGACAAGAGTAAGAGATGAACTAGGATAATAATACAGACCACTTGCAACCAT
Morc1_R	chr16	48432197	48432317	TGCATAGAGGCCTGTTGTAAAGTTGAAGATGGAGACAAGAGTAAGAGATGAACTAGGATAATAATACAGACCACTTGCAACCATACACCATGATGAGCAGAGCAAAGCAAGGTCATGATC
Pou5f1_R	chr17	35506804	35506924	GATCACAGTCGGACCCAGGAACTTGGCCTTAAGGTTAGGCATGGCTGGGGGGGTAAAAAATGGTGCTTATCCTGGAGTTATTGTTACTGAAGAGGTTGGGTGTGACTGGCTGCTGATAGG
Pou5f1_R	chr17	35506932	35507052	TTGGGCCATGTGTGGAGTAGGGCTCACCTTCAGTCAAGTTTACGGCCTGTCTACTTTAGCCTCAGACTCCATGAGTCACCTTTACACGAGCAGACCCTTGTAGTGCCTGAGGTGCAGATC
Gata6_R	chr18	11052836	11052956	GATCGGTTCCGAGGGTGTCCGGTCCTTCGCTTTAGAAGATTGTAGGGACTCCGAGGTTCCCGGGATACTCCGGACCAGCCTCCACCCGCCCCCCAGTGCTTATCTGCCCACAGCTTATCT
Gata6_R	chr18	11053155	11053275	TGCTCTCCCCTTTGGGGTGGCCTCGGCTCTGGGGCGGTCTCACCCCCCTCCCCTCCTGCGTTTTCCCCTCCTTTTCTCTGCGCTCTGCTCCACCCTACTATGACCAATTCCAGAACGATC
Prdm14_L	chr1	13126747	13126867	GATCAATGTGTCCAATAAGGAAAACAACCCGGGTCGTGACTCAGATGTTAAAGAACATAGGGTCAGGGGGCGAGGTCAGCCACCACACAGGCCTCTCCGTCTATCTCCCCCTGAGCCCCG
Prdm14_R	chr1	13127087	13127207	AGCGGGCCAAAGACCTACCTACCTCAGGCCAAGGCTAGGGCGGCACCCGCTGGGTCTCGGGACCCTAGACTTCTGAAACCCCCGAAGGCTGTGCAGGCTTTAAGAGGGAGGGTGCAGATC
Sox17_R	chr1	4497281	4497401	GATCACCGGCCCCCACGGTGGCCCAGAACATTCAGGCCAGACCCTGCAATCTTCGCTTTGCTAGCCTCTCCCGTGAGAGCTGAGAACGTCTGACCCCAAGATTAACTTCGGGGGCTCATT
Sox17_R	chr1	4497900	4498020	GAGCAGAGCACTTGCACTCTCTCCAGAGAGCAAACTGGGTAGGACTGCTTCCCAGGATGCCCAGTGTGGCATCCTTAGTCTTCTTCTCTGATTTATTAATATCCAGCTCAGTCTATGATC
Igfbp2_L	chr1	72825116	72825236	GATCCAGGGAGACTCTTGAGAGCGGGAACCCGAAAGACAAACCCGGGAGGGAGGCTGCGGGTGGAGCAAGCGGGATTTGATGGGGTAAAGGAGGAGAGGAAAGATACCTTGCCACCAGGG
Igfbp2_R	chr1	72825157	72825277	CCGGGAGGGAGGCTGCGGGTGGAGCAAGCGGGATTTGATGGGGTAAAGGAGGAGAGGAAAGATACCTTGCCACCAGGGTCTTCCTTAACGGGACTTAGCGGGGAGGAAGGTGGTCTGATC
Foxa2_L	chr2	148046619	148046739	GATCAAGCCACCCTTGGAGAAACTCAGGTCTCCTGCTCCCGCCCCGCCCCTCCTCATCGCCCCAAGCACGGGGTTCGTCAATCCGAAGGCGCGTACCGCCTTGGTGGCCTGCAAAGCGAG
Foxa2_R	chr2	148047094	148047214	TTCAGTTAAATCCAAGGTGCCCAAAGCATTTCGTAACTAAAACAAACAGGGCAGTAGGTGGGGGTAGGGCAGGAGAAAAAAAATCAATAATGGGCCTTGTGGGATGACTTCAGGAGGATC
Sox2_R	chr3	34651123	34651243	ATGGCGCTGGGCTCCATGGGCTCTGTGGTCAAGTCCGAGGCCAGCTCCAGCCCCCCCGTGGTTACCTCTTCCTCCCACTCCAGGGCGCCCTGCCAGGCCGGGGACCTCCGGGACATGATC
Sox2_R	chr3	34651240	34651360	GATCAGCATGTACCTCCCCGGCGCCGAGGTGCCGGAGCCCGCTGCGCCCAGTAGACTGCACATGGCCCAGCACTACCAGAGCGGCCCGGTGCCCGGCACGGCCATTAACGGCACACTGCC
Pax5_R	chr4	44710790	44710910	GATCATGTCCTGTTCTCGCCAACATCACAAGATGTCCCCAGACACGTCGCGCCCCCGGCGCACCGCCCCGCACTGCGGGCCAAGAACCAGGGAAAGGGTGTCAGCTCTGCGGCCTGCCCA
Pax5_R	chr4	44711274	44711394	GCATCCTCAGATTCACCCCTAGGGCGGCGCCCGCCCTCGGGGTTCCCAACTACCCCACCCCCAACTCAATTGCAACCTCCATAGGTCTGCTGGGCTCATCTTCCAGGGCAGCTTCAGATC
Klf4_L	chr4	55531997	55532117	GATCCTTCTTCTTTGGATTCAATATAAACCGGCGATGTCTTTAAAAAAGTTCCTTTGTATACAAAAATTCTTAGAAAAGTTGTAAACTCTTATAAAAATAGACAATCAGCAAGGCAGATA
Klf4_R	chr4	55533194	55533314	GGGCACGTAGTCATCTTGATAATGGAAGGAACAAGGAAGGCGTTCCAGATTTACATTGGGGGTGGGGGAGTGGGAACGCGGAGAGGGACCGAGGCGCGGAGATACCTTTCACCAGGGATC
Cdx2_L	chr5	147307441	147307561	GATCACAGCTGAATATTCAGGCCCTTCTTGCTAGCTACGAGCTTCCTCCTTCCAACCTGGGTGCACTTTAACCTCCAATCACAGGTTCAAAGACTGAAATGAAGAGACTTGCAAACGCCT
Cdx2_R	chr5	147307916	147308036	TTAAGTTCAAGGAAAGCAATTCATTTTTAAAAACTATTACATTAAACAATCGAAACCCTCTTCAAAGCCAACAACTGGACCCACGATATGGAAGGCAGTAATTAGTGGATGGCTGGGATC
Shh_R	chr5	28466965	28467085	GATCCCCACCCAGACTGGGGCTGCGATGGCAGGCTGCCGGTCGCTGGTAACGGAACACATCGGAGTTGGGTCTCGAGACAGCAATTAAAAGACAAAAAGAGCCTGATTTTAAATGGTAGC
Shh_R	chr5	28467805	28467925	AGCTGAGGGGCAGGTAAAGAGTGTCTGCAGAATGTGGTGGGGTACATAGGTTCAGTGGGTCTATGTGCTGCACCCCAGCATGGAGGGCAGCTGGTGTGTGCTTGGTGGGTAGAGGTGATC
Pdgfra_L	chr5	75151333	75151453	GATCGCCGTGTCCCAACTGTCTCTCGCTGGGTGTCTTGGGTTCCCTGGTTTGTGGCTCAAACGTCCTGAAAGCTTTCCTAGGGTACGTCGCGTGCGACCCACTCGGAAGGGTGGAATTTA
Pdgfra_R	chr5	75152386	75152506	ACTGGAAGCTTGGGGCTTACTTTTCACTCCGGGTATCGGATTTTCTTTGCAAATTGACATAGAAGGAGAAGGTAAGGGAGAGGAAAAAGTGACTTTTGTTTCTCAAGAAGGTCCCTGATC
Nanog_R	chr6	122707702	122707822	GATCTTTCCTTCTAGACACTGAGTTTTTTGGTTGTTGCCTAAAACCTTTTCAGAAATCCCTTCCCTCGCCATCACACTGACATGAGTGTGGGTCTTCCTGGTCCCCACAGTTTGCCTAGT
Nanog_R	chr6	122707999	122708119	TTATTGCTTCTTTATGAACCGTAGTAGTCATTAACATAAGCGGGTGTCCTTATCACTCTTCTGGAAACCCCTCTGAGTTTGACCGGTGATACGTTGGCCTTCTAGTCTGAAATAGAGATC
Podxl_R	chr6	31564263	31564383	GATCCTCCATAATGCTACCGCCCTTACAACGCAGGCACAGGCCCCCCCAGTCTGGAAGTTCCGATAAGAACCGACCCTTCCAGGCCCCCAGACCTCAGCGCCTTCCTGCGGCAGAACAAG
Podxl_R	chr6	31564297	31564417	CACAGGCCCCCCCAGTCTGGAAGTTCCGATAAGAACCGACCCTTCCAGGCCCCCAGACCTCAGCGCCTTCCTGCGGCAGAACAAGGGAAGCAGGTCCCCTGCCCAGCAGGTGCCTGGATC
Fgfr2_L	chr7	130265990	130266110	GATCTGGGCAGCAGCAGAAGAAAGGACTGGAGCTTGGCGTTGCCTACTCCAAACTTTGCTGGCGAGTAGTGAACACTCGCAGCGCTCAGGAACGCTGAGGCCCGGGGGCTCACGCCCGGC
Fgfr2_R	chr7	130266078	130266198	GAACGCTGAGGCCCGGGGGCTCACGCCCGGCCCCCGCCAGCCCGGAGAGCAGTCGCCACGCCGGGCCAGGAACACACAGGCAGCCCCCGCGCCGGAGCTCTGGCGGCCGCGCGTTCGATC
Fgf3_L	chr7	144838716	144838836	GATCTGGCTTCTGCTGCTCAGCTTGCTGGAACCCAGCTGGCCAACTACGGGGCCCGGGACGCGACTACGACGCGATGCGGGCGGCCGTGGTGGCGTTTACGAGCACCTCGGCGGGGCGCC
Fgf3_R	chr7	144839286	144839406	GGCATCTGACGACAGGCTTGTCCCGCGTCCTGCGCCCTGCAAGAGAGCGCGACAGGACAAACAGGCGTCCCCTCGTGTTCCGGATGCTGCTGACACGCACCCACAGCCCGCAGCTCGATC
Fgf4_R	chr7	144861178	144861298	GATCAACAGGTTCGAGTGCGGGGCGGAGCCAAGAGTAAGGGGTTGGGGTCTCTCCAGGTGACAGTAGCCACCGCCAGGCCCGCGCCTCCTCCCCCGGCGGTGATTGGCAGGCGGCCTGCG
Fgf4_R	chr7	144862017	144862137	CACGGGAGCCCGGGACAAGCGCCCAGACTGAGGCTGGACTTGAGGGCCACCGGTAGACAGGAGATGAGCTCTTAAAGCTTGCTTTGGGGACCCTGGGCTTTTCACCCCAGCATCGAGATC
Col4a1_R	chr8	11313225	11313345	GATCGCGCTGCATGGGCTGAGGAGCTCCAGGCAGGGCCTACGGAGAAGAATCTCCCTTTTTCTGTCTCCTGATGGGACAGAACTTTGGTCACCCCGCAAGGAAACGAGGGACATTATGCG
Col4a1_R	chr8	11313312	11313432	TCACCCCGCAAGGAAACGAGGGACATTATGCGGAGTCAGGGTGCTAAGATGACGATGCTCTCTCTGCCTGCCACCTTTGCTAACCCGCTTTGTCTCTTGCCTCCAGGTTAGGAAGGGATC
