# Supplementary material for: Extensive co-binding and rapid redistribution of NANOG and GATA6 during emergence of divergent lineages
Source: Nat Commun. 2022 Jul 23;13:4257. doi: 10.1038/s41467-022-31938-5 (PMC9308780; doi:10.1038/s41467-022-31938-5)
Supplement: Supplementary file 6 — Source Data [file 41467_2022_31938_MOESM6_ESM.xlsx]

## Sheet: Fig1C
Epi_genes	1700019D03Rik	7.85518	7.39365	7.56243	7.1036	6.56089	4.74922	4.32187
Epi_genes	Adam23	9.26502	9.43206	9.32211	8.88189	8.42984	7.56003	5.63845
Epi_genes	Fn1	13.5269	13.5282	13.1242	12.7436	12.3348	11.0075	10.3048
Epi_genes	Igfbp2	8.57698	8.14123	7.62779	6.56522	5.37498	4.57073	5.48646
Epi_genes	Eif4e2	11.3092	11.0004	10.8031	10.5834	10.5647	10.5353	10.5887
Epi_genes	Kdm5b	11.4665	11.6431	11.4704	11.2242	10.5759	10.3665	10.1691
Epi_genes	Tor3a	6.54174	7.41541	8.21767	7.40954	6.49734	4.89741	4.83276
Epi_genes	Parp1	12.6944	12.4746	12.3547	12.3122	12.408	12.1321	11.553
Epi_genes	Enah	11.0393	11.0498	11.0132	10.7737	10.7037	10.8431	10.5805
Epi_genes	Brd3	9.99827	9.60037	9.75262	9.78711	9.72392	9.72183	9.83585
Epi_genes	Wdr5	11.9959	11.5344	11.0037	10.8507	10.8734	10.6684	10.3287
Epi_genes	Setx	11.7557	12.342	12.567	12.4927	11.7431	10.9671	9.89
Epi_genes	Rif1	12.047	12.5622	12.4848	12.323	11.9949	11.427	10.1003
Epi_genes	Cyct	6.35713	6.3509	6.31049	6.22885	6.25485	6.2429	5.28503
Epi_genes	Lgr4	8.71836	8.68028	9.27725	9.39361	9.25707	8.98697	8.4586
Epi_genes	Ino80	9.43081	9.53306	9.49598	9.32434	9.28221	9.24292	8.89788
Epi_genes	Mybl2	11.6878	11.575	11.5367	11.4003	11.3627	11.4697	11.2671
Epi_genes	Gtsf1l	8.78666	8.06131	8.25885	8.12439	8.05635	7.97015	7.35526
Epi_genes	Wfdc2	9.59727	9.17244	8.9088	8.70883	8.58184	8.48413	8.24324
Epi_genes	Ppdpf	6.51376	5.57913	5.77061	5.75516	5.95659	6.24947	6.57303
Epi_genes	Stmn2	11.144	11.1298	10.694	10.3472	10.5354	10.7713	9.36291
Epi_genes	Actl6a	10.7734	10.8241	10.6753	10.5978	10.5009	10.273	9.45946
Epi_genes	Sox2	10.9004	10.8067	10.0042	8.47031	8.3144	7.64236	7.26606
Epi_genes	BC028528	3.46962	3.02266	2.87967	3.2095	3.42571	3.59732	3.00397
Epi_genes	Acp6	9.96861	9.67781	9.50655	9.30167	8.79725	7.9853	7.9811
Epi_genes	Trim33	9.74086	10.2072	10.356	10.364	10.0606	9.77666	9.35403
Epi_genes	1810037I17Rik	8.9891	9.3089	9.33653	9.00687	8.68097	8.62831	8.55381
Epi_genes	Pou5f1-rs4	4.22399	3.81759	3.59518	3.68097	3.38257	3.55587	3.37718
Epi_genes	Lef1	4.85129	3.74986	3.03174	2.59739	2.51662	1.74435	2.96336
Epi_genes	Lmo4	6.74543	7.36481	7.61063	7.43968	7.30546	7.12386	7.07161
Epi_genes	Cth	10.8381	11.1635	11.1044	11.2879	10.2322	8.7234	6.70831
Epi_genes	Ddx58	9.67469	10.0157	9.66605	9.53695	9.9536	9.70617	8.86023
Epi_genes	Zfp462	8.68754	9.10821	10.1628	9.93691	9.68602	9.34436	9.1271
Epi_genes	Nfib	8.28202	8.02099	8.44823	7.95588	7.70467	7.31857	5.94481
Epi_genes	Ttc39b	10.1624	10.029	9.63259	9.25655	8.68774	8.76282	7.86189
Epi_genes	Bnc2	6.44531	6.64733	7.1953	6.29503	5.78078	4.12016	2.54183
Epi_genes	L1td1	12.1189	12.4525	12.6642	12.8217	12.6813	12.1345	11.2987
Epi_genes	Foxd3	6.62987	7.06149	5.71632	4.29127	4.10286	2.28222	3.20196
Epi_genes	Prdx1	13.0752	13.2651	13.2105	13.1035	13.1505	13.2345	12.2576
Epi_genes	Pou3f1	3.98816	5.25607	4.83598	4.52372	4.28831	3.89062	3.74727
Epi_genes	Hdac1	11.0369	11.1037	10.8977	10.9994	10.7617	10.4609	10.1415
Epi_genes	Rpa2	10.4031	10.3707	10.2991	10.4654	10.2787	9.80656	9.38606
Epi_genes	Sfn	8.69229	11.4927	10.7954	9.70525	8.02288	6.6445	5.9936
Epi_genes	Tcea3	8.33331	7.89119	7.15724	6.77957	6.29633	5.67478	4.76547
Epi_genes	Rcc2	12.6315	12.3126	11.9258	11.9464	11.8244	11.2871	10.0976
Epi_genes	Pdpn	6.02218	6.09068	5.27716	4.76879	3.88738	5.48987	8.72155
Epi_genes	Zfp534	9.54282	9.4796	10.0002	10.0021	9.8211	9.1288	7.95131
Epi_genes	Dnajb6	9.02235	9.44182	9.42671	9.36302	9.13162	9.09777	8.8586
Epi_genes	Rbpj	9.61387	10.5555	10.8035	10.8327	10.7066	9.92419	8.88413
Epi_genes	Uchl1	8.69296	8.6044	8.54942	8.63854	7.87097	6.02915	4.454
Epi_genes	Rest	11.2753	11.1129	11.4121	11.1648	10.916	10.6396	9.8551
Epi_genes	Grsf1	11.4017	10.8078	10.5468	10.2859	10.1344	9.93816	9.78746
Epi_genes	G3bp2	11.515	12.6621	12.971	12.8174	12.4557	11.4862	10.5384
Epi_genes	Spp1	13.3892	14.0271	14.3356	14.2398	13.5427	13.4855	12.1238
Epi_genes	Pla2g1b	8.76367	8.73805	8.46673	8.19784	8.00023	6.62873	4.29743
Epi_genes	Med13l	9.16771	9.72866	9.69711	10.5202	10.26	8.98682	8.52873
Epi_genes	Aldh2	10.9613	10.7698	10.4712	10.1378	10.1222	9.27467	9.29731
Epi_genes	Kdm2b	8.91411	8.48799	8.76936	8.48698	8.42586	8.26721	8.61839
Epi_genes	Cldn4	9.4804	10.5429	10.229	9.9358	9.31596	8.06278	7.35524
Epi_genes	Zp3	6.6206	5.88513	5.9507	6.36029	6.41989	6.08315	4.59932
Epi_genes	Pdgfa	9.62249	9.26092	8.5717	8.06056	8.62947	8.86502	7.64689
Epi_genes	Ppp1r9a	6.95264	7.21975	7.0116	7.48061	7.93883	7.28478	5.66007
Epi_genes	Aass	2.46845	2.62272	3.14939	2.36371	2.19548	2.73037	4.63323
Epi_genes	Akr1b3	10.1816	10.0237	9.85169	9.55928	9.18366	9.00206	7.95695
Epi_genes	Trim24	10.566	11.0592	11.2446	10.4442	10.2566	10.0403	9.95828
Epi_genes	Mkrn1	11.8421	12.1193	12.3503	12.2736	11.9349	11.3216	11.4785
Epi_genes	Smarcad1	10.8826	11.3832	11.5382	11.3324	11.2395	11.0261	10.2553
Epi_genes	Kdm3a	11.5098	11.9621	11.6321	10.9524	9.89279	9.59666	9.66448
Epi_genes	Pole4	9.27799	9.57341	9.35708	9.34965	8.96335	8.42329	7.94952
Epi_genes	Trh	11.2937	11.5009	11.1613	9.62231	8.62266	6.13884	6.07161
Epi_genes	Phc1	10.9758	10.681	9.8939	9.18406	8.88843	8.5457	8.62036
Epi_genes	Gdf3	10.4996	10.1271	10.0678	9.95698	9.80238	9.34789	8.94234
Epi_genes	Nanog	12.498	11.6837	10.8342	8.8792	8.05729	7.34563	7.75337
Epi_genes	Bcat1	13.1763	12.9298	12.515	12.2471	11.8557	11.7195	9.65008
Epi_genes	AU018091	10.1914	10.9119	11.217	11.0019	10.5159	10.4372	9.21655
Epi_genes	Trim28	13.7166	13.5752	13.6029	13.7075	13.4625	13.0906	12.5735
Epi_genes	Lig1	11.7759	11.643	11.6464	11.638	11.3958	11.3089	11.133
Epi_genes	Pglyrp1	6.82268	5.9982	5.39748	4.41068	3.87422	4.18971	3.8293
Epi_genes	Zfp296	8.55014	7.54961	7.54138	7.02589	7.74257	6.86717	6.10258
Epi_genes	Zfp428	8.44239	7.5286	7.37426	6.82314	6.59202	6.4181	5.85314
Epi_genes	Exosc5	9.30353	8.80371	8.69822	8.58774	8.90367	8.69791	8.40317
Epi_genes	Bax	10.7874	10.4968	10.2824	10.2123	9.97827	9.77792	9.70945
Epi_genes	Hsd17b14	8.53584	8.0159	7.77953	7.63895	7.02605	5.99444	4.39265
Epi_genes	Bcat2	10.0425	9.7204	9.634	9.67179	9.75992	9.34992	9.11833
Epi_genes	Nav2	7.77738	7.73685	8.12381	7.58007	6.41558	5.07486	5.93767
Epi_genes	Snrpn	8.69258	8.56562	8.84728	9.2336	8.92564	8.51388	7.38236
Epi_genes	Rbmxl2	7.72605	7.63597	7.70879	7.16002	6.8867	6.41534	5.87442
Epi_genes	Mylpf	11.0439	10.8885	10.6134	9.80549	8.4169	7.69877	6.93524
Epi_genes	Ctbp2	10.7051	11.0389	10.7456	10.773	10.6371	10.0223	9.0435
Epi_genes	Utf1	8.55698	8.37558	8.97727	9.22833	9.62325	8.72633	7.88309
Epi_genes	Ifitm2	9.47219	9.19959	9.09655	8.85192	8.83134	8.42531	8.41017
Epi_genes	Ifitm3	10.5386	10.3892	10.2789	10.1407	9.75599	9.60197	8.32159
Epi_genes	Cdkn1c	4.45655	4.64286	4.07568	4.26772	4.37956	4.88015	7.68824
Epi_genes	Phlda2	4.5004	7.69322	7.11984	6.59441	5.82697	4.78466	8.15319
Epi_genes	Fgf4	10.813	9.58136	9.28462	8.39336	6.97471	5.72669	6.46092
Epi_genes	Ccnd1	10.4141	9.89854	10.0056	10.1351	10.1196	8.9367	5.64535
Epi_genes	Mrps31	8.81355	8.7053	8.78653	8.74216	8.70002	8.57015	8.39146
Epi_genes	Eif4ebp1	10.9517	10.9371	10.7894	10.7379	10.4441	10.1472	9.40055
Epi_genes	Sap30	8.93273	8.91578	9.15874	9.08077	8.52423	7.55988	5.87809
Epi_genes	Lpl	6.646	6.35288	6.08048	6.16634	6.95481	6.307	6.37588
Epi_genes	Bst2	8.29718	7.92913	7.88608	8.30938	8.83688	8.63028	8.05721
Epi_genes	Klf2	9.46434	7.63539	7.52441	6.96286	6.62662	5.1744	5.20147
Epi_genes	Hmgxb4	9.7155	9.81689	10.3439	10.5639	10.2367	10.0414	9.60959
Epi_genes	Ier2	9.27423	9.26221	8.64775	8.50986	8.26722	7.32328	7.5927
Epi_genes	Syce2	8.79212	8.4792	8.29916	8.34034	8.43476	8.11577	7.84416
Epi_genes	Rnaseh2a	9.88236	9.60535	9.64322	9.53666	9.43516	9.1826	9.01827
Epi_genes	Chd9	8.98103	9.09706	9.50438	9.38917	8.77543	7.93809	6.9776
Epi_genes	Mt2	10.801	10.5743	9.99434	9.37184	9.10813	7.76811	8.20054
Epi_genes	Mt1	11.2555	10.978	10.3061	9.53	9.40057	8.15244	9.17659
Epi_genes	Exoc3l	7.81179	8.2917	8.10794	7.70762	7.37179	5.98364	4.52252
Epi_genes	E2f4	10.5912	10.7758	10.7458	10.7744	10.7684	10.3669	9.88675
Epi_genes	Psmb10	7.52776	6.7046	6.56697	6.73842	6.89294	6.61243	6.09259
Epi_genes	Gabarapl2	9.32588	9.63385	9.8548	10.1561	9.74755	9.02157	8.37636
Epi_genes	1190005I06Rik	2.58249	2.3861	1.7655	2.38262	2.90304	2.34634	2.05088
Epi_genes	Ei24	10.1134	9.03741	9.04992	9.03443	8.90229	9.07651	9.58502
Epi_genes	Usp28	9.41308	8.76506	9.05264	8.6754	8.25465	8.33339	8.45064
Epi_genes	Pml	10.1035	10.377	10.767	10.6311	10.1074	8.92104	8.5863
Epi_genes	Anp32a	12.115	11.9266	11.7264	11.6731	11.4105	11.2775	10.4902
Epi_genes	Rbpms2	10.7204	11.0417	10.8712	10.4926	10.231	9.89556	8.67385
Epi_genes	Gsta4	11.9323	11.7511	11.4512	11.0109	10.9855	10.6752	8.94036
Epi_genes	Dppa5a	12.468	12.5253	12.438	12.3266	12.0882	11.7409	12.3786
Epi_genes	Ooep	8.34767	8.11498	8.21513	8.48626	8.63863	8.04522	7.40816
Epi_genes	Tfdp2	9.16527	8.58281	8.83283	9.18415	9.02883	9.01391	9.25078
Epi_genes	Trf	3.25802	3.33592	2.44336	2.6001	2.39743	2.06031	1.98297
Epi_genes	Smarcc1	11.4277	11.4504	11.4378	11.4924	11.4161	11.1371	10.7287
Epi_genes	Tdgf1	11.9119	11.7305	11.5789	11.3373	10.7595	8.88573	8.32078
Epi_genes	Lrrc2	7.68037	6.83644	6.96796	7.22278	6.49853	4.94055	4.08492
Epi_genes	Tet1	11.8789	11.7494	12.3813	12.0539	11.5234	10.8302	9.52834
Epi_genes	Jmjd1c	10.8571	11.8255	11.7447	11.3851	10.8669	10.5768	9.53988
Epi_genes	Chchd10	10.0916	10.0362	9.79639	9.37243	9.14178	8.20306	6.71294
Epi_genes	Col18a1	9.32173	9.42067	9.70566	10.0383	10.284	9.57158	7.30941
Epi_genes	Aire	3.8011	5.69325	6.92575	6.86114	6.68679	6.25339	6.19902
Epi_genes	Dnmt3l	8.71862	10.1026	11.1888	12.66	13.4291	13.0598	12.7182
Epi_genes	Nfyb	9.5823	10.0053	10.0056	9.57796	9.13991	9.05208	8.68554
Epi_genes	Spic	6.9542	6.22537	5.03989	3.12266	2.61271	2.73069	3.26853
Epi_genes	Socs2	9.4309	9.51489	9.08676	8.71497	8.51188	7.86887	7.58853
Epi_genes	Mrps24	8.68709	7.83587	8.05024	7.9603	7.87951	7.91456	7.77685
Epi_genes	Tns3	11.2503	11.3952	11.7261	11.713	11.5775	11.0695	10.5179
Epi_genes	Upp1	10.7777	10.9132	11.318	11.174	10.9841	11.1026	10.5492
Epi_genes	Cobl	11.4054	10.9227	10.1866	8.37598	7.37934	6.01669	6.21085
Epi_genes	Adam19	9.93388	9.35752	8.67234	7.94621	6.75716	6.82373	9.96011
Epi_genes	Irf1	8.97748	7.81717	7.62042	7.20385	6.65284	6.74099	6.71112
Epi_genes	Rangrf	1.58079	1.76762	1.58079	1.58079	1.58079	1.58079	1.58079
Epi_genes	Trp53	11.5836	11.4893	11.3172	11.2514	10.9812	10.2718	9.57697
Epi_genes	Senp3	11.4624	11.5857	11.8151	11.6953	11.3348	10.9641	10.4803
Epi_genes	Cbx1	10.9261	10.954	10.9491	10.9627	10.7108	10.6166	10.1749
Epi_genes	Dnajc7	11.4093	11.4137	11.2524	11.4646	11.3046	11.1967	10.7736
Epi_genes	Rdm1	7.98355	8.19348	8.04122	7.57728	7.78296	7.47548	7.95463
Epi_genes	Gjc1	9.64322	9.74645	9.68024	9.16673	8.74526	8.28598	7.03417
Epi_genes	Bptf	10.5324	10.8906	10.9248	10.9983	10.7423	10.5916	10.4857
Epi_genes	Pitpnc1	8.18773	8.19414	8.80954	8.7972	8.21574	7.16302	6.14325
Epi_genes	Slc16a3	5.3966	4.98715	5.46031	6.20864	7.00352	8.28067	9.36675
Epi_genes	Tex19.1	10.2731	11.1148	10.5991	10.5484	10.609	10.2652	9.36246
Epi_genes	Ubxn2a	10.6275	10.7425	10.3154	9.8931	9.13259	8.76206	8.75362
Epi_genes	Sox11	6.80403	6.5817	6.59769	7.3171	7.0652	6.25871	5.39907
Epi_genes	Etv1	7.2037	7.17381	7.46786	7.45732	7.63516	6.86637	4.46364
Epi_genes	Rpl10l	9.26538	9.14621	8.95463	8.76316	8.67293	7.70748	6.25798
Epi_genes	Mnat1	8.85167	8.8049	8.72704	8.7497	8.77914	8.75662	8.54423
Epi_genes	Itpk1	10.9325	11.2397	10.7538	10.0709	9.61371	9.26679	8.3879
Epi_genes	Pfkp	11.1034	11.8878	11.5411	11.0528	10.9331	10.6558	9.67936
Epi_genes	Tubb2b	10.7089	10.6052	10.5808	10.6717	10.5373	8.99731	7.19432
Epi_genes	Jarid2	11.0372	11.2804	11.4301	11.2334	11.1971	11.4764	11.0854
Epi_genes	2410141K09Rik	8.18775	8.11102	8.2763	8.26151	8.03787	7.63071	5.99675
Epi_genes	Zfp459	8.23922	8.4516	8.77087	8.50314	8.1932	7.35075	6.16298
Epi_genes	Ell2	8.61849	9.52638	9.40098	9.20477	8.77591	8.6915	8.47499
Epi_genes	F2rl1	9.20406	10.4313	10.2913	10.4659	10.3985	9.94196	9.50857
Epi_genes	Fam169a	9.9376	10.01	10.6893	10.5557	10.133	9.54249	8.89645
Epi_genes	Bmp4	7.04027	7.98395	8.08715	7.36208	7.12798	4.44747	4.56239
Epi_genes	Otx2	4.97327	4.39848	4.60577	5.03099	5.99851	4.86985	4.46953
Epi_genes	Pnp	8.08603	8.60363	8.82205	8.72113	8.04517	7.79767	7.64203
Epi_genes	Psme2	9.6896	9.51713	9.16981	8.68191	8.19404	7.53841	7.72909
Epi_genes	Tdh	12.5701	12.1404	11.1822	9.82224	9.07001	8.67933	9.89879
Epi_genes	Enox1	8.73261	9.03385	9.01221	8.30428	7.00813	4.75198	4.46546
Epi_genes	Sugt1	11.2329	11.1247	11.0148	11.158	10.8407	10.7792	10.5491
Epi_genes	Dnajc21	10.0784	10.4046	10.5237	10.7032	10.493	9.90358	9.2605
Epi_genes	Myo10	11.0013	10.5051	10.7006	10.5121	9.9489	9.28791	9.39732
Epi_genes	Grhl2	4.33442	4.7272	5.49566	5.03998	4.41846	4.34027	4.25641
Epi_genes	Mtss1	9.92118	8.82429	9.23148	9.38567	9.18057	8.80287	9.32219
Epi_genes	Apobec3	10.3476	9.74103	9.29223	8.67187	7.8802	8.11988	8.2843
Epi_genes	L3mbtl2	10.4199	10.2776	10.2733	10.2104	10.1358	9.91313	9.21877
Epi_genes	Pmm1	10.7593	10.3908	10.0687	9.5775	9.44363	9.42684	9.32549
Epi_genes	Tuba1a	9.05743	8.65205	8.51406	8.54861	7.96452	8.05517	7.89549
Epi_genes	Smagp	7.74975	6.69529	6.69692	6.51877	7.00456	6.45148	6.44321
Epi_genes	Rarg	8.85166	9.18257	9.0169	8.74183	8.15133	6.36745	6.34834
Epi_genes	Ppp1r1a	6.38705	5.95923	6.11465	5.74291	5.64032	5.65058	7.21899
Epi_genes	Liph	8.75017	9.08034	9.73141	9.13191	7.75549	6.2249	5.51292
Epi_genes	Etv5	11.021	10.8652	11.0808	11.5652	10.8879	9.77485	8.16638
Epi_genes	Tfrc	11.8949	11.84	11.8655	12.6713	12.2662	9.93577	9.38109
Epi_genes	Tnk2	9.84533	9.24359	9.51325	10.0698	9.66513	7.92391	7.27112
Epi_genes	Adprh	10.6291	10.4351	10.4701	10.5228	10.2055	9.89379	9.30817
Epi_genes	Dppa4	8.9625	9.49566	9.56839	9.63818	9.63812	9.19544	8.42299
Epi_genes	Morc1	11.0013	10.486	9.93905	9.54358	9.0726	7.76619	6.09288
Epi_genes	Cggbp1	11.0494	11.1981	11.1631	10.9204	10.4458	10.1655	10.0045
Epi_genes	Jam2	11.9792	12.5526	12.1889	11.6454	10.1882	8.32756	7.16411
Epi_genes	Zscan10	9.13202	8.84646	9.25899	9.15405	9.42283	8.94876	8.845
Epi_genes	Nme4	8.28296	7.15486	7.1482	7.47728	7.50305	7.28284	7.43082
Epi_genes	Hmga1	9.82608	9.98869	9.62753	9.43834	9.35534	8.98609	7.31776
Epi_genes	Pim1	7.97797	8.2334	7.97405	8.18403	7.89296	7.24408	6.53179
Epi_genes	Pou5f1	13.1367	12.9617	12.7658	12.6104	12.5184	12.4073	12.5903
Epi_genes	H2-M5	10.2209	9.80407	9.95942	9.43674	8.55517	7.18531	5.42445
Epi_genes	Zfp57	12.8236	13.6761	13.3601	12.5551	12.3658	11.443	10.5229
Epi_genes	Gabbr1	9.67501	9.65825	9.40741	9.08383	9.13368	8.61798	8.06303
Epi_genes	Kat2b	9.72156	9.62069	9.64661	9.4797	8.8476	8.19984	7.41079
Epi_genes	Tgif1	10.4198	11.1082	10.3642	10.2156	9.5551	9.3245	8.63041
Epi_genes	Dpy30	10.9012	10.5481	10.2364	10.0263	9.84075	9.56202	9.16805
Epi_genes	Calm2	11.2655	11.5605	11.3428	11.3112	10.9912	10.8513	10.7067
Epi_genes	Epcam	9.05266	10.1942	10.6432	11.3701	10.317	9.8467	9.96193
Epi_genes	Msh6	12.7639	12.6548	12.6272	12.4981	12.3014	12.2328	11.1551
Epi_genes	Rnf125	5.92592	5.64063	5.82449	5.3119	4.61352	3.83176	3.96766
Epi_genes	Rnf138	9.34058	9.70653	9.97069	9.84162	9.71292	9.0804	8.18369
Epi_genes	Tcof1	11.2986	11.2521	11.0264	11.0827	11.1094	10.7451	10.2938
Epi_genes	Zfp532	8.443	8.6543	8.61433	8.76217	9.09473	8.52706	7.87091
Epi_genes	Acaa2	8.04502	7.57497	7.81433	8.08775	8.11806	8.22686	7.24721
Epi_genes	Chka	9.0044	8.60016	8.09784	8.28622	8.08375	7.91901	7.549
Epi_genes	Rasgrp2	8.92648	8.65286	8.95395	9.2698	8.97795	6.40744	4.03226
Epi_genes	Rcor2	9.3925	8.36883	8.37189	8.33514	8.65535	8.49794	8.20475
Epi_genes	Tle4	10.0682	11.4011	11.4426	11.2965	10.4779	9.63188	7.87526
Epi_genes	Cep55	10.3977	11.5623	10.7562	10.2297	9.51311	9.21497	8.83768
Epi_genes	Hells	11.9412	12.3236	12.0097	11.9334	11.8301	11.6809	10.4562
Pre_genes	Sox17	3.25161	2.77455	4.66849	8.15856	8.83245	9.20781	10.0702
Pre_genes	Atp6v1h	9.55914	9.77386	9.3714	9.34921	9.32243	9.45895	10.0889
Pre_genes	Tram1	9.73055	9.7987	9.71807	9.7896	10.061	10.5533	11.369
Pre_genes	Rdh10	5.66527	6.09154	6.04248	6.16953	6.42159	6.48228	7.18737
Pre_genes	Ptp4a1	7.26262	7.70325	7.55724	7.48399	7.50956	8.08079	8.36683
Pre_genes	Bag2	4.99476	4.79623	4.88817	5.47982	5.94646	7.45622	9.17625
Pre_genes	Slc40a1	3.36447	3.31671	4.39184	4.79596	6.33309	5.88609	5.88686
Pre_genes	Idh1	10.8839	10.7228	10.4874	10.4394	10.4256	11.0211	11.4619
Pre_genes	Acadl	7.35629	7.64845	7.85573	7.93144	7.94648	8.3829	9.55852
Pre_genes	Arpc2	10.6066	11.0085	11.0677	11.109	11.0524	11.2923	11.8808
Pre_genes	Dnpep	9.73491	9.60525	9.46676	9.40067	9.52355	9.90852	10.6657
Pre_genes	Wdfy1	8.43635	8.45475	8.68293	9.72507	10.3703	10.4047	10.5439
Pre_genes	Serpine2	5.61838	5.92741	5.77252	6.59644	8.19349	8.80209	9.22738
Pre_genes	2810459M11Rik	2.70494	2.46174	2.37691	2.3419	2.90862	4.63742	7.90703
Pre_genes	Scly	6.84396	6.5931	6.40148	6.37016	6.69503	6.85885	7.56222
Pre_genes	Hdlbp	11.865	12.1649	12.0442	12.0965	12.2812	12.6795	13.3421
Pre_genes	Ralb	8.84328	8.35493	8.22325	8.43709	8.57203	9.20707	10.3932
Pre_genes	Tmem37	4.30082	6.18185	5.35633	5.27727	5.16817	5.39988	6.37782
Pre_genes	Dbi	10.3929	10.3885	10.307	10.1268	9.94454	10.1012	10.2167
Pre_genes	Ubxn4	9.51455	9.82351	9.74639	9.79522	9.69103	9.75321	10.1427
Pre_genes	AA986860	5.54511	5.89457	5.95451	5.99794	6.90063	8.24498	9.41208
Pre_genes	Adora1	1.58079	2.54327	2.91117	3.99881	7.30125	6.87532	7.71548
Pre_genes	Elf3	9.67571	7.69155	8.61799	8.86126	10.3695	11.3802	11.7589
Pre_genes	Rnpep	8.28235	7.8636	7.6923	7.96014	8.84371	9.63929	9.80369
Pre_genes	Tmem9	8.22019	7.80564	8.00957	8.17396	8.63714	9.27084	9.90779
Pre_genes	Ivns1abp	11.4476	11.5748	11.6777	11.6801	11.8749	12.0626	11.552
Pre_genes	Arpc5	9.5312	10.1486	10.0964	10.0213	10.0277	10.0437	10.3004
Pre_genes	Lamc1	12.4668	12.731	12.9497	13.5245	14.2476	14.8462	15.7616
Pre_genes	Npl	5.10139	5.48748	7.25428	9.44118	10.77	10.2331	11.4215
Pre_genes	Glul	10.134	10.1903	11.6099	12.4198	12.9859	13.1301	13.8881
Pre_genes	Soat1	6.43457	7.29365	8.19762	8.73485	9.14284	9.50144	10.9203
Pre_genes	Fam20b	8.35122	8.789	9.05004	9.36075	9.2163	8.96127	9.31706
Pre_genes	Atp1b1	10.854	11.2633	11.2144	10.8481	10.5011	10.1723	11.1684
Pre_genes	Tmco1	9.56937	9.39756	9.57615	9.94661	9.96802	10.1028	10.5539
Pre_genes	Mgst3	7.0364	6.65102	6.64979	7.94764	9.26535	9.84367	9.50911
Pre_genes	Uap1	8.15186	8.48799	8.57582	8.67729	9.36029	9.59629	9.49069
Pre_genes	Atf6	8.49737	9.51399	9.48865	9.65941	10.1683	10.7076	10.6518
Pre_genes	Copa	11.0352	11.178	11.0131	11.2492	11.4743	11.8113	12.4191
Pre_genes	Sccpdh	8.19531	8.31862	8.39802	8.45263	8.92199	9.37392	9.22725
Pre_genes	Acbd3	8.49853	8.96227	8.97359	9.21809	9.10631	9.34708	9.92834
Pre_genes	Ptpn14	7.82185	7.17924	7.23105	7.59814	8.24896	9.448	10.8308
Pre_genes	Nenf	4.37838	4.37985	4.39216	4.96075	5.67634	6.3118	7.55421
Pre_genes	Nmt2	9.30235	9.58292	9.8797	9.84485	9.71712	9.64417	9.36084
Pre_genes	Sfmbt2	7.04906	7.02933	7.54878	8.27941	8.84168	10.054	10.4614
Pre_genes	Cubn	3.13851	2.96924	3.29116	5.13848	8.23902	10.9404	14.617
Pre_genes	Commd3	7.65309	6.91368	7.38661	7.85575	8.46767	8.88171	9.68985
Pre_genes	Bmi1	7.41547	7.94714	8.2475	8.55676	8.71371	8.72015	8.98832
Pre_genes	Dpp7	8.21087	7.67145	7.56251	7.30417	7.26444	7.38845	7.8043
Pre_genes	Uap1l1	7.41731	7.23671	6.75158	6.54325	6.82566	6.4935	7.96967
Pre_genes	Egfl7	6.89402	6.53387	6.32298	6.89309	7.93231	8.47933	9.00401
Pre_genes	Surf4	10.2349	10.2728	10.2526	10.7322	11.1434	11.5714	12.4239
Pre_genes	Zdhhc12	8.21362	8.10011	8.32415	8.26725	8.30521	8.39675	9.0698
Pre_genes	Tor2a	7.66477	7.67629	7.87203	8.33162	8.43417	8.58851	8.79872
Pre_genes	Hspa5	12.796	13.1774	12.6299	13.412	13.9448	13.9257	14.3207
Pre_genes	Rab14	9.66876	10.3655	10.2036	10.0872	9.93938	10.2351	10.4217
Pre_genes	Ggta1	8.1336	8.25895	9.99219	10.2448	10.126	10.9432	11.9998
Pre_genes	Dpp4	8.18557	7.9204	7.99273	8.1324	7.66541	8.5446	10.194
Pre_genes	Cobll1	3.39332	4.04563	5.64036	6.64927	7.26106	7.45555	9.04
Pre_genes	Galnt3	4.39092	4.33551	5.09952	5.77029	6.08683	5.40034	6.49117
Pre_genes	Nostrin	2.41302	2.33127	2.70786	4.61406	8.16766	10.7519	11.8994
Pre_genes	Lrp2	5.52985	6.67371	9.58984	11.303	10.8535	11.0231	13.9099
Pre_genes	Gorasp2	9.73828	9.81287	9.78671	9.95408	10.4308	10.5784	11.1617
Pre_genes	Dnajc10	9.73622	10.0334	10.2662	10.4862	10.7034	11.2191	12.0955
Pre_genes	Tfpi	8.42002	8.7692	9.14556	8.97164	9.53569	10.9099	11.666
Pre_genes	Hsd17b12	10.2197	10.5312	10.3323	10.3335	10.1664	10.1793	9.96244
Pre_genes	Cd59a	6.279	5.73564	5.59017	6.08214	6.01924	6.12955	4.93971
Pre_genes	Rcn1	10.8877	11.182	11.9483	12.0849	11.8874	11.7795	12.1169
Pre_genes	Lpcat4	5.85221	5.80618	6.4579	6.22809	6.73021	7.9926	8.73741
Pre_genes	Snap23	9.16951	9.46695	9.36088	9.44876	9.51441	9.70087	10.2495
Pre_genes	Pdia3	12.6593	12.7601	12.634	12.834	13.1355	13.5701	14.2897
Pre_genes	B2m	7.38001	7.57623	7.48261	7.41151	7.27986	7.5907	9.58382
Pre_genes	Sord	5.0857	4.53101	4.56491	4.47135	5.60323	6.70408	10.2894
Pre_genes	Slc30a4	7.08758	7.24733	7.77836	7.86397	7.95268	8.259	9.09582
Pre_genes	Flrt3	7.05479	7.45761	7.6184	8.2495	10.6464	11.3935	11.7578
Pre_genes	Rrbp1	10.7715	10.9249	11.0987	11.6044	12.1737	12.6332	12.9336
Pre_genes	Foxa2	2.04551	2.42599	3.56433	6.98466	8.25109	8.11172	8.62289
Pre_genes	Cst3	8.80708	8.51698	8.64698	8.91384	9.10395	9.6843	11.6913
Pre_genes	H13	7.7104	7.99853	8.09727	8.19878	8.5746	8.62555	9.44069
Pre_genes	Id1	5.7013	8.44357	7.91321	7.9453	8.62818	9.27581	10.3103
Pre_genes	Ergic3	9.71402	9.45387	9.38403	9.45953	9.53561	9.73825	10.4702
Pre_genes	Hnf4a	3.51838	2.50783	2.31953	2.59681	3.96718	7.04024	9.653
Pre_genes	Sdc4	9.17163	11.0868	11.1839	11.386	11.4017	11.3027	11.5375
Pre_genes	Ctsa	9.95356	9.7143	9.50541	9.38135	9.34649	9.57255	10.7934
Pre_genes	Pmepa1	7.85717	8.63581	8.1366	8.32314	8.61343	8.1689	8.87904
Pre_genes	Gnas	3.49961	4.56843	4.77609	4.89219	4.74307	4.27884	4.66558
Pre_genes	Ctsz	8.28298	8.14406	8.39459	8.92575	9.4325	10.0289	11.556
Pre_genes	Fndc3b	8.5097	8.8601	8.58353	8.60064	8.58955	8.75186	9.69718
Pre_genes	Sec62	9.66486	10.2624	10.1258	10.193	10.3273	10.7104	10.9898
Pre_genes	Ufm1	8.36084	8.35902	8.38037	8.6165	8.73057	8.92039	9.14872
Pre_genes	Alg5	8.11009	7.82452	8.14952	8.12881	8.2711	8.77548	9.21669
Pre_genes	Serp1	9.9251	10.1248	9.94535	10.3335	10.7597	10.9183	11.1104
Pre_genes	Slc33a1	6.58618	6.43777	6.87747	7.12382	7.19364	7.80347	8.75099
Pre_genes	Ssr3	11.4812	11.7261	11.6464	11.9939	12.2378	12.5566	12.8167
Pre_genes	Mfsd1	9.08268	9.00609	9.23462	9.43866	9.36613	9.44637	10.5783
Pre_genes	Ppm1l	6.82966	7.1786	6.86998	7.75961	8.08589	7.80473	8.94027
Pre_genes	B3galnt1	5.49536	6.34688	7.93043	9.18096	9.40309	8.9543	9.25067
Pre_genes	Tmem144	5.39826	5.11859	5.65956	6.92483	8.84428	9.87574	10.7147
Pre_genes	Fam198b	5.06621	4.27042	3.85005	5.99988	8.74488	9.65784	9.72717
Pre_genes	Lmna	7.53211	9.16757	9.06428	8.8936	9.26858	9.48634	9.83159
Pre_genes	Gba	8.13034	8.31341	8.06965	8.01566	8.00033	8.4911	9.65647
Pre_genes	Krtcap2	8.62527	8.33915	8.1493	8.40784	8.695	9.05482	9.69238
Pre_genes	Efna3	6.73277	6.19397	6.98367	7.46851	8.31548	8.39242	8.45176
Pre_genes	Efna4	8.05303	7.66466	8.76211	9.09694	9.58463	9.76342	9.79154
Pre_genes	Slc39a1	8.23824	8.49165	8.34049	8.32509	8.0585	8.62631	9.50778
Pre_genes	Snx27	9.69981	9.9869	10.05	9.9566	10.1841	10.8192	11.7567
Pre_genes	Gpr89	7.7547	7.53021	7.70916	7.8046	7.99056	8.2743	8.38004
Pre_genes	Sec22b	8.96449	8.82181	8.70566	8.78443	8.8626	9.10872	9.67963
Pre_genes	Phgdh	9.42397	9.13722	8.91293	8.97042	9.2689	9.03056	8.88256
Pre_genes	Man1a2	9.30446	9.84465	9.93562	9.73295	9.68752	10.1112	10.9707
Pre_genes	Atp1a1	12.2063	12.3628	12.3962	12.3436	12.4109	12.7247	13.0656
Pre_genes	Ostc	10.0785	10.1334	10.0326	10.3465	10.7302	11.1915	11.5816
Pre_genes	Lamtor3	7.99541	8.36854	8.48859	8.29278	8.21589	8.06777	8.21753
Pre_genes	Mttp	4.87402	5.25927	4.83058	5.16811	5.67238	6.37678	9.74007
Pre_genes	Sh3glb1	8.60271	8.80002	8.95226	8.99236	8.80006	9.12505	9.78454
Pre_genes	Impad1	9.68583	9.93569	9.8547	10.0073	9.95006	10.0929	10.3432
Pre_genes	Rab2a	9.17269	9.40715	9.51733	9.56762	9.75785	10.2005	10.8758
Pre_genes	Slc35a1	8.31653	7.9676	8.19335	8.35767	8.36524	8.60158	8.65835
Pre_genes	B4galt1	8.3388	8.43144	8.87258	9.15869	9.28282	9.85561	10.8095
Pre_genes	AI464131	8.2075	7.03613	8.07259	8.52069	8.41356	7.99868	8.47499
Pre_genes	Glipr2	9.31619	9.25825	9.567	10.7689	12.2912	13.1573	12.2
Pre_genes	Clta	10.9477	10.8619	10.7191	10.8149	11.0895	11.4682	11.6363
Pre_genes	Erp44	9.08301	9.16626	9.14469	9.27738	9.49094	9.72949	10.2092
Pre_genes	Dnajc25	6.77152	6.98823	6.96789	7.36173	7.4262	7.45053	7.67915
Pre_genes	Atp6v1g1	8.08232	7.95378	7.62092	7.92975	7.85441	8.11419	8.93484
Pre_genes	Tm2d1	6.17708	6.3638	6.41606	6.49224	6.50223	6.58315	7.23079
Pre_genes	Txndc12	8.96811	9.08843	9.25988	9.71797	10.1258	10.7369	11.7418
Pre_genes	Bend5	4.24319	4.10317	4.6809	5.47698	8.22846	9.50174	10.7694
Pre_genes	Cmpk1	9.26486	9.27583	9.4273	9.54442	9.49619	9.76532	9.79339
Pre_genes	Atp6v0b	9.07639	9.00578	8.89077	8.83352	8.61423	8.58149	9.52199
Pre_genes	Elovl1	7.22969	7.21427	7.57736	8.05561	8.20029	8.79824	9.48659
Pre_genes	Gjb5	8.86761	7.25835	8.30096	8.81204	9.96585	10.938	11.2119
Pre_genes	Tinagl1	3.93753	6.94399	7.31711	7.10469	6.73651	7.00039	8.45173
Pre_genes	Fabp3	6.77403	6.95657	7.07467	7.93529	8.64769	9.0383	11.5655
Pre_genes	Clic4	10.8142	11.1361	11.0839	11.3893	11.3526	11.5761	11.6993
Pre_genes	Hspg2	10.2044	10.9082	10.5386	10.7415	12.2099	12.5182	13.5683
Pre_genes	Eif4g3	9.04739	9.04689	8.89872	8.8235	9.57129	9.70357	9.71846
Pre_genes	Ddost	10.8812	10.8368	10.7375	10.776	11.0402	11.4228	12.3518
Pre_genes	Pqlc2	6.26437	6.02017	6.22412	6.36637	6.47327	6.79296	7.42348
Pre_genes	Efhd2	7.1457	7.42351	7.33351	7.78707	8.2539	9.06823	9.94618
Pre_genes	Tmem51	7.60577	5.96395	6.11602	6.59617	6.85078	7.28742	8.58911
Pre_genes	Pgd	11.8171	11.4666	11.2243	11.5992	12.2892	12.5238	11.4314
Pre_genes	Vamp3	8.76918	8.83714	8.96285	9.04137	9.1876	9.67986	10.1907
Pre_genes	Rer1	9.9386	9.93603	9.89942	9.98906	10.1333	10.3391	10.8809
Pre_genes	Sdf4	10.2423	10.1894	10.042	10.1447	10.2029	10.535	10.9545
Pre_genes	Akap9	9.11567	9.0996	8.93318	9.12526	9.12047	9.21912	9.35617
Pre_genes	Cyp51	10.3369	10.1939	9.41784	9.88906	9.90876	10.4186	10.8461
Pre_genes	Sri	6.37991	6.71603	6.61308	6.99332	6.90743	7.55829	9.288
Pre_genes	Rheb	9.6581	9.86696	9.67726	9.81693	9.6153	9.68785	9.55482
Pre_genes	Insig1	9.57938	8.71811	8.09562	8.76766	9.0191	9.26191	10.155
Pre_genes	Tmem214	9.01173	8.91848	8.91277	9.10365	9.31024	9.29639	10.3013
Pre_genes	Preb	9.2584	9.24426	9.37023	9.30264	9.50772	9.63693	10.2173
Pre_genes	Mpv17	7.72595	7.61294	7.37497	7.45915	7.82661	7.86678	8.65425
Pre_genes	Yes1	10.585	10.5376	10.4901	10.158	9.91198	9.86477	9.71149
Pre_genes	Fgfr3	2.4254	3.76746	5.68206	6.49354	7.11436	7.61108	8.99607
Pre_genes	Lrpap1	10.2462	10.1001	10.6397	11.7386	12.5739	13.1164	14.5305
Pre_genes	Tmem128	7.87664	8.06125	8.08318	8.23697	8.17489	8.46305	8.91375
Pre_genes	Klb	4.66152	3.93498	4.34117	4.60696	6.37392	8.76862	10.4541
Pre_genes	N4bp2	9.48652	9.7384	10.0698	10.4209	10.448	10.4109	10.7412
Pre_genes	Rbm47	6.43942	5.69828	5.72859	5.47983	6.37364	7.91222	9.33167
Pre_genes	Tmem33	9.00298	9.4151	9.33909	9.37779	9.39389	9.4206	9.51875
Pre_genes	Nfxl1	7.7099	7.87057	8.27336	8.7819	9.23837	9.82892	11.0567
Pre_genes	Pdgfra	3.60418	4.69849	8.00362	11.2988	12.4284	12.8673	13.1028
Pre_genes	Tmem165	9.73807	9.77115	9.71022	9.89168	9.99997	10.3884	10.9149
Pre_genes	Uso1	10.4095	11.1516	11.3082	11.3336	11.1863	11.1069	11.0523
Pre_genes	Ptpn13	5.55516	5.53012	6.36573	7.95663	8.63278	9.42471	9.7388
Pre_genes	Evi5	9.08516	9.18013	9.32309	9.44371	9.45017	9.61309	9.549
Pre_genes	Kctd10	7.19561	8.31837	8.89702	9.26864	8.79104	8.26304	9.38246
Pre_genes	Mlec	12.3946	12.1654	11.6727	11.8065	11.8659	11.8785	12.3886
Pre_genes	Prkab1	9.15671	9.73048	10.4568	10.5432	10.4039	10.3033	10.4221
Pre_genes	Fbxo21	9.03552	8.56175	8.79545	9.25793	9.6471	9.80396	10.228
Pre_genes	Tbx3	10.4976	10.8525	11.5576	11.7455	11.8674	11.3914	11.4577
Pre_genes	Tpcn1	7.62089	7.3583	7.17359	7.40984	7.66405	8.32979	9.86233
Pre_genes	Erp29	10.0746	9.81121	9.79509	10.0193	10.4172	10.8531	11.9769
Pre_genes	Atp2a2	11.6143	12.1188	11.78	11.8167	11.887	11.6527	11.3064
Pre_genes	P2rx4	6.73004	6.15915	6.30299	6.15523	6.20424	6.63647	8.08429
Pre_genes	Tmed2	7.84089	8.12712	7.83129	8.3192	8.47921	8.64616	9.28885
Pre_genes	Tbl2	8.82381	8.40404	8.89032	9.09954	9.14506	9.46325	9.82697
Pre_genes	Plod3	8.52871	8.85802	8.90845	8.90289	8.99812	9.46968	10.846
Pre_genes	Gnb2	9.98039	9.8967	9.78643	9.79946	9.84872	9.90551	10.9887
Pre_genes	Gna12	8.41836	8.85986	9.23998	9.3869	9.66835	9.85541	10.3992
Pre_genes	Kdelr2	9.43088	9.45067	9.32247	9.62857	9.95398	10.2075	11.0115
Pre_genes	Tfec	1.58079	1.58079	1.58079	1.58079	1.81714	5.31101	7.85957
Pre_genes	Arf5	8.4918	8.3973	8.43806	8.58352	8.79559	8.88361	10.067
Pre_genes	Snd1	10.383	10.3275	10.1488	10.3233	10.8717	11.2134	11.7367
Pre_genes	Calu	11.576	11.8989	11.7961	11.913	12.1405	12.4783	13.0742
Pre_genes	Podxl	6.35165	8.16854	10.4894	12.2911	12.7245	12.6343	12.7869
Pre_genes	Creb3l2	7.6958	6.62491	8.83032	9.72301	10.2033	10.4392	11.0477
Pre_genes	Pdia4	10.9212	10.9053	10.8143	11.3667	11.5873	11.6802	12.1406
Pre_genes	Fkbp9	11.0493	10.9166	10.879	11.3585	11.8151	12.2358	12.5915
Pre_genes	Gng12	8.41021	8.639	8.56703	8.30507	7.96113	8.00042	9.38071
Pre_genes	Tmem150a	6.40093	6.31241	6.45172	6.83082	7.29648	7.28119	8.92629
Pre_genes	Vamp8	6.98523	6.75251	7.1364	7.74058	8.32691	9.08898	10.6438
Pre_genes	Tgoln1	10.0928	10.3681	10.0235	9.96996	9.92998	10.0323	10.7122
Pre_genes	Aup1	9.31087	9.41455	9.28706	9.20302	9.32664	9.30822	9.69979
Pre_genes	Nagk	7.47296	6.96334	7.78753	8.07833	7.88382	8.27781	9.38337
Pre_genes	Rab11fip5	9.48311	7.78024	8.87243	8.98236	8.86044	8.86071	9.33954
Pre_genes	Anxa4	9.12747	9.09251	9.08601	9.05299	9.00744	9.08635	9.61704
Pre_genes	Gfpt1	8.40721	8.54836	8.74339	9.31542	9.69065	10.1231	10.8298
Pre_genes	Rab7	10.248	10.3698	10.1948	10.1909	10.1651	10.2366	10.2988
Pre_genes	Rpn1	11.3269	11.3047	11.1764	11.3978	11.6664	12.0806	12.6228
Pre_genes	Sec61a1	10.8746	11.1366	11.0089	11.1173	11.3813	11.5975	12.0934
Pre_genes	Arl8b	9.30696	9.51429	9.5032	9.92978	9.92621	9.75757	9.84275
Pre_genes	Edem1	8.62111	8.58649	8.59974	9.02952	9.42782	9.60259	10.6265
Pre_genes	Atp6v1e1	9.60687	9.93004	9.76815	9.74431	9.80451	9.78772	10.1782
Pre_genes	M6pr	10.8213	10.9114	10.6639	10.7461	10.8425	10.9697	10.9609
Pre_genes	Slc2a3	12.9666	13.5453	13.5127	13.5035	13.8815	14.2743	14.854
Pre_genes	Lpcat3	9.8995	9.8547	10.0582	10.399	10.4188	10.1517	10.7933
Pre_genes	Tpi1	11.0397	10.76	10.8348	11.1875	11.3323	11.6869	12.476
Pre_genes	Tspan9	6.7337	6.59401	6.65357	6.73531	6.96376	8.59567	10.6255
Pre_genes	Eps8	8.56616	8.44341	8.69958	8.28141	9.03918	10.1151	10.8341
Pre_genes	Clptm1	9.83359	9.86157	9.63408	9.81298	9.92441	9.97968	10.2061
Pre_genes	Shkbp1	8.0964	8.52103	9.83587	11.0564	10.9561	10.079	8.24491
Pre_genes	Sirt2	7.76031	7.84463	7.8954	7.91437	7.97037	7.97733	9.20406
Pre_genes	2200002D01Rik	3.78734	5.6499	6.10068	6.71653	6.46419	6.21131	8.05259
Pre_genes	Capns1	12.1446	12.3093	12.3081	12.1954	11.5891	11.218	11.1401
Pre_genes	Tmem147	8.82599	8.59861	8.56493	8.99216	9.27979	9.44662	8.34451
Pre_genes	Lsr	6.17219	6.39375	6.22012	6.49313	6.74546	7.45324	8.43739
Pre_genes	Rhpn2	6.03308	5.474	7.55942	7.92908	7.56252	8.43626	9.68124
Pre_genes	Akt1s1	8.03729	7.57791	7.38528	7.66456	7.75162	7.62856	8.42765
Pre_genes	Rcn3	5.69008	5.14356	5.29376	6.78711	8.39888	9.4871	11.0989
Pre_genes	Kdelr1	9.4052	9.39452	9.28151	9.44585	9.68025	10.2108	11.229
Pre_genes	Nomo1	10.3732	10.4935	10.4675	10.6213	10.7956	10.8072	10.7377
Pre_genes	Akap13	7.69656	7.9597	8.58365	8.30586	8.53254	8.68899	9.69189
Pre_genes	Polg	8.79165	9.15208	9.11804	9.04011	9.50725	9.63333	10.6088
Pre_genes	Nmb	5.81526	5.18974	5.09132	4.85102	4.42818	4.55502	6.1868
Pre_genes	Ctsc	9.37601	9.74478	9.87895	9.64048	9.57201	9.97957	10.8169
Pre_genes	Tmem126a	8.53656	8.47144	8.46091	8.39512	8.51408	8.63318	8.33275
Pre_genes	Myo7a	6.96827	6.6091	6.49556	6.78213	6.91048	8.29763	11.217
Pre_genes	Dgat2	5.12189	4.82184	4.65687	5.32444	6.15696	6.62642	6.64064
Pre_genes	Mogat2	2.43227	2.09508	1.86648	3.08613	4.37526	6.26307	5.62912
Pre_genes	Serpinh1	9.74439	9.23334	9.39333	11.2612	12.7923	13.6417	15.2538
Pre_genes	Gdpd5	3.36632	3.05513	4.25004	6.80758	8.64392	9.06507	10.1664
Pre_genes	Spcs2	9.53222	9.57845	9.39973	9.63429	9.77846	10.0834	10.6066
Pre_genes	Stard10	5.05082	5.09847	5.99192	5.81244	5.81176	7.46348	8.61111
Pre_genes	Folr1	7.48378	7.6052	8.33862	9.53814	9.95457	10.1417	10.8641
Pre_genes	Tpp1	9.50522	9.58332	9.42466	9.24257	9.15801	9.34772	10.1962
Pre_genes	Tmem9b	5.75226	6.18024	6.84722	6.93431	7.28271	8.1341	9.03989
Pre_genes	Usp47	9.28756	9.57369	9.61311	9.84876	9.86333	10.115	10.4556
Pre_genes	Tead1	10.2157	10.4073	10.8979	10.9623	10.9506	10.8984	10.7469
Pre_genes	Far1	9.99554	10.6436	10.4797	10.3599	10.3266	10.4159	10.1424
Pre_genes	Rras2	8.90692	9.85507	9.92396	9.38728	9.25912	9.63666	11.1546
Pre_genes	Copb1	10.3256	10.6711	10.6757	10.7983	10.9152	11.2484	11.6176
Pre_genes	Nucb2	5.78129	5.8252	5.50479	5.4858	6.81626	8.39126	9.51978
Pre_genes	Gga2	10.4363	9.94665	9.6987	10.1187	10.5287	10.8275	11.913
Pre_genes	Arhgap17	9.56518	8.86604	8.78462	8.60203	8.7387	9.25201	9.90462
Pre_genes	Aqp8	2.9555	1.94696	2.13713	2.94146	4.36729	5.67912	8.77163
Pre_genes	Mapk3	8.43988	8.3767	8.32104	8.34632	8.72581	9.49524	10.662
Pre_genes	Cdipt	9.25018	9.3775	9.54841	9.96723	10.018	9.6875	9.90678
Pre_genes	Sephs2	9.9798	9.71346	9.97717	10.2023	10.1966	10.1318	10.2246
Pre_genes	Vkorc1	6.09066	6.02754	5.90799	6.41533	7.01999	7.34166	8.37974
Pre_genes	Fgfr2	3.56866	3.66254	6.32833	7.57713	9.08229	10.5453	9.9609
Pre_genes	Tacc2	9.91764	9.37165	9.31254	9.08659	9.23611	9.17586	8.91657
Pre_genes	Htra1	7.89435	8.7562	9.3057	9.43466	9.7288	10.5465	12.0081
Pre_genes	Oat	10.6873	10.2953	9.85678	9.80952	9.86196	10.3376	10.9392
Pre_genes	Slc25a22	7.63364	7.43295	7.64034	8.0648	8.55121	8.36909	9.78019
Pre_genes	Fgf3	4.47444	3.88187	4.84253	6.22995	7.81586	7.78715	8.88825
Pre_genes	Camsap3	8.0835	7.07358	7.81156	8.08949	8.54063	8.54524	9.78429
Pre_genes	Stxbp2	9.32142	9.09954	9.08506	9.25802	9.67393	10.0347	10.9804
Pre_genes	Col4a1	5.67105	5.85054	8.11013	10.7764	12.6925	13.5436	15.7079
Pre_genes	Col4a2	4.55113	4.46748	6.77917	9.85818	11.8082	12.3423	14.3954
Pre_genes	Rab20	2.90237	3.79319	4.10786	4.2825	4.0992	4.64683	5.67416
Pre_genes	Lamp1	11.5919	11.5851	11.4765	11.6394	11.7994	12.1224	12.8241
Pre_genes	Gas6	5.91306	5.26408	4.66746	4.67045	7.9496	9.80569	9.54965
Pre_genes	Nrg1	4.26241	6.50075	7.60604	7.68933	8.1034	9.05812	10.1613
Pre_genes	Tnks	9.82407	10.1298	10.1616	10.272	10.2848	10.4741	11.3093
Pre_genes	Asah1	10.7001	10.9348	11.0281	11.1561	10.8601	11.0198	12.1915
Pre_genes	Slc25a4	10.5819	10.3186	10.1492	10.2069	10.6169	11.4287	11.9898
Pre_genes	Rwdd4a	8.3557	8.50015	8.74908	8.79272	8.84758	8.58771	8.44563
Pre_genes	Wwc2	8.82749	9.22044	8.89	9.81536	9.96079	10.1446	10.821
Pre_genes	Klhl2	8.48985	8.60194	8.72029	8.94509	9.12951	9.08026	9.27141
Pre_genes	Tmem192	8.23746	7.99244	7.91084	7.76514	7.86185	8.04365	8.50092
Pre_genes	Atp6v1b2	10.4876	10.7133	10.747	10.9344	11.0209	11.0063	11.7129
Pre_genes	Ifi30	7.93344	7.35979	7.42544	8.06763	8.77722	9.27058	10.1962
Pre_genes	Tpm4	9.56106	10.8207	11.3884	11.7513	11.5862	11.1822	12.0213
Pre_genes	2210011C24Rik	4.73508	3.79554	3.45979	4.0087	4.32132	3.94974	5.64965
Pre_genes	Calr	12.6226	12.929	12.6472	13.1098	13.4947	13.6507	14.5271
Pre_genes	Vps35	11.1511	11.247	11.2494	11.2803	11.1264	11.3835	11.8385
Pre_genes	Herpud1	8.0169	7.69984	8.15371	8.41191	7.75447	8.43175	8.7505
Pre_genes	Slc38a7	8.2986	7.50588	7.82646	8.42621	8.15907	8.63553	9.2526
Pre_genes	Atp6v0d1	9.05377	8.93014	8.90601	9.00104	9.06412	9.26621	10.2168
Pre_genes	Slc7a6	8.78766	9.0767	9.7741	10.6014	10.8029	10.8118	11.9915
Pre_genes	Gcsh	10.1609	9.88703	9.84946	10.1015	10.5634	10.9408	11.332
Pre_genes	Cotl1	6.69451	6.18035	5.78991	5.68717	6.15974	6.98379	10.5903
Pre_genes	Mvd	9.06337	8.76456	8.12371	8.35609	8.41373	8.45335	8.97966
Pre_genes	Ap1m2	7.92413	7.64742	7.25789	7.11521	7.01105	6.96208	9.6767
Pre_genes	Stt3a	11.1807	11.399	11.3066	11.4322	11.5992	11.9145	12.5417
Pre_genes	Gramd1b	8.44197	8.84487	9.3473	9.19388	9.01494	8.35626	8.63284
Pre_genes	Sc5d	8.60139	8.49964	8.46249	8.5827	8.59388	8.80352	9.51536
Pre_genes	Hyou1	11.0135	11.2092	10.968	11.3293	11.7424	11.4966	11.4712
Pre_genes	Commd4	9.1524	8.94733	8.72861	8.63581	8.6327	8.6499	9.18388
Pre_genes	Nptn	9.5051	10.0874	9.82177	9.44279	9.35072	9.5928	10.0089
Pre_genes	Hexa	8.69048	8.39371	8.48024	8.72074	9.02628	9.17196	9.93368
Pre_genes	Rab11a	8.70485	9.18479	9.53267	9.78947	9.78138	9.75509	10.653
Pre_genes	Ppib	9.4198	9.32372	9.23082	9.36596	9.65122	10.107	10.9807
Pre_genes	Snx1	9.14126	8.96557	9.06831	9.3013	9.48908	10.2791	11.5714
Pre_genes	Dapk2	2.85402	2.19948	1.84913	2.03492	3.04428	4.04084	4.19198
Pre_genes	Usp3	7.33324	7.20974	7.56864	7.82808	7.96991	8.3687	8.44745
Pre_genes	Tpm1	8.91968	9.77486	10.5886	10.8828	10.7356	10.5706	10.76
Pre_genes	Rnf111	9.09347	9.68407	10.0924	10.0198	10.019	9.90905	10.0467
Pre_genes	Cgnl1	5.78335	5.12319	5.93186	7.16741	8.8785	10.3043	9.39819
Pre_genes	Tmod3	9.50814	9.7125	9.85234	9.99982	10.1853	10.8357	11.4161
Pre_genes	Elovl5	10.2942	10.1268	10.1027	10.507	10.6984	10.4478	10.0615
Pre_genes	Tmem30a	8.79225	9.38784	9.58204	9.64424	9.61812	9.80201	10.1581
Pre_genes	Myo6	6.7249	6.39652	6.45663	6.68189	7.16617	7.99456	11.4716
Pre_genes	Me1	8.9094	9.5383	9.63707	9.48211	9.22393	9.52083	10.7179
Pre_genes	Ctsh	1.76597	2.85044	2.45337	3.10878	2.94578	3.64379	7.00905
Pre_genes	Plscr1	8.71106	8.9818	8.89683	8.74606	8.87399	9.48371	10.4821
Pre_genes	Plod2	8.83407	9.09788	9.2172	9.28692	10.3517	11.7499	13.0049
Pre_genes	Copb2	11.0443	11.1713	11.1058	11.1899	11.4474	11.83	12.0767
Pre_genes	Mras	10.0761	10.5434	10.806	10.7833	10.2491	9.17395	8.48581
Pre_genes	Stag1	10.3302	10.4641	10.6446	10.3638	10.3877	10.5729	10.687
Pre_genes	Srprb	8.12105	8.42226	8.22584	8.09774	8.18464	8.30265	8.77801
Pre_genes	Uba5	9.29608	9.31516	9.37973	9.34841	9.449	9.59668	9.63472
Pre_genes	Manf	9.8562	9.94302	9.64346	10.3671	10.8319	10.7783	11.3982
Pre_genes	Gmppb	7.99644	7.43452	7.68397	8.05865	8.19555	8.64267	9.02252
Pre_genes	Prkar2a	9.19572	8.9965	9.42503	9.4885	9.6828	9.97596	9.96269
Pre_genes	Shisa5	8.16943	9.11795	9.24756	8.749	8.47985	8.8158	10.1889
Pre_genes	Pth1r	2.7057	2.23948	2.37183	2.91761	4.44066	7.32438	11.7244
Pre_genes	Pdcd6ip	9.62391	9.84727	9.74974	9.8814	9.99419	10.2638	11.3795
Pre_genes	Crtap	9.54575	9.31832	9.10195	9.02684	9.24268	9.40217	10.7851
Pre_genes	Cmtm7	9.68798	9.43735	9.4986	9.71037	9.94397	10.1137	10.3044
Pre_genes	Stt3b	10.3339	10.4598	10.3176	10.5307	10.7363	11.0087	11.1623
Pre_genes	Eif1b	7.60758	7.68226	7.57887	7.64861	8.05022	8.39906	8.43593
Pre_genes	Nktr	9.49959	9.96491	9.6218	10.0025	10.2701	10.3574	10.6394
Pre_genes	Abhd5	6.0458	7.02217	7.09724	6.91622	6.83482	7.15207	8.2632
Pre_genes	Cited2	7.9896	9.186	9.05238	8.98757	9.35805	9.70384	9.87587
Pre_genes	Sgk1	11.5145	11.3036	10.4248	9.81326	10.1731	10.9999	11.2581
Pre_genes	Stx7	7.50692	7.79067	8.33438	8.87694	8.80871	8.81732	10.3074
Pre_genes	Cd164	10.833	11.1034	10.8925	10.891	10.9256	11.1912	11.5899
Pre_genes	Snx3	10.3537	10.4099	10.3998	10.496	10.5133	10.8791	11.3999
Pre_genes	Dcbld1	7.72177	7.80162	8.39735	8.41134	8.77858	8.97352	10.1048
Pre_genes	Gja1	7.83333	8.73212	9.65019	9.93269	10.5034	10.7153	11.7407
Pre_genes	P4ha1	7.01494	7.36669	8.12401	8.57785	9.96308	11.8245	12.666
Pre_genes	Pla2g12b	2.00467	2.45658	2.69533	4.33434	5.34483	6.51488	9.01042
Pre_genes	Pcbd1	4.49207	4.17453	4.56495	5.33664	6.39874	7.98198	9.53479
Pre_genes	Sgpl1	9.80126	10.205	10.2903	10.2593	9.63404	9.91751	10.7063
Pre_genes	Vps26a	9.58918	9.40804	9.29976	9.28611	9.2421	9.43259	10.3338
Pre_genes	Srgn	3.3677	3.74269	3.20737	3.66838	6.4794	9.42703	13.1996
Pre_genes	Bicc1	3.78897	4.01052	3.93651	4.67702	5.27399	5.59989	7.57755
Pre_genes	Derl3	4.99418	4.61079	4.10469	4.88081	5.39414	5.49858	6.7174
Pre_genes	Lss	9.67357	9.16139	8.71505	9.24364	9.38696	9.7197	10.1617
Pre_genes	Pofut2	8.61442	9.1066	9.119	9.27165	9.35861	9.3383	10.124
Pre_genes	Pfkl	9.08996	8.81914	8.91258	9.25056	10.5621	11.6116	12.9383
Pre_genes	Agpat3	8.2672	7.93446	8.1133	8.46471	8.55152	8.00247	8.58946
Pre_genes	Cstb	9.72818	9.9126	9.82666	9.94262	9.70519	9.58254	10.0129
Pre_genes	Ap3d1	10.3688	10.1951	10.0822	10.3178	10.2966	10.4993	11.1045
Pre_genes	Mfsd12	7.43973	7.04953	7.15691	7.5431	7.43633	7.1296	8.68502
Pre_genes	Ckap4	10.0383	10.0409	10.101	10.4402	11.4321	12.0407	12.9484
Pre_genes	Hsp90b1	12.8052	13.015	12.7168	13.2415	13.7145	13.9828	14.5602
Pre_genes	Dram1	2.3017	2.32959	3.17422	3.56249	5.55146	7.22064	9.15665
Pre_genes	Gnptab	8.90732	8.63377	9.00657	9.40112	9.72402	9.63656	10.166
Pre_genes	Chpt1	7.27085	7.34279	7.25109	7.25676	7.04141	7.34173	7.82588
Pre_genes	Sycp3	4.05483	4.44172	4.35013	4.23717	4.86042	4.3139	4.36466
Pre_genes	Scyl2	8.76022	9.25838	9.09004	9.1335	9.34974	9.56646	9.65636
Pre_genes	Eea1	7.52007	8.9175	8.83054	8.406	8.30633	8.72405	9.21862
Pre_genes	Atp2b1	9.96617	10.7588	10.7067	10.3432	10.2274	10.3651	10.2849
Pre_genes	Phlda1	4.66329	10.0003	9.36503	9.03249	8.26025	8.12886	7.64037
Pre_genes	Tmbim4	8.03511	8.12343	7.87638	8.02174	8.18185	8.33375	8.98459
Pre_genes	Gns	8.31296	8.27708	8.35526	8.50804	8.74967	9.1364	10.0437
Pre_genes	Tspan31	8.75005	9.34032	9.11984	8.94681	8.90561	9.07078	9.59834
Pre_genes	Cd63	9.59226	10.2187	10.3433	10.1801	9.74389	9.90477	10.9293
Pre_genes	Tcn2	6.88086	6.51045	6.50007	7.00926	7.35915	8.09691	9.9062
Pre_genes	Mtfp1	6.81031	6.3735	6.37693	6.35422	6.55154	6.46267	6.19618
Pre_genes	Xbp1	8.94947	9.47745	8.99028	9.58073	10.0252	11.0211	11.5151
Pre_genes	Pgam2	4.2886	4.45635	4.79236	6.89799	7.40279	7.17858	5.25515
Pre_genes	Ugp2	8.41759	8.58928	8.80889	8.96081	9.06189	9.35634	9.58509
Pre_genes	Hmmr	10.2838	10.7021	10.8366	11.0092	10.9735	11.2935	11.4561
Pre_genes	Timd2	1.58079	1.58079	1.84913	3.17398	4.27935	5.08229	6.78059
Pre_genes	Havcr1	1.58079	1.58079	2.79949	4.15205	5.40911	5.74309	7.02672
Pre_genes	Canx	12.51	12.6742	12.5065	12.7081	12.8732	12.9947	13.0794
Pre_genes	Sec24a	8.03839	8.44987	8.55804	8.77865	8.75318	8.95891	9.34165
Pre_genes	P4ha2	4.69278	4.79932	4.78334	6.1735	8.29386	9.71863	11.9227
Pre_genes	Fnip1	8.04749	8.5573	8.20358	8.04904	8.06097	8.24475	8.74576
Pre_genes	Sparc	12.0285	12.5898	12.9271	13.5509	13.8621	14.2418	15.9838
Pre_genes	Arf1	11.2603	11.4891	11.4238	11.4267	11.6375	11.8143	12.1513
Pre_genes	Cldn7	5.76273	5.37839	4.90566	4.45432	4.29596	3.83248	6.78131
Pre_genes	Gabarap	9.22041	9.21175	9.05392	9.17372	9.04688	9.37966	10.7492
Pre_genes	Slc16a13	6.58557	6.23387	6.62213	6.26789	5.49435	5.65894	6.94633
Pre_genes	Derl2	8.55845	8.27725	8.4433	8.6542	8.65154	8.82698	9.2578
Pre_genes	Tax1bp3	4.24024	5.71357	6.02276	6.19313	6.50351	6.87574	7.48313
Pre_genes	Slc43a2	6.78665	6.34603	6.59261	6.25505	6.20345	7.04356	7.19783
Pre_genes	Crk	10.5543	10.8235	10.6249	10.7323	10.7141	10.9772	11.1251
Pre_genes	Tmem97	8.642	8.28344	8.5408	8.79414	9.02722	9.10726	9.1821
Pre_genes	Rab11fip4	8.92251	7.6874	8.20838	9.18473	10.1061	10.4155	10.4587
Pre_genes	Hnf1b	3.36663	3.08628	4.40557	5.86778	8.47393	9.04051	10.3624
Pre_genes	Synrg	7.82009	7.87374	8.25242	8.45912	8.73791	8.54314	8.82443
Pre_genes	Acaca	8.9716	9.06071	8.67836	8.87009	9.09239	9.32153	9.01068
Pre_genes	Lhx1	1.86033	1.58079	1.58079	2.69175	3.37504	4.42372	4.3843
Pre_genes	Car4	1.58079	1.97722	2.6314	5.06212	8.59082	9.89184	10.2703
Pre_genes	Appbp2	10.2369	10.7369	10.545	10.6642	10.6261	10.8118	11.6517
Pre_genes	Vmp1	9.08569	9.54731	9.57587	9.5767	9.63758	9.84849	10.1357
Pre_genes	Cltc	12.2348	12.735	12.7024	12.9312	13.101	13.229	13.4786
Pre_genes	Lrrc59	11.3571	11.4788	11.3127	11.4743	11.7901	11.9722	11.9367
Pre_genes	Slc35b1	9.16434	9.31503	9.10267	9.36555	9.46568	9.4347	9.17578
Pre_genes	Atp6v0a1	8.39356	8.39944	8.62253	8.80433	8.79479	9.43022	10.5892
Pre_genes	Ccdc47	9.52073	9.37039	9.68122	9.89485	9.83873	10.1405	10.4491
Pre_genes	Slc16a6	7.95962	7.06206	7.81608	8.4929	8.03913	8.59536	8.89846
Pre_genes	Slc9a3r1	9.69486	9.62492	9.145	8.91621	8.82378	8.7361	10.5905
Pre_genes	Galk1	8.83496	8.29811	8.09813	8.79414	10.0344	10.5786	11.614
Pre_genes	H3f3b	11.7929	12.2283	12.0179	11.89	11.9433	11.8627	11.8451
Pre_genes	Acox1	8.51072	8.65696	8.64057	8.60294	8.24811	8.4339	9.21907
Pre_genes	P4hb	12.5163	12.6069	12.4465	12.7826	13.1217	13.6356	14.7166
Pre_genes	Arhgdia	11.8723	11.8372	11.8601	11.9177	12.0098	12.0146	12.1831
Pre_genes	Pcyt2	9.04505	8.12608	7.9496	8.02887	8.15251	8.30159	8.84589
Pre_genes	Fasn	12.3059	11.8944	11.4826	11.8395	11.926	11.7296	11.8358
Pre_genes	Pdia6	11.6278	11.6368	11.4427	11.7895	12.3278	12.8684	13.7838
Pre_genes	Hpcal1	7.15413	6.3644	6.48887	6.71149	7.95891	7.95168	9.1787
Pre_genes	Id2	4.80354	7.42099	7.59819	6.50501	6.88358	8.42394	8.85871
Pre_genes	Lamb1	8.74207	9.42038	10.3766	11.8644	13.5342	14.2194	15.5684
Pre_genes	Sypl	8.10727	8.56814	8.58663	8.75713	8.83848	9.23812	9.76768
Pre_genes	Cfl2	8.54357	8.69842	8.73392	8.68382	8.76291	8.97368	9.14352
Pre_genes	Baz1a	7.10388	9.45953	9.3915	9.56926	9.13851	8.97913	8.23953
Pre_genes	Gpx2	9.64329	9.21143	8.89536	8.61012	9.5092	10.6293	10.3185
Pre_genes	Atp6v1d	9.42255	9.58257	9.5058	9.28967	9.18324	9.17099	9.29194
Pre_genes	Rdh11	8.6111	8.73121	8.55611	8.52718	8.58853	9.26481	9.93512
Pre_genes	Dlst	9.92329	10.0926	10.0134	10.064	10.2868	10.4246	10.7737
Pre_genes	Tmed10	9.46629	9.43468	9.3043	9.50412	9.54272	9.89516	10.3513
Pre_genes	Sel1l	9.18658	9.20872	9.2208	9.48522	9.69793	9.79304	10.3533
Pre_genes	Calm1	11.1854	11.2133	11.2849	11.5252	12.1918	12.8442	13.3719
Pre_genes	Lgmn	8.62607	8.74697	8.90627	9.23191	9.32163	10.2646	12.8156
Pre_genes	Eml1	3.99934	3.86484	3.33246	3.41555	4.41383	5.77099	6.83216
Pre_genes	Amn	2.34487	2.14172	3.08721	4.14914	6.32238	7.76466	9.8165
Pre_genes	Bag5	7.8938	8.18688	8.16829	8.1847	8.50838	8.80375	9.67139
Pre_genes	Zfyve21	7.54382	6.30966	6.76434	7.1429	7.38667	8.31017	9.91296
Pre_genes	Klf6	7.90408	10.7601	10.3332	10.0406	10.0396	10.6024	11.3221
Pre_genes	Larp4b	9.902	10.25	10.1132	10.4734	10.6239	10.7032	10.5773
Pre_genes	Gpr137b	5.61867	5.48517	6.12042	5.80505	5.73055	5.78654	6.53511
Pre_genes	Foxq1	1.58079	2.5544	2.39001	5.82775	8.39074	9.4788	10.6306
Pre_genes	Serpinb6c	5.43208	5.52159	4.76438	4.65091	5.63548	6.04858	8.71985
Pre_genes	Ssr1	10.8849	10.9773	10.8903	11.0746	11.3157	11.598	12.0208
Pre_genes	Txndc5	10.1191	9.99812	10.0803	10.4951	11.0448	11.4439	12.1981
Pre_genes	Ninj1	6.27661	5.72806	5.86968	6.3389	6.09317	6.76371	7.59654
Pre_genes	Susd3	2.76124	2.39324	2.5576	2.71487	3.79196	4.39833	6.14524
Pre_genes	Sfxn1	9.66283	9.16117	9.54882	9.87587	10.1126	10.2875	10.3093
Pre_genes	Lman2	10.3838	10.1064	9.97266	10.2406	10.5212	10.628	11.2225
Pre_genes	Tmed9	10.1957	10.2877	10.1596	10.3457	10.5301	10.7867	11.5329
Pre_genes	Golm1	9.86953	9.5562	9.48169	9.71002	9.81922	10.0914	9.73766
Pre_genes	Ctsl	9.93395	10.3508	10.663	10.828	10.759	11.8902	14.9479
Pre_genes	F2r	8.23918	9.49145	10.3176	11.0755	11.7811	11.5169	11.5893
Pre_genes	Iqgap2	8.18728	8.01331	7.79922	7.65042	8.34121	9.64124	10.3562
Pre_genes	Hmgcr	11.0512	11.0199	10.8984	11.1774	10.9525	10.9257	11.0939
Pre_genes	Tnpo1	11.8206	11.8998	11.9042	12.0515	12.1986	12.3262	12.3624
Pre_genes	Slc30a5	9.10899	9.56141	9.47905	9.56297	9.64472	9.78911	10.0975
Pre_genes	Emb	8.64533	8.53465	8.58279	8.58336	10.2663	11.6381	12.0987
Pre_genes	Fgf10	6.05033	7.07235	8.11711	8.03665	8.91022	9.75196	10.5787
Pre_genes	Ube2e1	6.39833	6.3968	6.71464	7.16139	7.53348	7.76466	7.80276
Pre_genes	Slmap	9.29834	9.55659	9.51704	9.42334	9.43422	9.5571	10.1106
Pre_genes	Arf4	10.2599	10.5864	10.4427	10.6225	10.8504	11.112	11.6441
Pre_genes	Hesx1	5.51444	5.21128	4.91595	4.41373	4.34305	6.36626	8.38289
Pre_genes	Spcs1	9.62552	9.69908	9.63362	9.69944	9.51609	9.61655	10.2211
Pre_genes	Glud1	12.0779	12.4092	12.8427	13.0262	12.7039	12.8103	12.6321
Pre_genes	Tspan14	10.1638	9.88398	9.4418	9.19231	9.48556	9.72474	10.0001
Pre_genes	Cdkn3	6.58954	6.71664	6.70567	6.84045	7.04669	7.46567	8.12123
Pre_genes	Dad1	9.56294	9.66567	9.53164	9.64929	9.76041	10.0274	10.2809
Pre_genes	Lrp10	8.0022	8.36984	8.60431	8.76986	8.85512	8.58059	9.09868
Pre_genes	Ctsb	10.8112	10.7051	10.4416	10.2285	10.2343	10.6036	11.318
Pre_genes	Gata4	4.9444	4.99223	5.68528	8.40239	10.5779	11.4263	12.4756
Pre_genes	Sox7	3.30497	2.88585	4.22049	5.93792	8.87076	9.55088	9.82312
Pre_genes	Reep4	8.28348	8.53197	8.64053	8.55244	8.63796	8.86785	9.3695
Pre_genes	Fndc3a	9.22777	9.628	10.1164	10.3633	10.2727	10.5622	11.0088
Pre_genes	Itm2b	9.71474	9.7941	10.4006	11.0394	11.4895	12.0467	12.3076
Pre_genes	Klf5	10.552	12.1588	12.0722	11.9497	12.2774	12.046	11.8618
Pre_genes	Ndfip2	8.20494	8.81497	9.02852	8.87425	8.5156	8.71436	9.42957
Pre_genes	Dnajc3	8.73684	8.97828	9.17046	9.93501	10.1728	10.6139	10.9532
Pre_genes	Tm9sf2	10.5278	10.7273	10.6167	10.6231	10.6601	10.9408	11.3138
Pre_genes	Dab2	4.09709	3.98901	4.82095	6.65531	8.88093	11.4894	14.3428
Pre_genes	Slc1a3	5.16295	5.28674	6.93979	8.29795	9.03309	8.8126	8.07698
Pre_genes	Ank	7.82706	7.49013	7.25081	6.93117	6.87927	7.72272	9.40682
Pre_genes	Dap	6.28054	5.79697	5.52074	5.76169	6.71972	7.97912	9.88689
Pre_genes	Ankrd33b	5.48211	6.00435	5.56351	6.63049	7.98426	9.00325	10.7533
Pre_genes	Atp6v1c1	9.60965	9.64979	9.58773	9.56467	9.4227	9.40759	9.55042
Pre_genes	Has2	2.91276	2.19199	2.09991	2.3126	1.95301	2.81876	5.80336
Pre_genes	Derl1	8.71691	8.8832	8.69472	8.85714	9.05027	9.27093	9.96714
Pre_genes	Fam84b	6.30903	5.87888	6.39722	7.46611	6.67606	8.02725	7.7538
Pre_genes	Grina	6.50693	6.48918	6.51103	6.55203	7.01814	7.57383	8.7737
Pre_genes	Slc39a4	8.45801	8.94791	9.21328	9.43716	9.479	9.56719	10.0535
Pre_genes	Lgals2	1.58079	1.58079	1.86648	1.97431	2.40074	3.69514	8.51656
Pre_genes	H1f0	9.41045	9.16109	9.69676	10.0853	9.76881	10.0304	10.927
Pre_genes	Kdelr3	6.44101	6.3439	7.04701	8.37173	9.17065	9.68117	10.4548
Pre_genes	Cyb5r3	10.6686	10.5665	10.5228	10.6179	10.7587	10.7407	11.533
Pre_genes	Pacsin2	9.71355	9.69015	9.92442	10.2068	10.1088	10.3438	10.7692
Pre_genes	Creld2	9.22809	9.41362	9.1328	9.3614	9.79572	9.78763	10.1159
Pre_genes	Lmf2	8.38242	8.36797	8.26466	8.28463	8.70425	8.87361	9.92466
Pre_genes	Zcrb1	7.82945	7.95934	7.96931	8.38364	8.3631	8.41658	8.65642
Pre_genes	Twf1	10.6663	10.3838	10.1821	10.0443	9.95296	9.98015	9.91138
Pre_genes	Dnajc22	6.46481	5.87444	6.59983	6.68655	6.85127	7.13136	9.37473
Pre_genes	Spats2	9.3713	9.40863	9.68408	9.86732	9.97099	10.3699	11.219
Pre_genes	Tmbim6	10.9285	10.9838	10.838	10.9013	10.8472	10.9842	12.0443
Pre_genes	Slc11a2	8.45986	8.577	8.4057	8.6007	8.83305	9.15536	8.83423
Pre_genes	Krt8	7.10946	9.21984	9.71038	10.2998	10.1014	9.41842	10.7545
Pre_genes	Soat2	4.44057	3.91082	4.37115	5.33712	5.52863	5.2566	7.44552
Pre_genes	Itga5	9.41758	10.4007	10.4905	10.4813	10.4005	10.1097	10.7511
Pre_genes	Pmm2	9.03894	8.97728	9.0117	9.40142	9.75724	9.79604	9.73858
Pre_genes	Txndc11	7.8812	7.84775	7.72295	8.03125	8.48058	8.97891	9.59998
Pre_genes	Sdf2l1	7.8001	7.30145	7.51182	8.30069	8.5936	8.85972	9.14436
Pre_genes	Slc25a1	9.90938	9.35776	8.81329	8.65362	8.81348	9.40669	10.1423
Pre_genes	Dnajb11	10.0062	10.2785	10.0553	10.3507	10.6486	10.8641	10.7389
Pre_genes	Ccdc50	8.76865	9.16424	9.27295	9.53841	9.90221	10.2193	10.0123
Pre_genes	Hes1	8.642	8.44322	8.47435	8.52892	8.12408	8.08441	8.29253
Pre_genes	Snx4	9.29222	9.3553	9.45235	9.47057	9.36061	9.66602	10.1559
Pre_genes	Pdia5	8.77871	8.58601	8.68331	9.02361	9.36104	9.61045	10.3075
Pre_genes	Golgb1	9.74733	9.93749	9.78721	9.96941	10.0128	10.6277	11.39
Pre_genes	Lrrc58	8.33857	8.46832	8.70223	8.73897	8.76246	8.95891	9.06777
Pre_genes	Atp6v1a	10.7804	10.8496	10.7501	10.7942	10.7688	10.9054	11.3342
Pre_genes	Cpox	8.10546	8.16368	8.18925	7.81571	8.09983	8.74701	9.43031
Pre_genes	Chmp2b	8.22609	8.74917	9.03328	8.86707	8.71619	8.7522	9.40892
Pre_genes	Synj1	7.85941	8.2685	8.3551	8.69	8.54899	8.82134	9.47064
Pre_genes	Rcan1	8.29722	7.88245	7.80068	7.8294	8.6239	9.08617	8.78046
Pre_genes	Clic6	3.68438	3.58967	2.97001	4.25526	4.05054	4.54561	7.9358
Pre_genes	Runx1	4.31882	5.87306	7.9149	9.0139	9.42751	9.186	9.50191
Pre_genes	Agpat4	6.23202	7.01908	7.93545	8.44893	8.45772	9.45365	10.7699
Pre_genes	Acat2	9.85762	9.3873	8.8105	9.14864	9.01187	9.37094	9.71734
Pre_genes	Tnfrsf12a	5.4819	9.36935	7.85094	7.0968	6.1987	5.77944	7.18522
Pre_genes	Cldn6	5.06305	6.50609	6.64224	6.94437	6.23704	6.09201	9.51896
Pre_genes	Atp6v0e	9.0063	8.94156	8.8601	8.98773	8.9375	9.15719	9.85073
Pre_genes	Cuta	8.16801	7.71434	7.5205	7.49942	7.77248	8.01064	8.74671
Pre_genes	Psmb9	4.23505	3.09752	3.70118	4.33956	5.16745	5.2902	4.80198
Pre_genes	Neu1	7.6555	7.76737	8.05702	8.16344	8.11149	8.14891	9.18612
Pre_genes	Clic1	9.61645	10.1405	10.4437	10.6711	10.6	10.831	11.5539
Pre_genes	Apom	4.55889	4.33295	4.47713	4.25503	4.95614	5.82295	8.96425
Pre_genes	Cd2ap	9.76242	10.0796	10.5197	10.6152	10.7165	11.1409	11.1371
Pre_genes	Clic5	1.58079	1.76762	1.97725	2.60311	3.7175	6.08785	9.65449
Pre_genes	Tmem63b	8.54277	8.59888	8.68443	8.86082	8.83641	8.59055	9.11468
Pre_genes	Vegfa	8.62384	8.34231	8.5864	9.88141	9.40526	10.2253	10.7429
Pre_genes	Vapa	10.1492	10.709	10.5601	10.4135	10.4422	10.57	10.623
Pre_genes	Ankrd12	7.12751	7.85051	6.72591	6.87476	6.7879	6.72978	7.76977
Pre_genes	Lama1	9.43916	9.10107	11.0111	11.5991	12.9887	14.2786	15.7182
Pre_genes	Mcfd2	9.04141	9.13503	8.88477	9.14323	9.52242	9.78501	10.2933
Pre_genes	Rab18	10.0932	10.1384	10.1169	10.09	9.99737	10.4052	10.6742
Pre_genes	Gata6	1.93627	4.34042	7.46498	8.45552	9.82179	9.84016	10.2344
Pre_genes	Dsg2	9.73949	9.86566	10.0709	9.98612	10.3859	10.8389	10.0098
Pre_genes	Ttr	1.58079	1.58079	1.58079	1.58079	1.58079	1.87014	4.79024
Pre_genes	B4galt6	10.7473	10.7638	10.992	10.9185	10.9911	10.9976	10.6063
Pre_genes	Stard4	9.4319	9.15547	8.92414	9.48831	9.64573	10.5128	11.2451
Pre_genes	Reep5	7.78686	7.43506	7.22001	7.90798	8.3897	9.02679	9.91233
Pre_genes	Tmed7	9.844	10.2873	10.1616	10.4263	10.5207	10.5743	10.6747
Pre_genes	Dmxl1	10.0072	10.2431	10.0003	9.7747	9.65128	9.74632	10.1312
Pre_genes	Snx2	9.79526	9.916	10.7997	11.5495	11.8262	11.9352	12.4718
Pre_genes	Ppic	9.64933	9.53628	9.37015	9.05932	8.78118	9.06074	9.8893
Pre_genes	Slc26a2	8.30001	11.4904	10.2827	9.47268	8.5311	9.18709	10.8546
Pre_genes	Sec11c	7.89657	7.7838	7.73688	7.97898	8.32013	8.8064	8.5936
Pre_genes	Lman1	10.3943	10.3605	10.2563	10.4686	10.8434	11.2063	11.4407
Pre_genes	Tubb6	8.45913	9.53214	9.49386	9.60878	9.59496	9.5586	10.0483
Pre_genes	Myo5b	4.04576	3.94181	4.87739	4.97332	5.98596	8.51861	9.12957
Pre_genes	Smad2	8.81148	8.86052	8.84542	9.04226	9.3137	9.5995	10.0817
Pre_genes	Ier3ip1	7.90572	7.76467	7.84858	8.08298	8.06753	8.17776	8.34336
Pre_genes	Cndp2	10.6507	10.2225	10.0872	10.1717	10.6032	11.3298	11.9339
Pre_genes	Coro1b	9.91359	9.48486	9.34255	9.32174	9.45306	9.90881	10.9038
Pre_genes	Scyl1	9.04066	8.7448	8.70498	8.7894	8.96044	9.09111	9.80572
Pre_genes	Ehd1	10.3882	10.5981	10.8181	10.9134	10.8949	10.8371	11.4298
Pre_genes	Fkbp2	7.48391	7.55612	7.41837	7.46158	7.67223	7.75855	8.49487
Pre_genes	B3gat3	8.37667	7.77769	7.75783	7.92287	7.81513	8.01941	8.84861
Pre_genes	Fth1	11.3787	11.3287	11.1324	10.817	11.5579	12.6268	12.4666
Pre_genes	Rab3il1	3.3418	2.80466	2.34172	2.64037	5.37815	9.23246	10.4822
Pre_genes	Pga5	4.04869	3.32259	2.886	1.83679	4.89151	6.97526	9.94052
Pre_genes	Stx3	9.10906	9.42562	9.1299	8.79941	8.63982	9.22716	10.9796
Pre_genes	Gcnt1	6.44326	7.76434	8.66136	9.32547	9.44032	9.7364	10.5047
Pre_genes	Uhrf2	8.14443	8.20409	8.51514	8.84999	8.95557	9.54333	9.90954
Pre_genes	Dkk1	4.0083	3.15966	4.78945	7.04119	9.84744	10.4162	10.7496
Pre_genes	Minpp1	8.32601	8.20858	8.31161	8.35575	8.61509	8.60456	8.65882
Pre_genes	Pcgf5	6.74807	7.18296	7.28911	7.2197	7.14549	7.61116	8.86126
Pre_genes	Hhex	5.77159	5.42951	5.69587	5.79253	5.69007	6.23102	7.49279
Pre_genes	Exoc6	7.45626	7.44742	7.71768	7.90264	7.69878	8.122	9.91643
Pre_genes	Cyp26a1	1.58079	3.96059	5.80071	7.27137	5.2274	2.51066	7.18478
Pre_genes	Pdlim1	8.75557	8.39561	7.95827	8.07795	8.03437	8.23065	9.71084
Pre_genes	Aldh18a1	10.1072	9.71062	9.56784	10.1813	10.262	10.9343	10.7657
Pre_genes	Tm9sf3	10.4573	10.7226	10.8078	10.8979	11.0785	11.426	11.9144
Pre_genes	Cpn1	4.51258	4.34299	5.51617	8.2502	10.2929	11.3066	9.37022
Pre_genes	Scd1	12.4549	11.7628	11.3496	11.6048	11.5735	12.1435	12.3481
Pre_genes	As3mt	7.86	7.65836	7.63711	7.80217	7.97123	8.28008	8.49358
Pre_genes	Xpnpep1	10.5976	10.3375	10.3815	10.6521	10.7254	11.2393	11.8931

## Sheet: Fig1D_CREs
chr1	4473804	4474237	Sox17
chr1	4474327	4474845	Sox17
chr1	4479613	4480034	Sox17
chr1	4496119	4496825	Sox17
chr1	4520546	4521048	Sox17
chr1	4537400	4537942	Sox17
chr1	4538197	4538657	Sox17
chr1	13563541	13563832	Tram1
chr1	13563881	13564259	Tram1
chr1	16121928	16122479	Rdh10
chr1	33755111	33755341	Bag2
chr1	33756233	33756600	Bag2
chr1	66859509	66859862	Acadl
chr1	74249390	74249666	Arpc2
chr1	74249713	74249908	Arpc2
chr1	86040106	86040758	2810459M11Rik
chr1	119472652	119473158	Ralb
chr1	120110362	120111006	Dbi
chr1	130733441	130733703	AA986860
chr1	130734465	130734824	AA986860
chr1	130740945	130741973	AA986860
chr1	130759513	130760229	AA986860
chr1	130760278	130760363	AA986860
chr1	134226001	134226466	Adora1
chr1	134226614	134227151	Adora1
chr1	135260396	135260868	Elf3
chr1	136019715	136020080	Tmem9
chr1	153315204	153315948	Lamc1
chr1	153329382	153329623	Lamc1
chr1	153356553	153356754	Lamc1
chr1	153358514	153359055	Lamc1
chr1	153368971	153369449	Lamc1
chr1	153542797	153543381	Npl
chr1	153547532	153547950	Npl
chr1	153585422	153586033	Npl
chr1	153909922	153911116	Glul
chr1	153921761	153922066	Glul
chr1	153922721	153923117	Glul
chr1	153923294	153923825	Glul
chr1	153949662	153949864	Glul
chr1	156462434	156462992	Soat1
chr1	156470567	156470928	Soat1
chr1	156472925	156473302	Soat1
chr1	156474845	156475102	Soat1
chr1	156477932	156478129	Soat1
chr1	164411436	164411647	Atp1b1
chr1	164412697	164413270	Atp1b1
chr1	164415258	164415658	Atp1b1
chr1	164463363	164463994	Atp1b1
chr1	164469197	164469431	Atp1b1
chr1	164469505	164469930	Atp1b1
chr1	167384182	167384731	Mgst3
chr1	167389619	167389905	Mgst3
chr1	167392850	167393094	Mgst3
chr1	167416937	167417390	Mgst3
chr1	170167732	170168208	Uap1
chr1	170857835	170858452	Atf6
chr1	172078044	172078268	Copa
chr1	179703953	179704657	Sccpdh
chr1	180715205	180715483	Acbd3
chr1	189732137	189732563	Ptpn14
chr1	189760955	189761179	Ptpn14
chr1	189764229	189764645	Ptpn14
chr1	189769934	189770342	Ptpn14
chr1	189772409	189773023	Ptpn14
chr10	17680530	17681014	Cited2
chr10	17681111	17681232	Cited2
chr10	17707017	17707712	Cited2
chr10	17710325	17710566	Cited2
chr10	17712225	17712490	Cited2
chr10	21839283	21839623	Sgk1
chr10	21919952	21920214	Sgk1
chr10	24134174	24134660	Stx7
chr10	24150105	24150367	Stx7
chr10	41536110	41536374	Cd164
chr10	42491244	42491461	Snx3
chr10	42493129	42493648	Snx3
chr10	52215412	52215946	Dcbld1
chr10	52227997	52228237	Dcbld1
chr10	52232136	52232473	Dcbld1
chr10	52241799	52242059	Dcbld1
chr10	52251766	52252131	Dcbld1
chr10	52271303	52271909	Dcbld1
chr10	56356402	56356502	Gja1
chr10	56356613	56357172	Gja1
chr10	56373135	56373331	Gja1
chr10	56415693	56416498	Gja1
chr10	59322339	59322860	P4ha1
chr10	59330076	59330593	P4ha1
chr10	59346570	59346826	P4ha1
chr10	59348183	59348602	P4ha1
chr10	59379800	59381024	Pla2g12b
chr10	59391986	59392291	Pla2g12b
chr10	59393744	59394278	Pla2g12b
chr10	59402818	59404096	Pla2g12b
chr10	61089168	61090287	Pcbd1
chr10	61116636	61117107	Pcbd1
chr10	61155292	61155746	Sgpl1
chr10	62483473	62483867	Vps26a
chr10	62520710	62521186	Srgn
chr10	62521717	62522228	Srgn
chr10	62522398	62522971	Srgn
chr10	62527337	62527616	Srgn
chr10	62528332	62529135	Srgn
chr10	62540776	62541054	Srgn
chr10	71127678	71127892	Bicc1
chr10	71127982	71128586	Bicc1
chr10	71153102	71153566	Bicc1
chr10	71183277	71183645	Bicc1
chr10	76504202	76504975	Lss
chr10	77267474	77267741	Pofut2
chr10	77298214	77298594	Pofut2
chr10	78004621	78004989	Pfkl
chr10	78304997	78305456	Agpat3
chr10	78326135	78326717	Agpat3
chr10	78349561	78350090	Agpat3
chr10	78362967	78363232	Agpat3
chr10	84524286	84524810	Ckap4
chr10	84536505	84536787	Ckap4
chr10	84542614	84543246	Ckap4
chr10	84544206	84544361	Ckap4
chr10	88351516	88352020	Dram1
chr10	88354579	88355108	Dram1
chr10	88373983	88374159	Gnptab
chr10	88374208	88374660	Gnptab
chr10	88385757	88386151	Gnptab
chr10	88410157	88410414	Gnptab
chr10	88501510	88501775	Chpt1
chr10	88505245	88505802	Chpt1
chr10	88510535	88510794	Chpt1
chr10	88548539	88549036	Chpt1
chr10	89703135	89703371	Scyl2
chr10	98866339	98866740	Atp2b1
chr10	98962133	98962584	Atp2b1
chr10	111536891	111537689	Phlda1
chr10	111544640	111545101	Phlda1
chr10	111545547	111545980	Phlda1
chr10	121376671	121377266	Gns
chr10	121382106	121382589	Gns
chr10	121385606	121386586	Gns
chr10	121409802	121410076	Gns
chr11	4084835	4085110	Mtfp1
chr11	5498484	5498688	Xbp1
chr11	5521824	5522301	Xbp1
chr11	21347704	21348138	Ugp2
chr11	21348683	21348935	Ugp2
chr11	21349002	21349409	Ugp2
chr11	46694159	46694563	Timd2
chr11	46694676	46695353	Timd2
chr11	50323944	50324175	Canx
chr11	54088963	54089358	P4ha2
chr11	54102480	54103282	P4ha2
chr11	54126760	54127185	P4ha2
chr11	54467879	54468406	Fnip1
chr11	55381015	55381442	Sparc
chr11	55394066	55394514	Sparc
chr11	55406217	55406579	Sparc
chr11	55414943	55415440	Sparc
chr11	55428114	55429134	Sparc
chr11	55430279	55430865	Sparc
chr11	55434216	55434460	Sparc
chr11	59235089	59235371	Arf1
chr11	73178196	73178376	Tax1bp3
chr11	75529936	75530296	Slc43a2
chr11	75535146	75535485	Slc43a2
chr11	75676316	75676563	Crk
chr11	75678651	75678934	Crk
chr11	75687508	75688018	Crk
chr11	79636950	79637113	Rab11fip4
chr11	83804375	83805246	Hnf1b
chr11	83819876	83820262	Hnf1b
chr11	83835847	83836393	Hnf1b
chr11	83850545	83851130	Hnf1b
chr11	83865129	83865233	Hnf1b
chr11	83865281	83865729	Hnf1b
chr11	83869182	83870113	Hnf1b
chr11	83882563	83883019	Hnf1b
chr11	83889908	83890152	Hnf1b
chr11	83892071	83892317	Hnf1b
chr11	83967482	83967777	Synrg
chr11	83999987	84000210	Synrg
chr11	84171746	84172453	Acaca
chr11	84534376	84534848	Lhx1
chr11	84944670	84945718	Car4
chr11	84956128	84956479	Car4
chr11	84968726	84969445	Car4
chr11	84974185	84974444	Car4
chr11	84977479	84977933	Car4
chr11	85213339	85213567	Appbp2
chr11	85223281	85223715	Appbp2
chr11	85224881	85225328	Appbp2
chr11	85240737	85240989	Appbp2
chr11	85253108	85253372	Appbp2
chr11	85253734	85254142	Appbp2
chr11	85255388	85255873	Appbp2
chr11	85256330	85256635	Appbp2
chr11	85266199	85267060	Appbp2
chr11	86742615	86743059	Cltc
chr11	94619744	94620075	Lrrc59
chr11	100991096	100991460	Atp6v0a1
chr11	101003091	101003404	Atp6v0a1
chr11	116004449	116005980	Galk1
chr11	116010759	116011126	Galk1
chr11	116011537	116012032	Galk1
chr11	120563951	120564424	P4hb
chr11	120565072	120565503	P4hb
chr11	120571135	120571411	P4hb
chr11	120578777	120579194	Arhgdia
chr11	120616947	120617305	Pcyt2
chr11	120872908	120873117	Fasn
chr12	17735277	17736227	Hpcal1
chr12	17738409	17738745	Hpcal1
chr12	25140021	25140575	Id2
chr12	31254968	31255521	Lamb1
chr12	31255881	31256852	Lamb1
chr12	31261932	31262156	Lamb1
chr12	31263948	31264296	Lamb1
chr12	31269254	31269612	Lamb1
chr12	31270351	31271133	Lamb1
chr12	31271775	31271972	Lamb1
chr12	31283846	31284028	Lamb1
chr12	31293012	31293393	Lamb1
chr12	76797227	76797676	Gpx2
chr12	76798380	76798646	Gpx2
chr12	76798717	76799338	Gpx2
chr12	85389177	85390361	Tmed10
chr12	85397500	85398240	Tmed10
chr12	100203762	100204231	Calm1
chr12	100204382	100204795	Calm1
chr12	100211911	100212787	Calm1
chr12	100219928	100220312	Calm1
chr12	102420211	102420815	Lgmn
chr12	102422741	102423239	Lgmn
chr12	102423684	102424047	Lgmn
chr12	102424593	102425017	Lgmn
chr12	108421530	108421975	Eml1
chr12	108427231	108427567	Eml1
chr12	108431743	108432028	Eml1
chr12	111267747	111268473	Amn
chr12	111270656	111271159	Amn
chr12	111698342	111698716	Bag5
chr12	111816766	111816877	Zfyve21
chr12	111816987	111817372	Zfyve21
chr12	111832355	111833052	Zfyve21
chr12	111848276	111849222	Zfyve21
chr13	5824353	5824855	Klf6
chr13	5825980	5826190	Klf6
chr13	5826280	5826536	Klf6
chr13	5827356	5827522	Klf6
chr13	5827633	5827852	Klf6
chr13	5832367	5832671	Klf6
chr13	5837307	5837713	Klf6
chr13	5841975	5842286	Klf6
chr13	5843686	5844175	Klf6
chr13	9073795	9074218	Larp4b
chr13	31506421	31506756	Foxq1
chr13	31531123	31531902	Foxq1
chr13	31533423	31533739	Foxq1
chr13	33904109	33904466	Serpinb6c
chr13	37958563	37958773	Ssr1
chr13	38554508	38554943	Txndc5
chr13	49169848	49170107	Ninj1
chr13	49235537	49236164	Susd3
chr13	49246690	49247012	Susd3
chr13	64349266	64349873	Ctsl
chr13	64355294	64355809	Ctsl
chr13	64360613	64361804	Ctsl
chr13	64367408	64367859	Ctsl
chr13	64375053	64375726	Ctsl
chr13	64399979	64400251	Ctsl
chr13	95606292	95606954	F2r
chr13	95616706	95616879	F2r
chr13	95846979	95847287	Iqgap2
chr13	95850487	95850795	Iqgap2
chr13	95885002	95885446	Iqgap2
chr13	95894319	95894565	Iqgap2
chr13	95913053	95913327	Iqgap2
chr13	96663191	96663613	Hmgcr
chr13	98896302	98896753	Tnpo1
chr13	98930277	98930550	Tnpo1
chr13	98941761	98942276	Tnpo1
chr13	98945869	98946597	Tnpo1
chr13	98948130	98948421	Tnpo1
chr13	104865121	104865661	Fam159b
chr13	104868304	104868866	Fam159b
chr13	117206155	117206574	Emb
chr13	117208123	117208649	Emb
chr13	117215267	117215829	Emb
chr13	118709991	118710248	Fgf10
chr13	118729106	118729321	Fgf10
chr14	18355892	18356216	Ube2e1
chr14	26535773	26536041	Slmap
chr14	26638706	26639018	Arf4
chr14	27005907	27006528	Hesx1
chr14	27013394	27014034	Hesx1
chr14	34312473	34312647	Glud1
chr14	54462258	54462525	Lrp10
chr14	63093690	63093934	Ctsb
chr14	63221730	63222469	Gata4
chr14	63225493	63225734	Gata4
chr14	63231071	63232150	Gata4
chr14	63232432	63232863	Gata4
chr14	63239378	63239762	Gata4
chr14	63243725	63243976	Gata4
chr14	63261425	63261710	Gata4
chr14	63264380	63265157	Gata4
chr14	63265277	63265546	Gata4
chr14	63271423	63272097	Gata4
chr14	63283387	63284271	Gata4
chr14	63938609	63938897	Sox7
chr14	63942317	63942949	Sox7
chr14	63943360	63944016	Sox7
chr14	63957631	63958220	Sox7
chr14	72741878	72742423	Fndc3a
chr14	73390874	73391340	Itm2b
chr14	73401349	73401791	Itm2b
chr14	73421035	73421843	Itm2b
chr14	99260939	99261420	Klf5
chr14	99261525	99261624	Klf5
chr14	99264342	99264549	Klf5
chr14	99264630	99264940	Klf5
chr14	99274965	99276150	Klf5
chr14	99304460	99304766	Klf5
chr14	99330836	99331049	Klf5
chr14	99331135	99332216	Klf5
chr14	105263004	105263443	Ndfip2
chr14	118930673	118931386	Dnajc3
chr15	6375035	6375691	Dab2
chr15	6386308	6386969	Dab2
chr15	6388168	6388421	Dab2
chr15	6388882	6389120	Dab2
chr15	6395833	6396402	Dab2
chr15	8661853	8662390	Slc1a3
chr15	8676250	8676637	Slc1a3
chr15	8685076	8685480	Slc1a3
chr15	8708115	8708655	Slc1a3
chr15	27423142	27423459	Ank
chr15	27436085	27436826	Ank
chr15	27460751	27461126	Ank
chr15	27461749	27462031	Ank
chr15	27488864	27489020	Ank
chr15	27491862	27492222	Ank
chr15	27492805	27493098	Ank
chr15	27506080	27506881	Ank
chr15	31226331	31226787	Dap
chr15	31343612	31344052	Ankrd33b
chr15	31344099	31344535	Ankrd33b
chr15	31345079	31345779	Ankrd33b
chr15	31359208	31360153	Ankrd33b
chr15	31381988	31382743	Ankrd33b
chr15	31392199	31392516	Ankrd33b
chr15	31404816	31405261	Ankrd33b
chr15	38640210	38640474	Atp6v1c1
chr15	38640802	38641042	Atp6v1c1
chr15	56717370	56718053	Has2
chr15	56732669	56733187	Has2
chr15	60814298	60814851	Fam84b
chr15	60822081	60822315	Fam84b
chr15	78850190	78850777	Lgals2
chr15	78850995	78852099	Lgals2
chr15	78859664	78860303	Lgals2
chr15	79014728	79014992	H1f0
chr15	79516788	79517374	Kdelr3
chr15	83181859	83182285	Cyb5r3
chr15	83202399	83202691	Cyb5r3
chr15	83411590	83412034	Pacsin2
chr15	83445526	83445733	Pacsin2
chr15	94568426	94568803	Twf1
chr15	94568886	94569197	Twf1
chr15	94590655	94591124	Twf1
chr15	99114716	99115546	Spats2
chr15	99116622	99116927	Spats2
chr15	99162940	99163264	Spats2
chr15	99163406	99164322	Spats2
chr15	100443037	100443517	Slc11a2
chr15	101995681	101996368	Krt8
chr15	102004211	102004774	Krt8
chr15	102149526	102149899	Soat2
chr15	103362983	103363326	Itga5
chr16	8616276	8616686	Pmm2
chr16	27387783	27388314	Ccdc50
chr16	30035914	30036513	Hes1
chr16	30046386	30046906	Hes1
chr16	30058086	30058578	Hes1
chr16	30086276	30086843	Hes1
chr16	33301156	33301393	Snx4
chr16	36908820	36909175	Golgb1
chr16	37853879	37854470	Lrrc58
chr16	37854568	37855173	Lrrc58
chr16	37876700	37877014	Lrrc58
chr16	65552670	65552902	Chmp2b
chr16	90994979	90995443	Synj1
chr16	90996852	90997158	Synj1
chr16	91004880	91005502	Synj1
chr16	92487254	92487833	Clic6
chr16	92492395	92492812	Clic6
chr16	92493847	92494366	Clic6
chr16	92792763	92793265	Runx1
chr16	92818931	92819165	Runx1
chr17	12112430	12113464	Agpat4
chr17	12124345	12124598	Agpat4
chr17	12127076	12127648	Agpat4
chr17	12151067	12151257	Agpat4
chr17	42886087	42886482	Cd2ap
chr17	44151242	44151440	Clic5
chr17	44156067	44156522	Clic5
chr17	44236533	44236849	Clic5
chr17	45681613	45681859	Tmem63b
chr17	45998224	45998857	Vegfa
chr17	67668573	67668958	Lama1
chr17	67683522	67683757	Lama1
chr17	67685357	67685857	Lama1
chr17	67701807	67702182	Lama1
chr17	87227897	87228331	Mcfd2
chr17	87264139	87264694	Mcfd2
chr18	6725765	6726101	Rab18
chr18	6775729	6776438	Rab18
chr18	11004088	11004852	Gata6
chr18	11006340	11006788	Gata6
chr18	11009303	11009680	Gata6
chr18	11051374	11051571	Gata6
chr18	11051873	11052188	Gata6
chr18	11052260	11053391	Gata6
chr18	11078002	11078450	Gata6
chr18	11082135	11082494	Gata6
chr18	20642943	20643173	Ttr
chr18	20648643	20649678	Ttr
chr18	20729644	20729995	B4galt6
chr18	20739871	20740086	B4galt6
chr18	20741462	20741794	B4galt6
chr18	20773320	20773832	B4galt6
chr18	33209406	33209845	Stard4
chr18	33211903	33212116	Stard4
chr18	49793910	49794439	Dmxl1
chr18	49809389	49809724	Dmxl1
chr18	49821723	49822302	Dmxl1
chr18	53135476	53135909	Snx2
chr18	53136014	53136667	Snx2
chr18	53147675	53148224	Snx2
chr18	53160987	53161165	Snx2
chr18	53161216	53162066	Snx2
chr18	53171411	53172011	Snx2
chr18	53371756	53372013	Ppic
chr18	53425903	53426157	Ppic
chr18	53427091	53427429	Ppic
chr18	61212888	61213176	Slc26a2
chr18	65787910	65788107	Sec11c
chr18	67413202	67414117	Tubb6
chr18	74423033	74423363	Myo5b
chr18	74429392	74429673	Myo5b
chr18	74443447	74444285	Myo5b
chr18	74459584	74459806	Myo5b
chr18	74470517	74470888	Myo5b
chr18	76200388	76201078	Smad2
chr18	76204578	76204947	Smad2
chr18	76244986	76245287	Smad2
chr18	76245633	76246191	Smad2
chr18	76250023	76250289	Smad2
chr18	84676945	84677547	Cndp2
chr19	5816001	5816466	Scyl1
chr19	6284446	6284829	Ehd1
chr19	6285736	6285949	Ehd1
chr19	9955497	9955807	Fth1
chr19	9956981	9957377	Fth1
chr19	9977011	9977410	Fth1
chr19	10014060	10014319	Rab3il1
chr19	10014689	10015181	Rab3il1
chr19	10017733	10018327	Rab3il1
chr19	10022230	10022573	Rab3il1
chr19	10023947	10024209	Rab3il1
chr19	10656378	10656964	Pga5
chr19	10657108	10657324	Pga5
chr19	10657806	10658121	Pga5
chr19	10677795	10678462	Pga5
chr19	11814778	11815292	Stx3
chr19	17317218	17317648	Gcnt1
chr19	17327860	17328440	Gcnt1
chr19	17333160	17333860	Gcnt1
chr19	17333935	17334163	Gcnt1
chr19	17337187	17337475	Gcnt1
chr19	17350617	17351032	Gcnt1
chr19	17351146	17351559	Gcnt1
chr19	17353419	17353613	Gcnt1
chr19	17357493	17357737	Gcnt1
chr19	17361225	17361530	Gcnt1
chr19	30510075	30510910	Dkk1
chr19	30514366	30514519	Dkk1
chr19	30514578	30514961	Dkk1
chr19	30516449	30517078	Dkk1
chr19	30526797	30527843	Dkk1
chr19	32481552	32481829	Minpp1
chr19	36360239	36360843	Pcgf5
chr19	36371442	36371871	Pcgf5
chr19	37517157	37517405	Exoc6
chr19	37517452	37517764	Exoc6
chr19	37519842	37520325	Exoc6
chr19	37523701	37523987	Exoc6
chr19	37526051	37526328	Exoc6
chr19	37544083	37544262	Exoc6
chr19	37545695	37546234	Exoc6
chr19	37557947	37558248	Exoc6
chr19	37561586	37561803	Exoc6
chr19	37703501	37703912	Cyp26a1
chr19	37718514	37718829	Cyp26a1
chr19	40280574	40280955	Pdlim1
chr19	40283174	40283860	Pdlim1
chr19	40295697	40295942	Pdlim1
chr19	40297536	40297784	Pdlim1
chr19	40299909	40300275	Pdlim1
chr19	40318336	40318974	Pdlim1
chr19	40567756	40568665	Aldh18a1
chr19	40570598	40571125	Aldh18a1
chr19	40580793	40581337	Aldh18a1
chr19	40598104	40598390	Aldh18a1
chr19	41288607	41288915	Tm9sf3
chr19	41303440	41304107	Tm9sf3
chr19	43981782	43982048	Cpn1
chr19	43983393	43984110	Cpn1
chr19	46727882	46728398	As3mt
chr19	53002160	53002682	Xpnpep1
chr19	53019551	53019773	Xpnpep1
chr19	53029745	53029948	Xpnpep1
chr19	53032083	53032622	Xpnpep1
chr19	53032721	53033168	Xpnpep1
chr2	3277537	3277904	Nmt2
chr2	10362462	10362794	Sfmbt2
chr2	10370117	10370560	Sfmbt2
chr2	10380775	10381073	Sfmbt2
chr2	13482295	13482808	Cubn
chr2	13489322	13489907	Cubn
chr2	13491843	13492174	Cubn
chr2	13495876	13496452	Cubn
chr2	13497342	13497687	Cubn
chr2	13507237	13507390	Cubn
chr2	13509586	13509958	Cubn
chr2	13514962	13515293	Cubn
chr2	26547509	26547775	Egfl7
chr2	26556239	26557325	Egfl7
chr2	26575424	26575735	Egfl7
chr2	26575788	26576988	Egfl7
chr2	26588645	26588979	Egfl7
chr2	32752258	32752424	Tor2a
chr2	34783049	34783357	Hspa5
chr2	35238715	35239201	Rab14
chr2	35432377	35433502	Ggta1
chr2	35504545	35504811	Ggta1
chr2	35509282	35509652	Ggta1
chr2	35510033	35510255	Ggta1
chr2	62368661	62369353	Dpp4
chr2	62390979	62391462	Dpp4
chr2	62416857	62417127	Dpp4
chr2	65191325	65191814	Cobll1
chr2	65272007	65272326	Cobll1
chr2	66122403	66122817	Galnt3
chr2	69132021	69132684	Nostrin
chr2	69132746	69132973	Nostrin
chr2	69135650	69135875	Nostrin
chr2	69140813	69141173	Nostrin
chr2	69150026	69150481	Nostrin
chr2	69150581	69151279	Nostrin
chr2	69169123	69169505	Nostrin
chr2	69540333	69541030	Lrp2
chr2	69542273	69542477	Lrp2
chr2	69582804	69583243	Lrp2
chr2	69588082	69588319	Lrp2
chr2	69603794	69604348	Lrp2
chr2	69607684	69608048	Lrp2
chr2	70620959	70621326	Gorasp2
chr2	80316646	80316922	Dnajc10
chr2	80338248	80338949	Dnajc10
chr2	80343399	80343768	Dnajc10
chr2	80364049	80364367	Dnajc10
chr2	84459606	84459982	Tfpi
chr2	84473885	84475002	Tfpi
chr2	105392964	105393473	Rcn1
chr2	105395015	105395416	Rcn1
chr2	112234184	112234685	Lpcat4
chr2	112243956	112244291	Lpcat4
chr2	120566948	120567133	Snap23
chr2	122138001	122138433	B2m
chr2	122212652	122213054	Sord
chr2	122217136	122217394	Sord
chr2	122218058	122218467	Sord
chr2	122221768	122222063	Sord
chr2	122236198	122236490	Sord
chr2	122246532	122247374	Sord
chr2	122708038	122708811	Slc30a4
chr2	140689858	140690318	Flrt3
chr2	140707569	140708391	Flrt3
chr2	144009544	144009974	Rrbp1
chr2	148001541	148002242	Foxa2
chr2	148004812	148005654	Foxa2
chr2	148007726	148007951	Foxa2
chr2	148013439	148013859	Foxa2
chr2	148024119	148024754	Foxa2
chr2	148040095	148040299	Foxa2
chr2	148040418	148041098	Foxa2
chr2	148045828	148046729	Foxa2
chr2	148065812	148066377	Foxa2
chr2	148877025	148877246	Cst3
chr2	148878684	148878978	Cst3
chr2	148891174	148892318	Cst3
chr2	152728677	152728890	Id1
chr2	152735854	152735954	Id1
chr2	152736019	152736369	Id1
chr2	152739070	152739668	Id1
chr2	152739782	152740197	Id1
chr2	156019968	156020585	Ergic3
chr2	163525737	163526221	Hnf4a
chr2	163540636	163540902	Hnf4a
chr2	163540960	163541151	Hnf4a
chr2	163541711	163542147	Hnf4a
chr2	163546973	163547412	Hnf4a
chr2	163560262	163560698	Hnf4a
chr2	164438277	164438615	Sdc4
chr2	164439318	164439733	Sdc4
chr2	173255897	173256151	Pmepa1
chr2	173272920	173273197	Pmepa1
chr2	174279389	174280101	Gnas
chr2	174439596	174439908	Ctsz
chr2	174440099	174440406	Ctsz
chr3	27718919	27719387	Fndc3b
chr3	27728223	27728478	Fndc3b
chr3	27728784	27729385	Fndc3b
chr3	27729915	27730193	Fndc3b
chr3	30771236	30771643	Sec62
chr3	65345899	65346347	Ssr3
chr3	69325596	69326028	Ppm1l
chr3	69587941	69588918	B3galnt1
chr3	69610963	69611235	B3galnt1
chr3	79810654	79810940	Tmem144
chr3	79851970	79852548	Tmem144
chr3	79852617	79853025	Tmem144
chr3	79856633	79856849	Tmem144
chr3	79883174	79883572	Fam198b
chr3	79883617	79883898	Fam198b
chr3	79900806	79901014	Fam198b
chr3	79908137	79908785	Fam198b
chr3	79913825	79914750	Fam198b
chr3	79932759	79933197	Fam198b
chr3	88495144	88495538	Lmna
chr3	88500726	88501121	Lmna
chr3	89336359	89337280	Efna4
chr3	94534044	94534661	Snx27
chr3	94587280	94588140	Snx27
chr3	94597267	94597687	Snx27
chr3	94599729	94600337	Snx27
chr3	94611845	94612072	Snx27
chr3	98326249	98326580	Phgdh
chr3	98329437	98329787	Phgdh
chr3	98329855	98330070	Phgdh
chr3	100661198	100661490	Man1a2
chr3	101562624	101563255	Atp1a1
chr3	101596249	101596734	Atp1a1
chr3	101602000	101602155	Atp1a1
chr3	130691761	130692088	Ostc
chr3	138128835	138129404	Mttp
chr3	138131262	138131577	Mttp
chr3	138135965	138136517	Mttp
chr3	144715739	144716159	Sh3glb1
chr4	8554046	8554344	Rab2a
chr4	40805875	40806205	B4galt1
chr4	40868990	40869268	B4galt1
chr4	40874838	40875188	B4galt1
chr4	40877602	40877887	B4galt1
chr4	41493473	41494150	AI464131
chr4	41494468	41494710	AI464131
chr4	41496381	41496603	AI464131
chr4	43950279	43950962	Glipr2
chr4	44046113	44046363	Clta
chr4	48254175	48254394	Erp44
chr4	111364858	111365161	Bend5
chr4	111386242	111387104	Bend5
chr4	111387209	111387335	Bend5
chr4	111416054	111416254	Bend5
chr4	111416716	111417118	Bend5
chr4	111419009	111419797	Bend5
chr4	111433967	111434605	Bend5
chr4	111452166	111452664	Bend5
chr4	111462165	111462999	Bend5
chr4	127371785	127372107	Gjb5
chr4	127372905	127373932	Gjb5
chr4	130162899	130163316	Tinagl1
chr4	130198328	130198662	Tinagl1
chr4	130297062	130297488	Fabp3
chr4	130302340	130302866	Fabp3
chr4	135241840	135242217	Clic4
chr4	135276822	135277256	Clic4
chr4	135280103	135280452	Clic4
chr4	135291839	135292121	Clic4
chr4	137463143	137463454	Hspg2
chr4	137480795	137481042	Hspg2
chr4	137501843	137502174	Hspg2
chr4	137954988	137955455	Eif4g3
chr4	137993625	137993752	Eif4g3
chr4	138019294	138019533	Eif4g3
chr4	138038655	138039553	Eif4g3
chr4	141865624	141865836	Efhd2
chr4	141881308	141882011	Efhd2
chr4	141882065	141882318	Efhd2
chr4	141895380	141895717	Efhd2
chr4	141923982	141924301	Efhd2
chr4	142050444	142050695	Tmem51
chr4	149158002	149158969	Pgd
chr4	149179549	149179960	Pgd
chr4	149191145	149191432	Pgd
chr5	3970776	3971374	Akap9
chr5	4111315	4111595	Cyp51
chr5	8075142	8075655	Sri
chr5	8091049	8091318	Sri
chr5	24831914	24832365	Rheb
chr5	24865053	24865313	Rheb
chr5	28042668	28043222	Insig1
chr5	28055292	28055882	Insig1
chr5	30850132	30850565	Tmem214
chr5	33700114	33700801	Fgfr3
chr5	33705144	33705619	Fgfr3
chr5	33720335	33720903	Fgfr3
chr5	33746070	33746616	Fgfr3
chr5	35088840	35089180	Lrpap1
chr5	35089372	35090627	Lrpap1
chr5	35103416	35103934	Lrpap1
chr5	35113825	35114201	Lrpap1
chr5	35117427	35118476	Lrpap1
chr5	35131266	35132082	Lrpap1
chr5	35152828	35153135	Lrpap1
chr5	65348207	65348790	Klb
chr5	65367297	65367498	Klb
chr5	65367545	65368335	Klb
chr5	65731609	65731900	N4bp2
chr5	65746969	65747546	N4bp2
chr5	65758288	65758768	N4bp2
chr5	66193601	66193954	Rbm47
chr5	67213171	67213604	Tmem33
chr5	67233623	67234338	Tmem33
chr5	67239226	67239562	Tmem33
chr5	67245306	67245569	Tmem33
chr5	72558629	72559063	Nfxl1
chr5	72563234	72563424	Nfxl1
chr5	75118033	75119245	Pdgfra
chr5	75124094	75124344	Pdgfra
chr5	75137064	75138115	Pdgfra
chr5	75143303	75143540	Pdgfra
chr5	75143604	75144089	Pdgfra
chr5	75151225	75151759	Pdgfra
chr5	75152134	75152381	Pdgfra
chr5	75154895	75155347	Pdgfra
chr5	75160460	75160795	Pdgfra
chr5	75164786	75164972	Pdgfra
chr5	75175942	75176582	Pdgfra
chr5	75200620	75200984	Pdgfra
chr5	103377229	103377777	Ptpn13
chr5	103425632	103426091	Ptpn13
chr5	103436001	103436586	Ptpn13
chr5	107866100	107866512	Evi5
chr5	115147215	115147649	Mlec
chr5	115161574	115161823	Mlec
chr5	116018866	116019518	Prkab1
chr5	116021913	116022363	Prkab1
chr5	117951823	117952401	Fbxo21
chr5	117980932	117981211	Fbxo21
chr5	117981289	117981566	Fbxo21
chr5	117997174	117997961	Fbxo21
chr5	119668056	119668410	Tbx3
chr5	119701962	119702448	Tbx3
chr5	119704791	119705189	Tbx3
chr5	120560372	120560552	Tpcn1
chr5	120560634	120560783	Tpcn1
chr5	120560861	120561264	Tpcn1
chr5	120581981	120582639	Tpcn1
chr5	122518681	122519012	Atp2a2
chr5	122684369	122684853	P2rx4
chr5	122690465	122690979	P2rx4
chr5	122700646	122701339	P2rx4
chr5	140784158	140784541	Gna12
chr5	140789369	140789796	Gna12
chr5	140794829	140795543	Gna12
chr5	140815133	140815810	Gna12
chr5	140816793	140817163	Gna12
chr5	140844242	140844740	Gna12
chr5	140852507	140852873	Gna12
chr5	140858410	140858649	Gna12
chr6	16852974	16853550	Tfec
chr6	16855937	16856203	Tfec
chr6	16869937	16870762	Tfec
chr6	16920051	16920518	Tfec
chr6	28424331	28424590	Arf5
chr6	29352769	29353283	Calu
chr6	31587331	31588023	Podxl
chr6	31590860	31591187	Podxl
chr6	31602828	31603377	Podxl
chr6	37397278	37397669	Creb3l2
chr6	37397874	37398312	Creb3l2
chr6	37406940	37407276	Creb3l2
chr6	37409688	37410280	Creb3l2
chr6	37415100	37415392	Creb3l2
chr6	37434833	37435223	Creb3l2
chr6	37455068	37455457	Creb3l2
chr6	56870013	56870533	Fkbp9
chr6	56876146	56876454	Fkbp9
chr6	72351685	72352019	Tmem150a
chr6	72357728	72358007	Tmem150a
chr6	72391195	72391585	Vamp8
chr6	72393217	72393500	Vamp8
chr6	72619660	72619835	Tgoln1
chr6	72619965	72620432	Tgoln1
chr6	72621019	72621373	Tgoln1
chr6	72641484	72642079	Tgoln1
chr6	85355837	85356136	Rab11fip5
chr6	86765522	86766080	Anxa4
chr6	87072672	87073138	Gfpt1
chr6	88028256	88028731	Rab7
chr6	88048873	88049382	Rab7
chr6	88053176	88053671	Rab7
chr6	88054489	88054765	Rab7
chr6	88545130	88545765	Sec61a1
chr6	108777793	108778229	Arl8b
chr6	108834008	108834247	Edem1
chr6	122751526	122752219	Slc2a3
chr6	122759296	122759555	Slc2a3
chr6	122772667	122773288	Slc2a3
chr6	122777172	122777484	Slc2a3
chr6	124682395	124682635	Lpcat3
chr6	124685953	124686435	Lpcat3
chr6	128102325	128103046	Tspan9
chr6	128110438	128110740	Tspan9
chr6	128134230	128134896	Tspan9
chr6	137608148	137608800	Eps8
chr6	137628489	137629065	Eps8
chr6	137644967	137645723	Eps8
chr7	27354139	27354429	Shkbp1
chr7	27357674	27357929	Shkbp1
chr7	35340218	35340487	Rhpn2
chr7	35344812	35345280	Rhpn2
chr7	35347822	35348412	Rhpn2
chr7	35350035	35350188	Rhpn2
chr7	35350330	35350643	Rhpn2
chr7	35355318	35355793	Rhpn2
chr7	45091684	45091835	Rcn3
chr7	45091949	45092570	Rcn3
chr7	75414261	75414612	Akap13
chr7	75415322	75415478	Akap13
chr7	75415531	75416228	Akap13
chr7	75433948	75434258	Akap13
chr7	75480811	75481127	Akap13
chr7	75493785	75494176	Akap13
chr7	75498597	75499142	Akap13
chr7	75499407	75499618	Akap13
chr7	75504518	75504909	Akap13
chr7	79469087	79469541	Polg
chr7	80903483	80903728	Nmb
chr7	80919045	80919280	Nmb
chr7	80925477	80925805	Nmb
chr7	88261892	88262349	Ctsc
chr7	88264945	88265278	Ctsc
chr7	88305545	88306266	Ctsc
chr7	88312819	88313123	Ctsc
chr7	98104382	98105361	Myo7a
chr7	98112698	98113322	Myo7a
chr7	98114601	98115094	Myo7a
chr7	98119225	98119724	Myo7a
chr7	99167931	99168281	Dgat2
chr7	99171743	99172300	Dgat2
chr7	99238429	99238925	Mogat2
chr7	99311477	99311701	Serpinh1
chr7	99329990	99330279	Serpinh1
chr7	99352791	99353574	Serpinh1
chr7	99353759	99354297	Serpinh1
chr7	99363231	99363537	Serpinh1
chr7	99365157	99365404	Serpinh1
chr7	99382195	99382672	Gdpd5
chr7	99384245	99384645	Gdpd5
chr7	101316699	101317099	Stard10
chr7	101323144	101323635	Stard10
chr7	101323968	101324312	Stard10
chr7	112648601	112648874	Tead1
chr7	112648922	112649077	Tead1
chr7	112656159	112656571	Tead1
chr7	112660333	112660766	Tead1
chr7	112711587	112712294	Tead1
chr7	114112443	114112713	Rras2
chr7	114140129	114140346	Rras2
chr7	114140742	114141569	Rras2
chr7	116508852	116509244	Nucb2
chr7	122012995	122013291	Gga2
chr7	122014945	122015416	Gga2
chr7	123419971	123420364	Aqp8
chr7	123422611	123423093	Aqp8
chr7	123443713	123444189	Aqp8
chr7	123456958	123457714	Aqp8
chr7	123459336	123459818	Aqp8
chr7	123463389	123463833	Aqp8
chr7	126760085	126760947	Mapk3
chr7	126761548	126761989	Mapk3
chr7	127270775	127271055	Sephs2
chr7	130219390	130220275	Fgfr2
chr7	130236643	130237379	Fgfr2
chr7	130607980	130608238	Tacc2
chr7	130929639	130930293	Htra1
chr7	130944324	130944947	Htra1
chr7	130952259	130952852	Htra1
chr7	130958889	130959253	Htra1
chr7	130973768	130974630	Htra1
chr7	132545036	132545716	Oat
chr7	132559047	132559784	Oat
chr7	141435858	141436331	Slc25a22
chr7	144837531	144838125	Fgf3
chr8	11266068	11266753	Col4a2
chr8	11269155	11269592	Col4a2
chr8	11274520	11275073	Col4a2
chr8	11308467	11309608	Col4a2
chr8	11309686	11309824	Col4a2
chr8	11315306	11315892	Col4a1
chr8	11317270	11317859	Col4a1
chr8	11331456	11331972	Col4a1
chr8	11334546	11335051	Col4a1
chr8	11360315	11361122	Col4a1
chr8	11450213	11450966	Rab20
chr8	11481876	11482289	Rab20
chr8	13161495	13161758	Lamp1
chr8	13490783	13491242	Gas6
chr8	13498076	13498526	Gas6
chr8	13510975	13511246	Gas6
chr8	31884614	31885179	Nrg1
chr8	31898918	31899215	Nrg1
chr8	34964232	34964637	Tnks
chr8	34970108	34970545	Tnks
chr8	34995555	34996208	Tnks
chr8	46210312	46210564	Slc25a4
chr8	46234582	46235159	Slc25a4
chr8	47994558	47995141	Wwc2
chr8	48001474	48001700	Wwc2
chr8	48001760	48002164	Wwc2
chr8	64900661	64901005	Tmem192
chr8	69063456	69064153	Atp6v1b2
chr8	69067853	69068101	Atp6v1b2
chr8	72147192	72148130	Tpm4
chr8	85309741	85310119	Vps35
chr8	85329378	85329969	Vps35
chr8	94375292	94375959	Herpud1
chr8	94408592	94409138	Herpud1
chr8	95833442	95834238	Slc38a7
chr8	106172323	106172968	Slc7a6
chr8	106177491	106178102	Slc7a6
chr8	106187981	106188210	Slc7a6
chr8	106188260	106188554	Slc7a6
chr8	116991278	116991651	Gcsh
chr8	117017963	117018289	Gcsh
chr8	117019003	117019286	Gcsh
chr8	117019492	117019692	Gcsh
chr8	117020021	117020507	Gcsh
chr8	117020863	117021043	Gcsh
chr8	119812702	119813566	Cotl1
chr8	119837599	119837813	Cotl1
chr8	119838863	119839147	Cotl1
chr9	21313373	21313746	Ap1m2
chr9	40420350	40420998	Gramd1b
chr9	40466859	40467553	Gramd1b
chr9	57188446	57188708	Commd4
chr9	59551479	59551850	Hexa
chr9	59551931	59552207	Hexa
chr9	64691852	64692544	Rab11a
chr9	64703468	64703783	Rab11a
chr9	64714481	64714674	Rab11a
chr9	64719446	64720071	Rab11a
chr9	64759252	64759643	Rab11a
chr9	64761342	64761489	Rab11a
chr9	66105209	66105646	Snx1
chr9	66109963	66110836	Snx1
chr9	66118060	66118666	Snx1
chr9	66125526	66125873	Snx1
chr9	66127861	66128085	Fam96a
chr9	66168271	66168602	Dapk2
chr9	66175294	66175627	Dapk2
chr9	66206860	66207331	Dapk2
chr9	66568502	66568913	Usp3
chr9	66596461	66596764	Usp3
chr9	66604588	66605196	Usp3
chr9	66620630	66621161	Usp3
chr9	67015843	67016137	Tpm1
chr9	67024781	67025299	Tpm1
chr9	67040034	67040247	Tpm1
chr9	67077458	67078343	Tpm1
chr9	70485223	70485602	Rnf111
chr9	70506904	70507336	Rnf111
chr9	71732731	71732927	Cgnl1
chr9	71750035	71750779	Cgnl1
chr9	71766986	71767347	Cgnl1
chr9	75545461	75545833	Tmod3
chr9	75556552	75556707	Tmod3
chr9	77897630	77898271	Elovl5
chr9	77936393	77936591	Elovl5
chr9	77966839	77967209	Elovl5
chr9	80157860	80158307	Myo6
chr9	80167165	80167438	Myo6
chr9	80172273	80172889	Myo6
chr9	80184999	80185240	Myo6
chr9	80185799	80186245	Myo6
chr9	80192985	80193136	Myo6
chr9	80210180	80210441	Myo6
chr9	85340359	85340761	Fam46a
chr9	85341079	85341451	Fam46a
chr9	85343558	85343812	Fam46a
chr9	85355444	85355863	Fam46a
chr9	85360215	85360716	Fam46a
chr9	85371809	85372517	Fam46a
chr9	86701343	86701670	Me1
chr9	86701721	86702250	Me1
chr9	90036866	90037256	Ctsh
chr9	90038596	90038977	Ctsh
chr9	90039189	90039513	Ctsh
chr9	90047992	90048600	Ctsh
chr9	92248317	92248702	Plscr1
chr9	92522735	92523212	Plod2
chr9	92531516	92532062	Plod2
chr9	92548633	92549080	Plod2
chr9	92551748	92552150	Plod2
chr9	92583887	92584514	Plod2
chr9	99411805	99412342	Mras
chr9	109040697	109041261	Shisa5
chr9	110740109	110740880	Pth1r
chr9	110745420	110746165	Pth1r
chr9	110750050	110750501	Pth1r
chr9	110752364	110753561	Pth1r
chr9	113756022	113756235	Pdcd6ip
chr9	114391525	114391929	Crtap
chr9	114788736	114789103	Cmtm7
chr9	114808656	114809334	Cmtm7
chr9	120496773	120497226	Eif1b
chr9	120499135	120499355	Eif1b
chr9	122328250	122328786	Abhd5
chr9	122372866	122373417	Abhd5
chr9	122389354	122390049	Abhd5
#Pre_up(1033)
chr1	4471432	4472364	Sox17
chr1	4491698	4493845	Sox17
chr1	4496940	4497135	Sox17
chr1	4543850	4544540	Sox17
chr1	5082960	5083632	Atp6v1h
chr1	13589135	13590429	Tram1
chr1	13606404	13607234	Tram1
chr1	16104604	16105920	Rdh10
chr1	16106058	16106530	Rdh10
chr1	16115862	16116385	Rdh10
chr1	30930709	30931150	Ptp4a1
chr1	30937408	30937958	Ptp4a1
chr1	30949641	30950438	Ptp4a1
chr1	33739243	33739623	Bag2
chr1	33742915	33743156	Bag2
chr1	33757470	33758082	Bag2
chr1	45925141	45925414	Slc40a1
chr1	45925471	45926602	Slc40a1
chr1	65178058	65179517	Idh1
chr1	66862454	66863520	Acadl
chr1	66895780	66895978	Acadl
chr1	66896171	66896583	Acadl
chr1	74236089	74236186	Arpc2
chr1	74236273	74236949	Arpc2
chr1	74236996	74237234	Arpc2
chr1	74256461	74257427	Arpc2
chr1	75316900	75317199	Dnpep
chr1	75317231	75318114	Dnpep
chr1	79760752	79761897	Wdfy1
chr1	79858066	79858832	Serpine2
chr1	86045773	86046776	2810459M11Rik
chr1	91297889	91298646	Scly
chr1	93444816	93446226	Hdlbp
chr1	93477904	93478638	Hdlbp
chr1	119463481	119463845	Ralb
chr1	119482996	119483181	Ralb
chr1	119484537	119484761	Ralb
chr1	119492095	119492505	Ralb
chr1	119497383	119498060	Ralb
chr1	119498640	119499164	Ralb
chr1	119504331	119505319	Ralb
chr1	120073665	120074677	Tmem37
chr1	120082977	120083521	Tmem37
chr1	120085747	120086031	Tmem37
chr1	120093617	120093834	Tmem37
chr1	120120313	120121555	Dbi
chr1	128243739	128243878	Ubxn4
chr1	128243954	128244940	Ubxn4
chr1	130731703	130732341	AA986860
chr1	130737401	130738084	AA986860
chr1	130745542	130745938	AA986860
chr1	130763747	130764454	AA986860
chr1	134216955	134217650	Adora1
chr1	134234529	134235130	Adora1
chr1	134244274	134244566	Adora1
chr1	135234301	135235204	Elf3
chr1	135248352	135249015	Elf3
chr1	135250648	135251014	Elf3
chr1	135256400	135256575	Elf3
chr1	135258212	135259040	Elf3
chr1	135259113	135259363	Elf3
chr1	135260965	135261264	Elf3
chr1	135283218	135284404	Rnpep
chr1	136017792	136018318	Tmem9
chr1	136018405	136018494	Tmem9
chr1	151343643	151343883	Ivns1abp
chr1	151343929	151345450	Ivns1abp
chr1	151353005	151353187	Ivns1abp
chr1	152766075	152767124	Arpc5
chr1	152768113	152768433	Arpc5
chr1	152778803	152779706	Arpc5
chr1	153288040	153288406	Lamc1
chr1	153307795	153308532	Lamc1
chr1	153320175	153320515	Lamc1
chr1	153320669	153321185	Lamc1
chr1	153332422	153333603	Lamc1
chr1	153345699	153346294	Lamc1
chr1	153376301	153377344	Lamc1
chr1	153549444	153550123	Npl
chr1	153557004	153557208	Npl
chr1	153559260	153559535	Npl
chr1	153899437	153899546	Glul
chr1	153899609	153900699	Glul
chr1	156473966	156474583	Soat1
chr1	156718144	156719309	Fam20b
chr1	156719380	156719509	Fam20b
chr1	156730885	156731151	Fam20b
chr1	156741932	156742204	Fam20b
chr1	156742259	156742384	Fam20b
chr1	156752214	156752355	Fam20b
chr1	156752421	156752671	Fam20b
chr1	164449719	164450537	Atp1b1
chr1	164450609	164450913	Atp1b1
chr1	164457917	164459215	Atp1b1
chr1	164481692	164482413	Atp1b1
chr1	164489664	164489926	Atp1b1
chr1	164489992	164490558	Atp1b1
chr1	167300015	167300442	Tmco1
chr1	167308293	167309033	Tmco1
chr1	167322430	167322615	Tmco1
chr1	167393266	167393633	Mgst3
chr1	167393718	167393952	Mgst3
chr1	167394021	167394499	Mgst3
chr1	170174450	170175563	Uap1
chr1	170843129	170843358	Atf6
chr1	170843483	170843603	Atf6
chr1	170867707	170867940	Atf6
chr1	170868550	170868871	Atf6
chr1	170871106	170871986	Atf6
chr1	179624474	179624662	Sccpdh
chr1	179628260	179628709	Sccpdh
chr1	179633441	179633644	Sccpdh
chr1	179645710	179645968	Sccpdh
chr1	179646013	179646159	Sccpdh
chr1	179651002	179651857	Sccpdh
chr1	179667950	179668696	Sccpdh
chr1	180720376	180720623	Acbd3
chr1	180725639	180726632	Acbd3
chr1	180763942	180764187	Acbd3
chr1	180767740	180769101	Acbd3
chr1	189727320	189728346	Ptpn14
chr1	189744838	189745264	Ptpn14
chr1	189755133	189755402	Ptpn14
chr1	189761323	189762038	Ptpn14
chr1	191275385	191275820	Nenf
chr1	191288749	191289278	Nenf
chr1	191299645	191299834	Nenf
chr1	191312269	191312403	Nenf
chr1	191312456	191312970	Nenf
chr1	191317548	191318303	Nenf
chr10	17697348	17698250	Cited2
chr10	17719188	17719509	Cited2
chr10	17722099	17723786	Cited2
chr10	17733135	17733342	Cited2
chr10	21844480	21844896	Sgk1
chr10	21845664	21846177	Sgk1
chr10	21857646	21858424	Sgk1
chr10	21866363	21866896	Sgk1
chr10	21881929	21882626	Sgk1
chr10	21908787	21909171	Sgk1
chr10	21918373	21919054	Sgk1
chr10	21920612	21920905	Sgk1
chr10	21923428	21924064	Sgk1
chr10	24131557	24131826	Stx7
chr10	24132364	24132743	Stx7
chr10	24148999	24149818	Stx7
chr10	24158553	24159255	Stx7
chr10	24166223	24166564	Stx7
chr10	24173735	24173915	Stx7
chr10	41505563	41506116	Cd164
chr10	41518512	41518966	Cd164
chr10	41519012	41520015	Cd164
chr10	41544610	41545262	Cd164
chr10	42501582	42503006	Snx3
chr10	52216888	52217104	Dcbld1
chr10	52232529	52233174	Dcbld1
chr10	52233307	52233439	Dcbld1
chr10	52233559	52234290	Dcbld1
chr10	52245818	52246783	Dcbld1
chr10	52263538	52263806	Dcbld1
chr10	52278004	52278521	Dcbld1
chr10	56339008	56339123	Gja1
chr10	56339179	56339404	Gja1
chr10	56368987	56369414	Gja1
chr10	56374070	56374657	Gja1
chr10	56377150	56377496	Gja1
chr10	56378655	56378834	Gja1
chr10	56378905	56379257	Gja1
chr10	56406502	56407261	Gja1
chr10	56425131	56425753	Gja1
chr10	56426322	56426829	Gja1
chr10	59292481	59292917	P4ha1
chr10	59296204	59296309	P4ha1
chr10	59296366	59296721	P4ha1
chr10	59310465	59311061	P4ha1
chr10	59322998	59323908	P4ha1
chr10	59410331	59410685	Pla2g12b
chr10	61045056	61045352	Pcbd1
chr10	61052161	61052533	Pcbd1
chr10	61064491	61064634	Pcbd1
chr10	61064681	61064917	Pcbd1
chr10	61065018	61065129	Pcbd1
chr10	61065361	61065614	Pcbd1
chr10	61068497	61068826	Pcbd1
chr10	61080086	61080772	Pcbd1
chr10	61086472	61086821	Pcbd1
chr10	61147103	61148045	Sgpl1
chr10	62485866	62486572	Vps26a
chr10	62486644	62487388	Vps26a
chr10	62500279	62500510	Vps26a
chr10	62508639	62509014	Srgn
chr10	62517529	62518105	Srgn
chr10	62549617	62550073	Srgn
chr10	71130200	71130676	Bicc1
chr10	71158899	71159720	Bicc1
chr10	71169218	71169713	Bicc1
chr10	75882995	75883481	Derl3
chr10	75892892	75893697	Derl3
chr10	76513201	76513519	Lss
chr10	76531224	76531914	Lss
chr10	77215536	77216195	Pofut2
chr10	77237603	77238511	Pofut2
chr10	77252881	77253155	Pofut2
chr10	77258750	77259664	Pofut2
chr10	77266333	77266671	Pofut2
chr10	77282898	77283134	Pofut2
chr10	78008887	78010008	Pfkl
chr10	78010052	78010252	Pfkl
chr10	78018825	78019185	Pfkl
chr10	78311948	78312688	Agpat3
chr10	78366203	78366436	Agpat3
chr10	78366537	78366731	Agpat3
chr10	78366872	78367245	Agpat3
chr10	78367432	78368165	Agpat3
chr10	78372720	78373165	Agpat3
chr10	78425338	78426659	Cstb
chr10	78438225	78438415	Cstb
chr10	78440902	78441158	Cstb
chr10	80725835	80726117	Ap3d1
chr10	80742006	80742628	Ap3d1
chr10	80744343	80744562	Ap3d1
chr10	81355136	81355499	Mfsd12
chr10	81357156	81357240	Mfsd12
chr10	81357354	81357656	Mfsd12
chr10	81358281	81358631	Mfsd12
chr10	84488396	84488620	Ckap4
chr10	84512587	84513124	Ckap4
chr10	84515538	84515781	Ckap4
chr10	84523076	84523381	Ckap4
chr10	84523435	84524117	Ckap4
chr10	84533946	84534611	Ckap4
chr10	86685149	86686043	Hsp90b1
chr10	88327353	88327734	Dram1
chr10	88346281	88346825	Dram1
chr10	88349732	88350219	Dram1
chr10	88356572	88357826	Dram1
chr10	88378959	88379975	Gnptab
chr10	88380113	88380339	Gnptab
chr10	88426521	88426706	Sycp3
chr10	88444117	88444862	Sycp3
chr10	88459350	88459896	Sycp3
chr10	88482865	88483233	Chpt1
chr10	88491510	88491587	Chpt1
chr10	88491655	88491922	Chpt1
chr10	88503144	88504423	Chpt1
chr10	88514583	88514867	Chpt1
chr10	89685468	89686459	Scyl2
chr10	89686510	89686717	Scyl2
chr10	95892149	95892635	Eea1
chr10	95894810	95895030	Eea1
chr10	95940064	95941242	Eea1
chr10	98913844	98915135	Atp2b1
chr10	98930191	98930509	Atp2b1
chr10	111502803	111503359	Phlda1
chr10	111506072	111507332	Phlda1
chr10	111507511	111507712	Phlda1
chr10	111539644	111540254	Phlda1
chr10	111551119	111551387	Phlda1
chr10	120208597	120209070	Tmbim4
chr10	121350369	121351584	Gns
chr10	121364735	121365601	Gns
chr10	121405292	121405483	Gns
chr10	127069555	127070559	Tspan31
chr10	128900607	128901085	Cd63
chr10	128903438	128904024	Cd63
chr10	128909198	128909977	Cd63
chr11	3931433	3932369	Tcn2
chr11	4080297	4080529	Mtfp1
chr11	4083439	4083658	Mtfp1
chr11	4094418	4094865	Mtfp1
chr11	4095170	4095506	Mtfp1
chr11	4096488	4096973	Mtfp1
chr11	5485343	5485713	Xbp1
chr11	5485803	5486007	Xbp1
chr11	5489431	5489807	Xbp1
chr11	5498765	5500254	Xbp1
chr11	5505821	5506514	Xbp1
chr11	5520577	5521087	Xbp1
chr11	5802987	5804429	Pgam2
chr11	21326868	21327065	Ugp2
chr11	21370393	21371776	Ugp2
chr11	40727137	40727661	Hmmr
chr11	40733099	40733234	Hmmr
chr11	46663284	46663599	Timd2
chr11	46665979	46666687	Timd2
chr11	46675872	46675975	Timd2
chr11	46733489	46733877	Havcr1
chr11	46736063	46736266	Havcr1
chr11	46743757	46744709	Havcr1
chr11	46769699	46769985	Havcr1
chr11	50325138	50326217	Canx
chr11	51732977	51733232	Sec24a
chr11	51755938	51757000	Sec24a
chr11	54093100	54093269	P4ha2
chr11	54100371	54101260	P4ha2
chr11	54112822	54113447	P4ha2
chr11	54437750	54438901	Fnip1
chr11	55386312	55386773	Sparc
chr11	55387668	55388120	Sparc
chr11	55392484	55393276	Sparc
chr11	55404627	55405066	Sparc
chr11	55409931	55410237	Sparc
chr11	55410407	55410886	Sparc
chr11	55414312	55414707	Sparc
chr11	55417803	55418444	Sparc
chr11	55419676	55420093	Sparc
chr11	55420164	55420346	Sparc
chr11	55421146	55421515	Sparc
chr11	55438058	55438487	Sparc
chr11	55439693	55440080	Sparc
chr11	59219176	59219401	Arf1
chr11	59227828	59228958	Arf1
chr11	59230510	59230698	Arf1
chr11	59238883	59239257	Arf1
chr11	69965141	69965739	Cldn7
chr11	69966189	69966336	Cldn7
chr11	69966431	69967451	Cldn7
chr11	69990843	69991185	Gabarap
chr11	69991400	69991720	Gabarap
chr11	69991780	69991898	Gabarap
chr11	70220469	70221506	Slc16a13
chr11	70221915	70222428	Slc16a13
chr11	71018955	71019085	Derl2
chr11	73176915	73177879	Tax1bp3
chr11	75530417	75530646	Slc43a2
chr11	75531315	75531862	Slc43a2
chr11	75531907	75532257	Slc43a2
chr11	75678999	75679393	Crk
chr11	75679468	75680175	Crk
chr11	75692433	75692683	Crk
chr11	78550221	78551012	Tmem97
chr11	78551104	78551219	Tmem97
chr11	78560536	78560735	Tmem97
chr11	79577798	79578037	Rab11fip4
chr11	79584265	79584539	Rab11fip4
chr11	79593586	79593803	Rab11fip4
chr11	79613690	79614064	Rab11fip4
chr11	79624923	79625423	Rab11fip4
chr11	79635999	79636849	Rab11fip4
chr11	83810450	83810725	Hnf1b
chr11	83815694	83815930	Hnf1b
chr11	83832481	83832687	Hnf1b
chr11	83852017	83852277	Hnf1b
chr11	83852632	83852958	Hnf1b
chr11	83853230	83853449	Hnf1b
chr11	83891180	83892013	Hnf1b
chr11	83964012	83964534	Synrg
chr11	83994283	83994832	Synrg
chr11	84179041	84180443	Acaca
chr11	84193399	84193599	Acaca
chr11	84525282	84526450	Lhx1
chr11	84943821	84944413	Car4
chr11	84957485	84958193	Car4
chr11	84978201	84978408	Car4
chr11	85234365	85235333	Appbp2
chr11	85235394	85235511	Appbp2
chr11	85241138	85241581	Appbp2
chr11	85247968	85248542	Appbp2
chr11	85261305	85261496	Appbp2
chr11	85270750	85270965	Appbp2
chr11	86646497	86646858	Vmp1
chr11	86653540	86653744	Vmp1
chr11	86683325	86684378	Vmp1
chr11	86737679	86737910	Cltc
chr11	86756203	86756576	Cltc
chr11	86757245	86758368	Cltc
chr11	86779399	86779921	Cltc
chr11	94629541	94630304	Lrrc59
chr11	94630360	94630929	Lrrc59
chr11	95366542	95366861	Slc35b1
chr11	95384176	95384712	Slc35b1
chr11	95384803	95385011	Slc35b1
chr11	95385072	95385213	Slc35b1
chr11	100999259	100999730	Atp6v0a1
chr11	101009244	101009612	Atp6v0a1
chr11	101010504	101010697	Atp6v0a1
chr11	106216029	106216185	Ccdc47
chr11	109472963	109474131	Slc16a6
chr11	109475927	109476629	Slc16a6
chr11	115162996	115163468	Slc9a3r1
chr11	115164549	115164797	Slc9a3r1
chr11	115164949	115165212	Slc9a3r1
chr11	115172613	115173073	Slc9a3r1
chr11	115174837	115175114	Slc9a3r1
chr11	115999609	115999892	Galk1
chr11	116012285	116012493	Galk1
chr11	116012568	116012901	Galk1
chr11	116017965	116018489	Galk1
chr11	116023824	116024867	H3f3b
chr11	116199317	116199484	Acox1
chr11	116210495	116211130	Acox1
chr11	116215279	116215466	Acox1
chr11	120572738	120573521	P4hb
chr11	120573627	120573724	P4hb
chr11	120579762	120579965	Arhgdia
chr11	120580324	120580531	Arhgdia
chr11	120581822	120582526	Arhgdia
chr11	120617605	120618387	Pcyt2
chr11	120823591	120823929	Fasn
chr11	120823968	120825195	Fasn
chr11	120840955	120841194	Fasn
chr11	120850408	120850657	Fasn
chr11	120850739	120851092	Fasn
chr11	120851185	120851485	Fasn
chr11	120851517	120852014	Fasn
chr11	120852550	120852895	Fasn
chr11	120853778	120854291	Fasn
chr12	17253106	17253559	Pdia6
chr12	17257009	17257216	Pdia6
chr12	17266283	17266878	Pdia6
chr12	17661253	17662004	Hpcal1
chr12	17665896	17666294	Hpcal1
chr12	17666707	17666908	Hpcal1
chr12	17674352	17674759	Hpcal1
chr12	17690259	17691245	Hpcal1
chr12	17702958	17703535	Hpcal1
chr12	17727803	17728476	Hpcal1
chr12	25055020	25055293	Id2
chr12	25083385	25084407	Id2
chr12	25092338	25093290	Id2
chr12	25095972	25096363	Id2
chr12	25096405	25096534	Id2
chr12	25098742	25099080	Id2
chr12	25108577	25109278	Id2
chr12	25144476	25145335	Id2
chr12	31264766	31265634	Lamb1
chr12	31280796	31281545	Lamb1
chr12	31293500	31294120	Lamb1
chr12	31303381	31303918	Lamb1
chr12	32910147	32910376	Sypl
chr12	32910956	32911172	Sypl
chr12	32953718	32954743	Sypl
chr12	32989518	32990247	Sypl
chr12	54830667	54830890	Cfl2
chr12	54834867	54835446	Cfl2
chr12	54836350	54836786	Cfl2
chr12	54862232	54863199	Cfl2
chr12	54863290	54863430	Cfl2
chr12	54984772	54985279	Baz1a
chr12	54986119	54986658	Baz1a
chr12	76792627	76792859	Gpx2
chr12	76795204	76795899	Gpx2
chr12	76796470	76796709	Gpx2
chr12	76803755	76804218	Gpx2
chr12	78861258	78861394	Atp6v1d
chr12	78861461	78861875	Atp6v1d
chr12	79190879	79191562	Rdh11
chr12	79191777	79192102	Rdh11
chr12	85110445	85111349	Dlst
chr12	85374133	85374801	Tmed10
chr12	85374892	85375301	Tmed10
chr12	85385587	85386331	Tmed10
chr12	91848817	91849525	Sel1l
chr12	100180900	100181279	Calm1
chr12	100187166	100187299	Calm1
chr12	100187385	100187853	Calm1
chr12	100187896	100188025	Calm1
chr12	100199050	100200132	Calm1
chr12	100201834	100202168	Calm1
chr12	100221460	100222119	Calm1
chr12	100235393	100236083	Calm1
chr12	100242346	100242820	Calm1
chr12	102389871	102390428	Lgmn
chr12	102392064	102392261	Lgmn
chr12	102412727	102413649	Lgmn
chr12	102431961	102432824	Lgmn
chr12	102439348	102439524	Lgmn
chr12	102439577	102440019	Lgmn
chr12	108422573	108422778	Eml1
chr12	108422791	108423705	Eml1
chr12	108435970	108436528	Eml1
chr12	108443229	108443659	Eml1
chr12	108453441	108454087	Eml1
chr12	108465744	108466129	Eml1
chr12	111234426	111235215	Amn
chr12	111235689	111236168	Amn
chr12	111272105	111272708	Amn
chr12	111284601	111285457	Amn
chr12	111309670	111310346	Amn
chr12	111696373	111696633	Bag5
chr12	111696713	111696812	Bag5
chr12	111704579	111705155	Bag5
chr12	111813771	111814285	Zfyve21
chr13	5831952	5832300	Klf6
chr13	5844875	5845602	Klf6
chr13	5860727	5861018	Klf6
chr13	5861072	5861817	Klf6
chr13	5870452	5870987	Klf6
chr13	9093415	9094204	Larp4b
chr13	9107499	9108073	Larp4b
chr13	13349403	13349607	Gpr137b
chr13	13393016	13394320	Gpr137b
chr13	13415133	13415686	Gpr137b
chr13	33904877	33906149	Serpinb6c
chr13	37944422	37944646	Ssr1
chr13	37946812	37947051	Ssr1
chr13	37963446	37963871	Ssr1
chr13	37965241	37965885	Ssr1
chr13	37969408	37969637	Ssr1
chr13	37970968	37971259	Ssr1
chr13	37993764	37994601	Ssr1
chr13	38503260	38503981	Txndc5
chr13	38512027	38512614	Txndc5
chr13	38526994	38528992	Txndc5
chr13	49173292	49173535	Ninj1
chr13	49186847	49187230	Ninj1
chr13	49187304	49188400	Ninj1
chr13	49247536	49248527	Susd3
chr13	54071651	54072503	Sfxn1
chr13	54113860	54114536	Sfxn1
chr13	55362303	55362420	Lman2
chr13	55362512	55363340	Lman2
chr13	55592157	55592422	Tmed9
chr13	55592760	55593284	Tmed9
chr13	55593340	55593463	Tmed9
chr13	59646507	59647263	Golm1
chr13	59668309	59669109	Golm1
chr13	59675349	59676127	Golm1
chr13	59679170	59680091	Golm1
chr13	59682545	59682971	Golm1
chr13	64343998	64344550	Ctsl
chr13	64369851	64370856	Ctsl
chr13	64399828	64399922	Ctsl
chr13	95582957	95583480	F2r
chr13	95598297	95598650	F2r
chr13	95599826	95600177	F2r
chr13	95617981	95618880	F2r
chr13	95657086	95657681	F2r
chr13	95842688	95843289	Iqgap2
chr13	95890747	95891490	Iqgap2
chr13	95891675	95892394	Iqgap2
chr13	95918425	95918867	Iqgap2
chr13	96670393	96671235	Hmgcr
chr13	96700524	96700919	Hmgcr
chr13	96702652	96702898	Hmgcr
chr13	98890057	98891192	Tnpo1
chr13	98926056	98926879	Tnpo1
chr13	100832768	100833689	Slc30a5
chr13	100847169	100847470	Slc30a5
chr13	104863458	104864227	Fam159b
chr13	117198505	117198707	Emb
chr13	117219870	117221226	Emb
chr13	117225557	117225962	Emb
chr13	117235365	117235897	Emb
chr13	118695169	118695548	Fgf10
chr13	118705345	118705637	Fgf10
chr13	118705747	118706215	Fgf10
chr13	118714242	118715763	Fgf10
chr13	118728816	118728978	Fgf10
chr13	118763094	118763248	Fgf10
chr14	18326783	18327813	Ube2e1
chr14	18331610	18331977	Ube2e1
chr14	18332022	18332145	Ube2e1
chr14	26488043	26488650	Slmap
chr14	26491222	26491470	Slmap
chr14	26533886	26535195	Slmap
chr14	26637603	26638604	Arf4
chr14	26651903	26652189	Arf4
chr14	26994185	26994927	Hesx1
chr14	27000363	27001052	Hesx1
chr14	31001291	31002260	Spcs1
chr14	34312733	34312933	Glud1
chr14	40915593	40915921	Tspan14
chr14	40917736	40917969	Tspan14
chr14	40947457	40948268	Tspan14
chr14	40955797	40956819	Tspan14
chr14	40966406	40967858	Tspan14
chr14	46723972	46724209	Cdkn3
chr14	46760270	46761065	Cdkn3
chr14	54227440	54227891	Dad1
chr14	54227972	54228172	Dad1
chr14	54228240	54228413	Dad1
chr14	54229003	54229670	Dad1
chr14	54233625	54233772	Dad1
chr14	54238946	54239339	Dad1
chr14	54253604	54254278	Dad1
chr14	54254330	54254460	Dad1
chr14	54448781	54449624	Lrp10
chr14	54463725	54464260	Lrp10
chr14	54464301	54465017	Lrp10
chr14	63116591	63116975	Ctsb
chr14	63122273	63122981	Ctsb
chr14	63123106	63123533	Ctsb
chr14	63123820	63124115	Ctsb
chr14	63143424	63143899	Ctsb
chr14	63237234	63237466	Gata4
chr14	63245201	63246201	Gata4
chr14	63255417	63256477	Gata4
chr14	63256566	63256839	Gata4
chr14	70538098	70538302	Reep4
chr14	70545080	70545395	Reep4
chr14	70545456	70545594	Reep4
chr14	72709237	72710815	Fndc3a
chr14	72725403	72725807	Fndc3a
chr14	73370714	73371413	Itm2b
chr14	73384690	73385915	Itm2b
chr14	73402376	73402676	Itm2b
chr14	99262124	99262313	Klf5
chr14	99277702	99277899	Klf5
chr14	99298273	99298969	Klf5
chr14	99301463	99301957	Klf5
chr14	99316261	99316706	Klf5
chr14	99320796	99321050	Klf5
chr14	99339194	99339375	Klf5
chr14	99339644	99340713	Klf5
chr14	105232455	105232754	Ndfip2
chr14	105258325	105259365	Ndfip2
chr14	118937473	118938081	Dnajc3
chr14	118967541	118968139	Dnajc3
chr14	122079549	122079935	Tm9sf2
chr14	122080001	122080215	Tm9sf2
chr14	122104790	122105305	Tm9sf2
chr14	122105752	122105963	Tm9sf2
chr14	122106747	122107692	Tm9sf2
chr15	8697904	8698351	Slc1a3
chr15	8710058	8710978	Slc1a3
chr15	8716411	8716786	Slc1a3
chr15	8722277	8723462	Slc1a3
chr15	8733665	8734294	Slc1a3
chr15	27421365	27421933	Ank
chr15	27466202	27466985	Ank
chr15	27470450	27470663	Ank
chr15	27476721	27477636	Ank
chr15	27488379	27488705	Ank
chr15	27490652	27491152	Ank
chr15	31188849	31189171	Dap
chr15	31223782	31224767	Dap
chr15	31235563	31236194	Dap
chr15	31243148	31243657	Dap
chr15	31257977	31258975	Dap
chr15	31264657	31265204	Dap
chr15	31318196	31318457	Ankrd33b
chr15	31338529	31339362	Ankrd33b
chr15	31365403	31365671	Ankrd33b
chr15	31366854	31368391	Ankrd33b
chr15	31401027	31401440	Ankrd33b
chr15	38635144	38635611	Atp6v1c1
chr15	38661639	38662423	Atp6v1c1
chr15	38684209	38684394	Atp6v1c1
chr15	38709531	38709995	Atp6v1c1
chr15	56692185	56693437	Has2
chr15	56702798	56703115	Has2
chr15	56742724	56743204	Has2
chr15	57858155	57858643	Derl1
chr15	57858694	57859161	Derl1
chr15	57878229	57878687	Derl1
chr15	57891766	57892843	Derl1
chr15	60822409	60822604	Fam84b
chr15	60822695	60823418	Fam84b
chr15	60824163	60824304	Fam84b
chr15	60824377	60825235	Fam84b
chr15	60833582	60834359	Fam84b
chr15	60839608	60840585	Fam84b
chr15	60840692	60840936	Fam84b
chr15	76246538	76247196	Grina
chr15	76247451	76247698	Grina
chr15	76247749	76247917	Grina
chr15	76616790	76617408	Slc39a4
chr15	76617487	76617976	Slc39a4
chr15	76619675	76620360	Slc39a4
chr15	76625012	76625216	Slc39a4
chr15	76625315	76626263	Slc39a4
chr15	78863632	78864047	Lgals2
chr15	78998021	78998780	H1f0
chr15	79018995	79019191	H1f0
chr15	79028326	79028763	H1f0
chr15	79511587	79512056	Kdelr3
chr15	79516006	79516723	Kdelr3
chr15	79518943	79519894	Kdelr3
chr15	79526166	79526903	Kdelr3
chr15	79530017	79530304	Kdelr3
chr15	83164921	83165629	Cyb5r3
chr15	83172090	83172927	Cyb5r3
chr15	83181292	83181497	Cyb5r3
chr15	83181615	83181740	Cyb5r3
chr15	83182351	83183002	Cyb5r3
chr15	83204503	83205473	Cyb5r3
chr15	83210273	83210708	Cyb5r3
chr15	83403000	83403383	Pacsin2
chr15	83432311	83433355	Pacsin2
chr15	83444397	83444939	Pacsin2
chr15	83455535	83456297	Pacsin2
chr15	83464330	83465149	Pacsin2
chr15	88827984	88828556	Creld2
chr15	88828606	88828736	Creld2
chr15	88828802	88829016	Creld2
chr15	88837133	88838387	Creld2
chr15	89355275	89355880	Lmf2
chr15	93397779	93398102	Zcrb1
chr15	94574564	94574946	Twf1
chr15	94584848	94585002	Twf1
chr15	94589235	94590122	Twf1
chr15	94598280	94598672	Twf1
chr15	94598991	94599479	Twf1
chr15	94601162	94601645	Twf1
chr15	99093163	99094197	Dnajc22
chr15	99099115	99099849	Dnajc22
chr15	99113572	99113732	Spats2
chr15	99113784	99113982	Spats2
chr15	99125740	99126485	Spats2
chr15	99130021	99130549	Spats2
chr15	99139697	99140059	Spats2
chr15	99392613	99393305	Tmbim6
chr15	99393383	99393806	Tmbim6
chr15	99399861	99400205	Tmbim6
chr15	99416606	99416816	Tmbim6
chr15	99421116	99421539	Tmbim6
chr15	100422744	100423468	Slc11a2
chr15	100443599	100444526	Slc11a2
chr15	101983990	101984717	Krt8
chr15	101988185	101988397	Krt8
chr15	102002871	102003521	Krt8
chr15	102013588	102013954	Krt8
chr15	102150266	102151342	Soat2
chr15	102156519	102157362	Soat2
chr15	102160727	102160971	Soat2
chr15	103358638	103359145	Itga5
chr15	103363875	103364361	Itga5
chr15	103365305	103365663	Itga5
chr15	103366362	103366989	Itga5
chr15	103367022	103367176	Itga5
chr15	103382585	103383396	Itga5
chr15	103388651	103389018	Itga5
chr16	8637014	8638095	Pmm2
chr16	11134210	11135158	Txndc11
chr16	17131880	17132694	Sdf2l1
chr16	17921612	17921718	Slc25a1
chr16	17921773	17922332	Slc25a1
chr16	17928103	17929446	Slc25a1
chr16	17938701	17939205	Slc25a1
chr16	22857287	22858362	Dnajb11
chr16	22873471	22873872	Dnajb11
chr16	27388628	27389479	Ccdc50
chr16	30039206	30039811	Hes1
chr16	30045546	30046064	Hes1
chr16	30047365	30048067	Hes1
chr16	30053099	30053512	Hes1
chr16	30055433	30055783	Hes1
chr16	30059133	30059613	Hes1
chr16	30063033	30063445	Hes1
chr16	30063941	30064451	Hes1
chr16	30065087	30065467	Hes1
chr16	30069578	30071180	Hes1
chr16	30099210	30099739	Hes1
chr16	30112804	30113743	Hes1
chr16	33244175	33244449	Snx4
chr16	33250914	33252168	Snx4
chr16	35441811	35442546	Pdia5
chr16	35488737	35489639	Pdia5
chr16	35490064	35491221	Pdia5
chr16	35503814	35504148	Pdia5
chr16	36874744	36875464	Golgb1
chr16	36887582	36888061	Golgb1
chr16	37867675	37869126	Lrrc58
chr16	44138731	44139143	Atp6v1a
chr16	44139217	44139928	Atp6v1a
chr16	58669823	58670646	Cpox
chr16	65559707	65559913	Chmp2b
chr16	65562055	65563260	Chmp2b
chr16	91010551	91011748	Synj1
chr16	91019537	91020124	Synj1
chr16	92426059	92426307	Rcan1
chr16	92445483	92445694	Rcan1
chr16	92452528	92453114	Rcan1
chr16	92457717	92457973	Rcan1
chr16	92464460	92464702	Rcan1
chr16	92465919	92466522	Rcan1
chr16	92475144	92475724	Rcan1
chr16	92498438	92499287	Clic6
chr16	92514496	92514983	Clic6
chr16	92519922	92520317	Clic6
chr16	92544373	92544561	Clic6
chr16	92828070	92828534	Runx1
chr16	94526173	94527204	Dscr3
chr17	12089980	12090303	Agpat4
chr17	12103898	12104089	Agpat4
chr17	12104176	12104520	Agpat4
chr17	12106357	12106619	Agpat4
chr17	12118701	12118889	Agpat4
chr17	12118938	12119745	Agpat4
chr17	12156206	12157122	Agpat4
chr17	12159759	12160159	Agpat4
chr17	12960073	12960187	Acat2
chr17	12960244	12961074	Acat2
chr17	23677354	23677651	Tnfrsf12a
chr17	26638744	26639180	Atp6v0e
chr17	26660280	26660514	Atp6v0e
chr17	26662686	26663624	Atp6v0e
chr17	26675970	26676151	Atp6v0e
chr17	26676218	26677168	Atp6v0e
chr17	26939217	26940101	Cuta
chr17	34922993	34923245	Neu1
chr17	34928873	34929143	Neu1
chr17	34930941	34931595	Neu1
chr17	34941624	34942080	Neu1
chr17	35051100	35051511	Clic1
chr17	35051628	35052265	Clic1
chr17	42871628	42872067	Cd2ap
chr17	42876031	42876880	Cd2ap
chr17	42883356	42884171	Cd2ap
chr17	42884847	42885470	Cd2ap
chr17	42900726	42901361	Cd2ap
chr17	42905062	42905282	Cd2ap
chr17	42908850	42909800	Cd2ap
chr17	44165784	44166281	Clic5
chr17	44188346	44189306	Clic5
chr17	44189597	44190009	Clic5
chr17	45680607	45680847	Tmem63b
chr17	45685694	45686627	Tmem63b
chr17	45984964	45985302	Vegfa
chr17	45987548	45988018	Vegfa
chr17	46004104	46004507	Vegfa
chr17	46027259	46027950	Vegfa
chr17	46032215	46032992	Vegfa
chr17	46041309	46041511	Vegfa
chr17	46063322	46064214	Vegfa
chr17	65588828	65588988	Vapa
chr17	65613424	65614470	Vapa
chr17	66076577	66077649	Ankrd12
chr17	67668063	67668292	Lama1
chr17	67680872	67681482	Lama1
chr17	67683191	67683470	Lama1
chr17	67693884	67694282	Lama1
chr17	67696821	67697388	Lama1
chr17	67698406	67698873	Lama1
chr17	67711147	67711962	Lama1
chr17	67720914	67721452	Lama1
chr17	87249230	87249432	Mcfd2
chr17	87265293	87266353	Mcfd2
chr18	6715561	6715812	Rab18
chr18	6764770	6765526	Rab18
chr18	11039424	11039870	Gata6
chr18	11039923	11040471	Gata6
chr18	20557649	20558679	Dsg2
chr18	20559719	20559996	Dsg2
chr18	20593965	20594806	Dsg2
chr18	20598246	20598428	Dsg2
chr18	20640010	20640230	Ttr
chr18	20673126	20673731	Ttr
chr18	20732405	20732835	B4galt6
chr18	20740793	20741419	B4galt6
chr18	20746089	20746535	B4galt6
chr18	20749534	20750188	B4galt6
chr18	20762373	20763152	B4galt6
chr18	20775620	20775851	B4galt6
chr18	20777154	20777603	B4galt6
chr18	33174523	33174762	Stard4
chr18	33213431	33214408	Stard4
chr18	34372367	34374017	Reep5
chr18	46595782	46595931	Tmed7
chr18	49832228	49832966	Dmxl1
chr18	53176084	53177072	Snx2
chr18	53179994	53180218	Snx2
chr18	53198231	53198592	Snx2
chr18	53417290	53417869	Ppic
chr18	53417918	53418307	Ppic
chr18	53418357	53418483	Ppic
chr18	53421060	53421251	Ppic
chr18	53433390	53433970	Ppic
chr18	61211194	61211908	Slc26a2
chr18	65764451	65764678	Sec11c
chr18	65788345	65788552	Sec11c
chr18	65788632	65789267	Sec11c
chr18	65799997	65800252	Sec11c
chr18	65800309	65800650	Sec11c
chr18	65800713	65800851	Sec11c
chr18	65823274	65823607	Sec11c
chr18	65832798	65833556	Sec11c
chr18	66002213	66002447	Lman1
chr18	66002520	66003097	Lman1
chr18	66039660	66040011	Lman1
chr18	66040055	66040444	Lman1
chr18	66041105	66041541	Lman1
chr18	67369676	67370384	Tubb6
chr18	67374888	67375545	Tubb6
chr18	67390477	67391776	Tubb6
chr18	74426901	74427416	Myo5b
chr18	74431300	74431508	Myo5b
chr18	74442725	74442852	Myo5b
chr18	74444389	74444694	Myo5b
chr18	74451736	74452427	Myo5b
chr18	74458444	74459050	Myo5b
chr18	76240893	76241973	Smad2
chr18	76257176	76257332	Smad2
chr18	76929853	76930368	Ier3ip1
chr18	84681924	84682208	Cndp2
chr18	84684864	84685935	Cndp2
chr18	84685986	84686078	Cndp2
chr18	84688416	84688618	Cndp2
chr19	4148407	4149047	Coro1b
chr19	5756395	5757858	Scyl1
chr19	5770797	5771748	Scyl1
chr19	5786471	5786893	Scyl1
chr19	5786941	5787618	Scyl1
chr19	5793206	5793505	Scyl1
chr19	5793877	5795638	Scyl1
chr19	5803256	5803418	Scyl1
chr19	5803465	5803857	Scyl1
chr19	5806409	5807003	Scyl1
chr19	5809483	5810022	Scyl1
chr19	5810106	5810691	Scyl1
chr19	5812071	5812420	Scyl1
chr19	5817766	5818432	Scyl1
chr19	5819468	5819875	Scyl1
chr19	6260385	6260725	Ehd1
chr19	6262302	6262522	Ehd1
chr19	6264149	6264511	Ehd1
chr19	6268210	6268435	Ehd1
chr19	6269874	6270694	Ehd1
chr19	6270959	6271482	Ehd1
chr19	6271549	6271861	Ehd1
chr19	6276457	6276977	Ehd1
chr19	6278071	6278743	Ehd1
chr19	6291047	6291920	Ehd1
chr19	6979511	6980735	Fkbp2
chr19	8919816	8919957	B3gat3
chr19	8920011	8920784	B3gat3
chr19	9978439	9978657	Fth1
chr19	9982230	9983547	Fth1
chr19	9991428	9991614	Fth1
chr19	10012782	10012963	Rab3il1
chr19	10013073	10013280	Rab3il1
chr19	10022994	10023242	Rab3il1
chr19	10665534	10665755	Pga5
chr19	10676314	10677160	Pga5
chr19	11800539	11801225	Stx3
chr19	11807128	11807744	Stx3
chr19	11819876	11820186	Stx3
chr19	17356128	17356843	Gcnt1
chr19	17364849	17365036	Gcnt1
chr19	30029877	30030889	Uhrf2
chr19	30045950	30046158	Uhrf2
chr19	30548782	30549038	Dkk1
chr19	30549092	30549894	Dkk1
chr19	30553681	30554071	Dkk1
chr19	30554507	30554861	Dkk1
chr19	32485759	32486844	Minpp1
chr19	32507290	32507841	Minpp1
chr19	32522728	32523236	Minpp1
chr19	36347912	36348582	Pcgf5
chr19	36348650	36349543	Pcgf5
chr19	36384368	36384965	Pcgf5
chr19	37418388	37418591	Hhex
chr19	37419678	37419897	Hhex
chr19	37434110	37434979	Hhex
chr19	37436729	37437238	Hhex
chr19	37481674	37482090	Hhex
chr19	37509609	37510220	Exoc6
chr19	37526690	37527116	Exoc6
chr19	37559680	37560518	Exoc6
chr19	37692812	37693209	Cyp26a1
chr19	37695793	37696045	Cyp26a1
chr19	37697602	37698641	Cyp26a1
chr19	37703988	37704180	Cyp26a1
chr19	37704272	37704382	Cyp26a1
chr19	37719023	37719822	Cyp26a1
chr19	40231713	40232401	Pdlim1
chr19	40240833	40241382	Pdlim1
chr19	40271420	40272031	Pdlim1
chr19	40272374	40273194	Pdlim1
chr19	40275859	40276055	Pdlim1
chr19	40307458	40308140	Pdlim1
chr19	40561648	40562163	Aldh18a1
chr19	40587898	40588662	Aldh18a1
chr19	40588922	40589265	Aldh18a1
chr19	40589343	40589592	Aldh18a1
[truncated: 2,823 more rows]

## Sheet: Fig1D_CREs-ENCODE
Fig1 D CREs				Encode CREs
chr	start	end	Closest Gene	chr	start	end	CRE_name	overlap size
chr1	4473804	4474237	Sox17	.	-	-	.	.
chr1	4474327	4474845	Sox17	.	-	-	.	.
chr1	4479613	4480034	Sox17	.	-	-	.	.
chr1	4496119	4496825	Sox17	chr1	4496403	4496645	EM10E0431250	274
chr1	4496119	4496825	Sox17	chr1	4496740	4496958	EM10E0431251	242
chr1	4520546	4521048	Sox17	.	-	-	.	.
chr1	4537400	4537942	Sox17	.	-	-	.	.
chr1	4538197	4538657	Sox17	chr1	4538135	4538323	EM10E0431257	168
chr1	4538197	4538657	Sox17	chr1	4538386	4538579	EM10E0431258	283
chr1	13563541	13563832	Tram1	.	-	-	.	.
chr1	13563881	13564259	Tram1	.	-	-	.	.
chr1	16121928	16122479	Rdh10	chr1	16122010	16122322	EM10E0432444	243
chr1	33755111	33755341	Bag2	chr1	33755097	33755372	EM10E0433575	300
chr1	33756233	33756600	Bag2	chr1	33756190	33756509	EM10E0433578	276
chr1	33756233	33756600	Bag2	chr1	33756520	33756739	EM10E0433579	286
chr1	66859509	66859862	Acadl	.	-	-	.	.
chr1	74249390	74249666	Arpc2	chr1	74249381	74249683	EM10E0441551	342
chr1	74249713	74249908	Arpc2	chr1	74249695	74249960	EM10E0441552	241
chr1	86040106	86040758	2810459M11Rik	.	-	-	.	.
chr1	119472652	119473158	Ralb	chr1	119472721	119473011	EM10E0448194	205
chr1	120110362	120111006	Dbi	chr1	120110071	120110375	EM10E0448393	313
chr1	120110362	120111006	Dbi	chr1	120110495	120110664	EM10E0448394	185
chr1	130733441	130733703	AA986860	chr1	130733230	130733574	EM10E0449699	251
chr1	130734465	130734824	AA986860	chr1	130734489	130734742	EM10E0449702	321
chr1	130740945	130741973	AA986860	chr1	130741004	130741215	EM10E0449710	356
chr1	130740945	130741973	AA986860	chr1	130741275	130741617	EM10E0449711	462
chr1	130740945	130741973	AA986860	chr1	130741690	130741983	EM10E0449712	331
chr1	130759513	130760229	AA986860	.	-	-	.	.
chr1	130760278	130760363	AA986860	.	-	-	.	.
chr1	134226001	134226466	Adora1	.	-	-	.	.
chr1	134226614	134227151	Adora1	.	-	-	.	.
chr1	135260396	135260868	Elf3	.	-	-	.	.
chr1	136019715	136020080	Tmem9	.	-	-	.	.
chr1	153315204	153315948	Lamc1	chr1	153315171	153315444	EM10E0454860	280
chr1	153329382	153329623	Lamc1	chr1	153329444	153329785	EM10E0454869	269
chr1	153356553	153356754	Lamc1	.	-	-	.	.
chr1	153358514	153359055	Lamc1	.	-	-	.	.
chr1	153368971	153369449	Lamc1	.	-	-	.	.
chr1	153542797	153543381	Npl	chr1	153542949	153543289	EM10E0454954	328
chr1	153547532	153547950	Npl	.	-	-	.	.
chr1	153585422	153586033	Npl	.	-	-	.	.
chr1	153909922	153911116	Glul	chr1	153910479	153910700	EM10E0455099	211
chr1	153909922	153911116	Glul	chr1	153910756	153911027	EM10E0455100	194
chr1	153921761	153922066	Glul	.	-	-	.	.
chr1	153922721	153923117	Glul	chr1	153922623	153922964	EM10E0455106	443
chr1	153923294	153923825	Glul	.	-	-	.	.
chr1	153949662	153949864	Glul	.	-	-	.	.
chr1	156462434	156462992	Soat1	.	-	-	.	.
chr1	156470567	156470928	Soat1	.	-	-	.	.
chr1	156472925	156473302	Soat1	chr1	156472965	156473290	EM10E0455859	288
chr1	156474845	156475102	Soat1	.	-	-	.	.
chr1	156477932	156478129	Soat1	chr1	156477973	156478131	EM10E0455865	215
chr1	164411436	164411647	Atp1b1	chr1	164411366	164411712	EM10E0457667	360
chr1	164412697	164413270	Atp1b1	.	-	-	.	.
chr1	164415258	164415658	Atp1b1	chr1	164415322	164415671	EM10E0457669	374
chr1	164463363	164463994	Atp1b1	.	-	-	.	.
chr1	164469197	164469431	Atp1b1	chr1	164469203	164469529	EM10E0457717	265
chr1	164469505	164469930	Atp1b1	chr1	164469203	164469529	EM10E0457717	265
chr1	167384182	167384731	Mgst3	chr1	167384209	167384550	EM10E0458651	443
chr1	167389619	167389905	Mgst3	chr1	167389630	167389909	EM10E0458656	225
chr1	167392850	167393094	Mgst3	chr1	167392782	167393129	EM10E0458661	343
chr1	167416937	167417390	Mgst3	.	-	-	.	.
chr1	170167732	170168208	Uap1	.	-	-	.	.
chr1	170857835	170858452	Atf6	.	-	-	.	.
chr1	172078044	172078268	Copa	.	-	-	.	.
chr1	179703953	179704657	Sccpdh	.	-	-	.	.
chr1	180715205	180715483	Acbd3	chr1	180715212	180715534	EM10E0462058	218
chr1	189732137	189732563	Ptpn14	.	-	-	.	.
chr1	189760955	189761179	Ptpn14	.	-	-	.	.
chr1	189764229	189764645	Ptpn14	chr1	189764299	189764524	EM10E0464239	182
chr1	189769934	189770342	Ptpn14	.	-	-	.	.
chr1	189772409	189773023	Ptpn14	.	-	-	.	.
chr10	17680530	17681014	Cited2	.	-	-	.	.
chr10	17681111	17681232	Cited2	.	-	-	.	.
chr10	17707017	17707712	Cited2	.	-	-	.	.
chr10	17710325	17710566	Cited2	.	-	-	.	.
chr10	17712225	17712490	Cited2	.	-	-	.	.
chr10	21839283	21839623	Sgk1	chr10	21839264	21839612	EM10E0469753	333
chr10	21919952	21920214	Sgk1	chr10	21919995	21920304	EM10E0469797	184
chr10	24134174	24134660	Stx7	.	-	-	.	.
chr10	24150105	24150367	Stx7	chr10	24150105	24150454	EM10E0470194	318
chr10	41536110	41536374	Cd164	.	-	-	.	.
chr10	42491244	42491461	Snx3	chr10	42491314	42491514	EM10E0473079	249
chr10	42493129	42493648	Snx3	.	-	-	.	.
chr10	52215412	52215946	Dcbld1	chr10	52215423	52215764	EM10E0474408	197
chr10	52227997	52228237	Dcbld1	.	-	-	.	.
chr10	52232136	52232473	Dcbld1	chr10	52232143	52232492	EM10E0474415	366
chr10	52241799	52242059	Dcbld1	.	-	-	.	.
chr10	52251766	52252131	Dcbld1	.	-	-	.	.
chr10	52271303	52271909	Dcbld1	.	-	-	.	.
chr10	56356402	56356502	Gja1	.	-	-	.	.
chr10	56356613	56357172	Gja1	.	-	-	.	.
chr10	56373135	56373331	Gja1	chr10	56373151	56373376	EM10E0474816	285
chr10	56415693	56416498	Gja1	chr10	56416009	56416300	EM10E0474843	262
chr10	59322339	59322860	P4ha1	chr10	59322288	59322607	EM10E0475252	240
chr10	59322339	59322860	P4ha1	chr10	59322841	59323078	EM10E0475253	318
chr10	59330076	59330593	P4ha1	.	-	-	.	.
chr10	59346570	59346826	P4ha1	.	-	-	.	.
chr10	59348183	59348602	P4ha1	chr10	59348240	59348585	EM10E0475270	395
chr10	59379800	59381024	Pla2g12b	chr10	59380147	59380363	EM10E0475285	281
chr10	59379800	59381024	Pla2g12b	chr10	59380365	59380616	EM10E0475286	298
chr10	59379800	59381024	Pla2g12b	chr10	59380618	59380944	EM10E0475287	300
chr10	59391986	59392291	Pla2g12b	.	-	-	.	.
chr10	59393744	59394278	Pla2g12b	.	-	-	.	.
chr10	59402818	59404096	Pla2g12b	chr10	59403434	59403769	EM10E0475289	258
chr10	59402818	59404096	Pla2g12b	chr10	59403848	59404132	EM10E0475290	218
chr10	61089168	61090287	Pcbd1	chr10	61089200	61089543	EM10E0476102	300
chr10	61089168	61090287	Pcbd1	chr10	61089621	61089782	EM10E0476103	286
chr10	61089168	61090287	Pcbd1	chr10	61089792	61090141	EM10E0476104	290
chr10	61116636	61117107	Pcbd1	chr10	61116985	61117308	EM10E0476107	190
chr10	61155292	61155746	Sgpl1	.	-	-	.	.
chr10	62483473	62483867	Vps26a	chr10	62483599	62483817	EM10E0476688	194
chr10	62520710	62521186	Srgn	.	-	-	.	.
chr10	62521717	62522228	Srgn	.	-	-	.	.
chr10	62522398	62522971	Srgn	chr10	62522495	62522841	EM10E0476726	275
chr10	62527337	62527616	Srgn	.	-	-	.	.
chr10	62528332	62529135	Srgn	.	-	-	.	.
chr10	62540776	62541054	Srgn	chr10	62540809	62541154	EM10E0476732	265
chr10	71127678	71127892	Bicc1	chr10	71127671	71127940	EM10E0478732	336
chr10	71127982	71128586	Bicc1	chr10	71127961	71128296	EM10E0478733	361
chr10	71153102	71153566	Bicc1	chr10	71153096	71153394	EM10E0478748	271
chr10	71183277	71183645	Bicc1	chr10	71183400	71183641	EM10E0478759	183
chr10	76504202	76504975	Lss	.	-	-	.	.
chr10	77267474	77267741	Pofut2	.	-	-	.	.
chr10	77298214	77298594	Pofut2	.	-	-	.	.
chr10	78004621	78004989	Pfkl	chr10	78004646	78004835	EM10E0480207	310
chr10	78304997	78305456	Agpat3	.	-	-	.	.
chr10	78326135	78326717	Agpat3	.	-	-	.	.
chr10	78349561	78350090	Agpat3	chr10	78349718	78350067	EM10E0480395	341
chr10	78362967	78363232	Agpat3	.	-	-	.	.
chr10	84524286	84524810	Ckap4	.	-	-	.	.
chr10	84536505	84536787	Ckap4	.	-	-	.	.
chr10	84542614	84543246	Ckap4	chr10	84543131	84543443	EM10E0483076	209
chr10	84544206	84544361	Ckap4	.	-	-	.	.
chr10	88351516	88352020	Dram1	chr10	88351692	88352035	EM10E0484034	267
chr10	88354579	88355108	Dram1	.	-	-	.	.
chr10	88373983	88374159	Gnptab	.	-	-	.	.
chr10	88374208	88374660	Gnptab	.	-	-	.	.
chr10	88385757	88386151	Gnptab	.	-	-	.	.
chr10	88410157	88410414	Gnptab	.	-	-	.	.
chr10	88501510	88501775	Chpt1	chr10	88501386	88501729	EM10E0484101	295
chr10	88505245	88505802	Chpt1	.	-	-	.	.
chr10	88510535	88510794	Chpt1	chr10	88510613	88510814	EM10E0484112	284
chr10	88548539	88549036	Chpt1	.	-	-	.	.
chr10	89703135	89703371	Scyl2	.	-	-	.	.
chr10	98866339	98866740	Atp2b1	.	-	-	.	.
chr10	98962133	98962584	Atp2b1	.	-	-	.	.
chr10	111536891	111537689	Phlda1	chr10	111536847	111537048	EM10E0488162	171
chr10	111544640	111545101	Phlda1	.	-	-	.	.
chr10	111545547	111545980	Phlda1	.	-	-	.	.
chr10	121376671	121377266	Gns	chr10	121376607	121376827	EM10E0490398	330
chr10	121376671	121377266	Gns	chr10	121376941	121377291	EM10E0490399	390
chr10	121382106	121382589	Gns	.	-	-	.	.
chr10	121385606	121386586	Gns	chr10	121386463	121386728	EM10E0490402	272
chr10	121409802	121410076	Gns	chr10	121409738	121410079	EM10E0490409	307
chr11	4084835	4085110	Mtfp1	.	-	-	.	.
chr11	5498484	5498688	Xbp1	chr11	5498417	5498728	EM10E0493768	253
chr11	5521824	5522301	Xbp1	chr11	5521818	5522011	EM10E0493795	336
chr11	5521824	5522301	Xbp1	chr11	5522019	5522271	EM10E0493796	358
chr11	21347704	21348138	Ugp2	.	-	-	.	.
chr11	21348683	21348935	Ugp2	.	-	-	.	.
chr11	21349002	21349409	Ugp2	.	-	-	.	.
chr11	46694159	46694563	Timd2	.	-	-	.	.
chr11	46694676	46695353	Timd2	.	-	-	.	.
chr11	50323944	50324175	Canx	chr11	50323864	50324208	EM10E0501586	341
chr11	54088963	54089358	P4ha2	chr11	54088894	54089229	EM10E0502922	320
chr11	54102480	54103282	P4ha2	chr11	54102794	54103040	EM10E0502934	233
chr11	54126760	54127185	P4ha2	chr11	54126894	54127244	EM10E0502947	387
chr11	54467879	54468406	Fnip1	.	-	-	.	.
chr11	55381015	55381442	Sparc	.	-	-	.	.
chr11	55394066	55394514	Sparc	.	-	-	.	.
chr11	55406217	55406579	Sparc	chr11	55405965	55406306	EM10E0503454	387
chr11	55414943	55415440	Sparc	chr11	55415023	55415361	EM10E0503458	289
chr11	55414943	55415440	Sparc	chr11	55415385	55415594	EM10E0503459	268
chr11	55428114	55429134	Sparc	chr11	55428157	55428507	EM10E0503473	475
chr11	55428114	55429134	Sparc	chr11	55428701	55428974	EM10E0503474	299
chr11	55430279	55430865	Sparc	.	-	-	.	.
chr11	55434216	55434460	Sparc	.	-	-	.	.
chr11	59235089	59235371	Arf1	.	-	-	.	.
chr11	73178196	73178376	Tax1bp3	chr11	73178141	73178361	EM10E0509188	311
chr11	75529936	75530296	Slc43a2	.	-	-	.	.
chr11	75535146	75535485	Slc43a2	chr11	75535088	75535349	EM10E0509878	322
chr11	75676316	75676563	Crk	.	-	-	.	.
chr11	75678651	75678934	Crk	chr11	75678789	75678947	EM10E0509999	435
chr11	75687508	75688018	Crk	chr11	75687604	75687953	EM10E0510004	303
chr11	79636950	79637113	Rab11fip4	.	-	-	.	.
chr11	83804375	83805246	Hnf1b	.	-	-	.	.
chr11	83819876	83820262	Hnf1b	chr11	83819786	83820111	EM10E0513082	396
chr11	83819876	83820262	Hnf1b	chr11	83820203	83820496	EM10E0513083	362
chr11	83835847	83836393	Hnf1b	.	-	-	.	.
chr11	83850545	83851130	Hnf1b	chr11	83850568	83850913	EM10E0513095	327
chr11	83850545	83851130	Hnf1b	chr11	83851122	83851411	EM10E0513096	257
chr11	83865129	83865233	Hnf1b	.	-	-	.	.
chr11	83865281	83865729	Hnf1b	chr11	83865353	83865657	EM10E0513110	198
chr11	83869182	83870113	Hnf1b	.	-	-	.	.
chr11	83882563	83883019	Hnf1b	chr11	83882698	83883040	EM10E0513121	363
chr11	83889908	83890152	Hnf1b	.	-	-	.	.
chr11	83892071	83892317	Hnf1b	.	-	-	.	.
chr11	83967482	83967777	Synrg	chr11	83967436	83967740	EM10E0513147	269
chr11	83999987	84000210	Synrg	.	-	-	.	.
chr11	84171746	84172453	Acaca	.	-	-	.	.
chr11	84534376	84534848	Lhx1	.	-	-	.	.
chr11	84944670	84945718	Car4	chr11	84944720	84945029	EM10E0513516	330
chr11	84944670	84945718	Car4	chr11	84945076	84945401	EM10E0513517	341
chr11	84956128	84956479	Car4	.	-	-	.	.
chr11	84968726	84969445	Car4	chr11	84968781	84969119	EM10E0513535	323
chr11	84974185	84974444	Car4	chr11	84974040	84974222	EM10E0513537	165
chr11	84977479	84977933	Car4	.	-	-	.	.
chr11	85213339	85213567	Appbp2	.	-	-	.	.
chr11	85223281	85223715	Appbp2	.	-	-	.	.
chr11	85224881	85225328	Appbp2	chr11	85224812	85225150	EM10E0513581	189
chr11	85240737	85240989	Appbp2	.	-	-	.	.
chr11	85253108	85253372	Appbp2	.	-	-	.	.
chr11	85253734	85254142	Appbp2	.	-	-	.	.
chr11	85255388	85255873	Appbp2	.	-	-	.	.
chr11	85256330	85256635	Appbp2	.	-	-	.	.
chr11	85266199	85267060	Appbp2	.	-	-	.	.
chr11	86742615	86743059	Cltc	chr11	86742646	86742996	EM10E0514233	469
chr11	94619744	94620075	Lrrc59	.	-	-	.	.
chr11	100991096	100991460	Atp6v0a1	.	-	-	.	.
chr11	101003091	101003404	Atp6v0a1	.	-	-	.	.
chr11	116004449	116005980	Galk1	chr11	116004481	116004822	EM10E0526092	358
chr11	116004449	116005980	Galk1	chr11	116004893	116005243	EM10E0526093	368
chr11	116004449	116005980	Galk1	chr11	116005439	116005626	EM10E0526094	278
chr11	116004449	116005980	Galk1	chr11	116005694	116005847	EM10E0526095	287
chr11	116010759	116011126	Galk1	.	-	-	.	.
chr11	116011537	116012032	Galk1	chr11	116011591	116011888	EM10E0526099	295
chr11	116011537	116012032	Galk1	chr11	116011996	116012171	EM10E0526100	225
chr11	120563951	120564424	P4hb	.	-	-	.	.
chr11	120565072	120565503	P4hb	.	-	-	.	.
chr11	120571135	120571411	P4hb	chr11	120571125	120571473	EM10E0529088	363
chr11	120578777	120579194	Arhgdia	.	-	-	.	.
chr11	120616947	120617305	Pcyt2	chr11	120617050	120617261	EM10E0529126	331
chr11	120616947	120617305	Pcyt2	chr11	120617264	120617506	EM10E0529127	260
chr11	120872908	120873117	Fasn	.	-	-	.	.
chr12	17735277	17736227	Hpcal1	.	-	-	.	.
chr12	17738409	17738745	Hpcal1	.	-	-	.	.
chr12	25140021	25140575	Id2	.	-	-	.	.
chr12	31254968	31255521	Lamb1	chr12	31255102	31255406	EM10E0533878	259
chr12	31255881	31256852	Lamb1	chr12	31256203	31256413	EM10E0533879	185
chr12	31255881	31256852	Lamb1	chr12	31256478	31256824	EM10E0533880	349
chr12	31261932	31262156	Lamb1	.	-	-	.	.
chr12	31263948	31264296	Lamb1	chr12	31263976	31264323	EM10E0533882	393
chr12	31269254	31269612	Lamb1	chr12	31269201	31269534	EM10E0533891	281
chr12	31269254	31269612	Lamb1	chr12	31269560	31269766	EM10E0533892	195
chr12	31270351	31271133	Lamb1	.	-	-	.	.
chr12	31271775	31271972	Lamb1	chr12	31271691	31271893	EM10E0533895	319
chr12	31283846	31284028	Lamb1	chr12	31283679	31283986	EM10E0533910	327
chr12	31293012	31293393	Lamb1	.	-	-	.	.
chr12	76797227	76797676	Gpx2	chr12	76797232	76797470	EM10E0540346	286
chr12	76798380	76798646	Gpx2	chr12	76798065	76798385	EM10E0540347	289
chr12	76798380	76798646	Gpx2	chr12	76798473	76798717	EM10E0540348	269
chr12	76798717	76799338	Gpx2	.	-	-	.	.
chr12	85389177	85390361	Tmed10	chr12	85389200	85389533	EM10E0543464	333
chr12	85389177	85390361	Tmed10	chr12	85389656	85389846	EM10E0543465	241
chr12	85397500	85398240	Tmed10	chr12	85397391	85397604	EM10E0543472	349
chr12	85397500	85398240	Tmed10	chr12	85397754	85398092	EM10E0543473	357
chr12	100203762	100204231	Calm1	.	-	-	.	.
chr12	100204382	100204795	Calm1	.	-	-	.	.
chr12	100211911	100212787	Calm1	chr12	100211898	100212087	EM10E0545693	219
chr12	100211911	100212787	Calm1	chr12	100212400	100212738	EM10E0545694	361
chr12	100219928	100220312	Calm1	chr12	100219970	100220277	EM10E0545699	208
chr12	102420211	102420815	Lgmn	chr12	102420165	102420366	EM10E0546360	290
chr12	102420211	102420815	Lgmn	chr12	102420463	102420727	EM10E0546361	391
chr12	102420211	102420815	Lgmn	chr12	102420735	102420897	EM10E0546362	423
chr12	102422741	102423239	Lgmn	chr12	102422697	102423025	EM10E0546365	269
chr12	102423684	102424047	Lgmn	chr12	102423708	102424048	EM10E0546366	221
chr12	102424593	102425017	Lgmn	chr12	102424547	102424863	EM10E0546367	225
chr12	108421530	108421975	Eml1	.	-	-	.	.
chr12	108427231	108427567	Eml1	.	-	-	.	.
chr12	108431743	108432028	Eml1	chr12	108431739	108432032	EM10E0548059	230
chr12	111267747	111268473	Amn	chr12	111267959	111268291	EM10E0549043	294
chr12	111270656	111271159	Amn	chr12	111270849	111271191	EM10E0549044	309
chr12	111698342	111698716	Bag5	chr12	111698235	111698581	EM10E0549298	194
chr12	111698342	111698716	Bag5	chr12	111698610	111698847	EM10E0549299	276
chr12	111816766	111816877	Zfyve21	chr12	111816553	111816771	EM10E0549377	244
chr12	111816766	111816877	Zfyve21	chr12	111816784	111817115	EM10E0549378	272
chr12	111816987	111817372	Zfyve21	chr12	111816784	111817115	EM10E0549378	272
chr12	111816987	111817372	Zfyve21	chr12	111817124	111817439	EM10E0549379	351
chr12	111832355	111833052	Zfyve21	.	-	-	.	.
chr12	111848276	111849222	Zfyve21	.	-	-	.	.
chr13	5824353	5824855	Klf6	chr13	5824385	5824733	EM10E0551330	319
chr13	5825980	5826190	Klf6	.	-	-	.	.
chr13	5826280	5826536	Klf6	.	-	-	.	.
chr13	5827356	5827522	Klf6	.	-	-	.	.
chr13	5827633	5827852	Klf6	.	-	-	.	.
chr13	5832367	5832671	Klf6	.	-	-	.	.
chr13	5837307	5837713	Klf6	.	-	-	.	.
chr13	5841975	5842286	Klf6	.	-	-	.	.
chr13	5843686	5844175	Klf6	chr13	5843821	5844140	EM10E0551336	258
chr13	9073795	9074218	Larp4b	.	-	-	.	.
chr13	31506421	31506756	Foxq1	chr13	31506520	31506851	EM10E0555371	230
chr13	31531123	31531902	Foxq1	chr13	31531459	31531664	EM10E0555378	184
chr13	31531123	31531902	Foxq1	chr13	31531670	31532014	EM10E0555379	271
chr13	31533423	31533739	Foxq1	.	-	-	.	.
chr13	33904109	33904466	Serpinb6c	chr13	33904108	33904447	EM10E0555788	175
chr13	37958563	37958773	Ssr1	chr13	37958547	37958894	EM10E0556998	418
chr13	38554508	38554943	Txndc5	chr13	38554620	38554947	EM10E0557176	335
chr13	49169848	49170107	Ninj1	chr13	49169816	49170155	EM10E0560198	328
chr13	49235537	49236164	Susd3	.	-	-	.	.
chr13	49246690	49247012	Susd3	chr13	49246581	49246915	EM10E0560249	200
chr13	64349266	64349873	Ctsl	chr13	64349475	64349806	EM10E0564711	316
chr13	64355294	64355809	Ctsl	.	-	-	.	.
chr13	64360613	64361804	Ctsl	.	-	-	.	.
chr13	64367408	64367859	Ctsl	.	-	-	.	.
chr13	64375053	64375726	Ctsl	chr13	64375623	64375907	EM10E0564721	196
chr13	64399979	64400251	Ctsl	.	-	-	.	.
chr13	95606292	95606954	F2r	.	-	-	.	.
chr13	95616706	95616879	F2r	chr13	95616605	95616882	EM10E0568625	276
chr13	95846979	95847287	Iqgap2	.	-	-	.	.
chr13	95850487	95850795	Iqgap2	chr13	95850522	95850795	EM10E0568732	215
chr13	95885002	95885446	Iqgap2	.	-	-	.	.
chr13	95894319	95894565	Iqgap2	.	-	-	.	.
chr13	95913053	95913327	Iqgap2	.	-	-	.	.
chr13	96663191	96663613	Hmgcr	.	-	-	.	.
chr13	98896302	98896753	Tnpo1	.	-	-	.	.
chr13	98930277	98930550	Tnpo1	.	-	-	.	.
chr13	98941761	98942276	Tnpo1	chr13	98942059	98942407	EM10E0569759	331
chr13	98945869	98946597	Tnpo1	.	-	-	.	.
chr13	98948130	98948421	Tnpo1	.	-	-	.	.
chr13	104865121	104865661	Fam159b	.	-	-	.	.
chr13	104868304	104868866	Fam159b	.	-	-	.	.
chr13	117206155	117206574	Emb	.	-	-	.	.
chr13	117208123	117208649	Emb	.	-	-	.	.
chr13	117215267	117215829	Emb	chr13	117215142	117215396	EM10E0573634	209
chr13	117215267	117215829	Emb	chr13	117215546	117215722	EM10E0573635	279
chr13	117215267	117215829	Emb	chr13	117215722	117215948	EM10E0573636	322
chr13	118709991	118710248	Fgf10	.	-	-	.	.
chr13	118729106	118729321	Fgf10	.	-	-	.	.
chr14	18355892	18356216	Ube2e1	chr14	18355878	18356159	EM10E0575256	251
chr14	26535773	26536041	Slmap	chr14	26535532	26535776	EM10E0577489	184
chr14	26535773	26536041	Slmap	chr14	26535785	26536072	EM10E0577490	231
chr14	26638706	26639018	Arf4	chr14	26638705	26639052	EM10E0577522	307
chr14	27005907	27006528	Hesx1	.	-	-	.	.
chr14	27013394	27014034	Hesx1	.	-	-	.	.
chr14	34312473	34312647	Glud1	chr14	34312390	34312730	EM10E0579541	313
chr14	54462258	54462525	Lrp10	.	-	-	.	.
chr14	63093690	63093934	Ctsb	.	-	-	.	.
chr14	63221730	63222469	Gata4	.	-	-	.	.
chr14	63225493	63225734	Gata4	.	-	-	.	.
chr14	63231071	63232150	Gata4	chr14	63231333	63231546	EM10E0584473	193
chr14	63231071	63232150	Gata4	chr14	63231894	63232105	EM10E0584474	177
chr14	63232432	63232863	Gata4	chr14	63232582	63232929	EM10E0584475	260
chr14	63239378	63239762	Gata4	chr14	63239738	63239948	EM10E0584479	186
chr14	63243725	63243976	Gata4	.	-	-	.	.
chr14	63261425	63261710	Gata4	.	-	-	.	.
chr14	63264380	63265157	Gata4	chr14	63264376	63264700	EM10E0584520	252
chr14	63264380	63265157	Gata4	chr14	63264708	63265053	EM10E0584521	272
chr14	63265277	63265546	Gata4	.	-	-	.	.
chr14	63271423	63272097	Gata4	chr14	63271453	63271801	EM10E0584536	355
chr14	63271423	63272097	Gata4	chr14	63271840	63272185	EM10E0584537	191
chr14	63283387	63284271	Gata4	.	-	-	.	.
chr14	63938609	63938897	Sox7	.	-	-	.	.
chr14	63942317	63942949	Sox7	chr14	63942848	63943026	EM10E0584736	224
chr14	63943360	63944016	Sox7	chr14	63943049	63943378	EM10E0584737	262
chr14	63943360	63944016	Sox7	chr14	63943434	63943784	EM10E0584738	378
chr14	63943360	63944016	Sox7	chr14	63943943	63944291	EM10E0584739	270
chr14	63957631	63958220	Sox7	chr14	63957740	63958089	EM10E0584743	355
chr14	72741878	72742423	Fndc3a	.	-	-	.	.
chr14	73390874	73391340	Itm2b	.	-	-	.	.
chr14	73401349	73401791	Itm2b	.	-	-	.	.
chr14	73421035	73421843	Itm2b	.	-	-	.	.
chr14	99260939	99261420	Klf5	.	-	-	.	.
chr14	99261525	99261624	Klf5	.	-	-	.	.
chr14	99264342	99264549	Klf5	chr14	99264331	99264537	EM10E0589642	216
chr14	99264630	99264940	Klf5	.	-	-	.	.
chr14	99274965	99276150	Klf5	.	-	-	.	.
chr14	99304460	99304766	Klf5	.	-	-	.	.
chr14	99330836	99331049	Klf5	.	-	-	.	.
chr14	99331135	99332216	Klf5	.	-	-	.	.
chr14	105263004	105263443	Ndfip2	chr14	105262966	105263309	EM10E0590505	338
chr14	118930673	118931386	Dnajc3	.	-	-	.	.
chr15	6375035	6375691	Dab2	chr15	6375062	6375401	EM10E0593196	328
chr15	6386308	6386969	Dab2	chr15	6386502	6386852	EM10E0593204	412
chr15	6388168	6388421	Dab2	.	-	-	.	.
chr15	6388882	6389120	Dab2	.	-	-	.	.
chr15	6395833	6396402	Dab2	.	-	-	.	.
chr15	8661853	8662390	Slc1a3	.	-	-	.	.
chr15	8676250	8676637	Slc1a3	chr15	8676542	8676733	EM10E0593699	331
chr15	8685076	8685480	Slc1a3	chr15	8685152	8685436	EM10E0593710	195
chr15	8708115	8708655	Slc1a3	.	-	-	.	.
chr15	27423142	27423459	Ank	.	-	-	.	.
chr15	27436085	27436826	Ank	chr15	27436384	27436553	EM10E0595404	198
chr15	27460751	27461126	Ank	.	-	-	.	.
chr15	27461749	27462031	Ank	chr15	27461698	27461869	EM10E0595412	191
chr15	27461749	27462031	Ank	chr15	27461970	27462179	EM10E0595413	254
chr15	27488864	27489020	Ank	.	-	-	.	.
chr15	27491862	27492222	Ank	chr15	27492217	27492561	EM10E0595442	325
chr15	27492805	27493098	Ank	.	-	-	.	.
chr15	27506080	27506881	Ank	chr15	27506114	27506452	EM10E0595456	212
chr15	27506080	27506881	Ank	chr15	27506492	27506814	EM10E0595457	306
chr15	31226331	31226787	Dap	chr15	31226485	31226787	EM10E0595913	274
chr15	31343612	31344052	Ankrd33b	chr15	31343768	31344026	EM10E0595990	380
chr15	31344099	31344535	Ankrd33b	.	-	-	.	.
chr15	31345079	31345779	Ankrd33b	chr15	31344807	31345156	EM10E0595991	364
chr15	31359208	31360153	Ankrd33b	chr15	31359636	31359846	EM10E0596001	240
chr15	31359208	31360153	Ankrd33b	chr15	31359869	31360092	EM10E0596002	322
chr15	31381988	31382743	Ankrd33b	.	-	-	.	.
chr15	31392199	31392516	Ankrd33b	.	-	-	.	.
chr15	31404816	31405261	Ankrd33b	.	-	-	.	.
chr15	38640210	38640474	Atp6v1c1	.	-	-	.	.
chr15	38640802	38641042	Atp6v1c1	chr15	38640767	38641110	EM10E0597663	341
chr15	56717370	56718053	Has2	.	-	-	.	.
chr15	56732669	56733187	Has2	.	-	-	.	.
chr15	60814298	60814851	Fam84b	.	-	-	.	.
chr15	60822081	60822315	Fam84b	chr15	60822100	60822449	EM10E0600473	336
chr15	78850190	78850777	Lgals2	chr15	78850126	78850317	EM10E0604712	265
chr15	78850190	78850777	Lgals2	chr15	78850425	78850757	EM10E0604713	304
chr15	78850995	78852099	Lgals2	chr15	78851093	78851412	EM10E0604714	257
chr15	78850995	78852099	Lgals2	chr15	78851778	78852126	EM10E0604715	408
chr15	78859664	78860303	Lgals2	.	-	-	.	.
chr15	79014728	79014992	H1f0	.	-	-	.	.
chr15	79516788	79517374	Kdelr3	chr15	79516810	79517141	EM10E0605133	217
chr15	83181859	83182285	Cyb5r3	.	-	-	.	.
chr15	83202399	83202691	Cyb5r3	chr15	83202459	83202800	EM10E0606878	337
chr15	83411590	83412034	Pacsin2	chr15	83411633	83411983	EM10E0606999	271
chr15	83445526	83445733	Pacsin2	.	-	-	.	.
chr15	94568426	94568803	Twf1	chr15	94568781	94569093	EM10E0609712	330
chr15	94568886	94569197	Twf1	chr15	94568781	94569093	EM10E0609712	330
chr15	94590655	94591124	Twf1	chr15	94590783	94591120	EM10E0609724	228
chr15	99114716	99115546	Spats2	.	-	-	.	.
chr15	99116622	99116927	Spats2	chr15	99116561	99116853	EM10E0611581	222
chr15	99162940	99163264	Spats2	.	-	-	.	.
chr15	99163406	99164322	Spats2	chr15	99163644	99163980	EM10E0611599	172
chr15	100443037	100443517	Slc11a2	chr15	100443163	100443442	EM10E0612294	308
chr15	101995681	101996368	Krt8	chr15	101995572	101995919	EM10E0613024	344
chr15	101995681	101996368	Krt8	chr15	101995929	101996219	EM10E0613025	374
chr15	102004211	102004774	Krt8	chr15	102004270	102004539	EM10E0613034	365
chr15	102149526	102149899	Soat2	chr15	102149659	102149868	EM10E0613138	246
chr15	103362983	103363326	Itga5	.	-	-	.	.
chr16	8616276	8616686	Pmm2	.	-	-	.	.
chr16	27387783	27388314	Ccdc50	chr16	27387663	27387988	EM10E0619776	349
chr16	27387783	27388314	Ccdc50	chr16	27387998	27388210	EM10E0619777	344
chr16	27387783	27388314	Ccdc50	chr16	27388228	27388548	EM10E0619778	343
chr16	30035914	30036513	Hes1	.	-	-	.	.
chr16	30046386	30046906	Hes1	.	-	-	.	.
chr16	30058086	30058578	Hes1	.	-	-	.	.
chr16	30086276	30086843	Hes1	chr16	30086220	30086407	EM10E0620207	253
chr16	30086276	30086843	Hes1	chr16	30086491	30086822	EM10E0620208	239
chr16	33301156	33301393	Snx4	.	-	-	.	.
chr16	36908820	36909175	Golgb1	.	-	-	.	.
chr16	37853879	37854470	Lrrc58	.	-	-	.	.
chr16	37854568	37855173	Lrrc58	.	-	-	.	.
chr16	37876700	37877014	Lrrc58	.	-	-	.	.
chr16	65552670	65552902	Chmp2b	.	-	-	.	.
chr16	90994979	90995443	Synj1	chr16	90995034	90995269	EM10E0628643	317
chr16	90994979	90995443	Synj1	chr16	90995293	90995450	EM10E0628644	255
chr16	90996852	90997158	Synj1	chr16	90996832	90997177	EM10E0628647	266
chr16	91004880	91005502	Synj1	.	-	-	.	.
chr16	92487254	92487833	Clic6	chr16	92487581	92487838	EM10E0629422	363
chr16	92492395	92492812	Clic6	.	-	-	.	.
chr16	92493847	92494366	Clic6	.	-	-	.	.
chr16	92792763	92793265	Runx1	.	-	-	.	.
chr16	92818931	92819165	Runx1	chr16	92818938	92819246	EM10E0629591	303
chr17	12112430	12113464	Agpat4	chr17	12112516	12112741	EM10E0633274	232
chr17	12124345	12124598	Agpat4	.	-	-	.	.
chr17	12127076	12127648	Agpat4	.	-	-	.	.
chr17	12151067	12151257	Agpat4	.	-	-	.	.
chr17	42886087	42886482	Cd2ap	.	-	-	.	.
chr17	44151242	44151440	Clic5	chr17	44151200	44151482	EM10E0641823	238
chr17	44156067	44156522	Clic5	.	-	-	.	.
chr17	44236533	44236849	Clic5	.	-	-	.	.
chr17	45681613	45681859	Tmem63b	chr17	45681649	45681905	EM10E0642325	236
chr17	45998224	45998857	Vegfa	.	-	-	.	.
chr17	67668573	67668958	Lama1	.	-	-	.	.
chr17	67683522	67683757	Lama1	.	-	-	.	.
chr17	67685357	67685857	Lama1	.	-	-	.	.
chr17	67701807	67702182	Lama1	.	-	-	.	.
chr17	87227897	87228331	Mcfd2	.	-	-	.	.
chr17	87264139	87264694	Mcfd2	chr17	87264134	87264455	EM10E0651546	205
chr17	87264139	87264694	Mcfd2	chr17	87264569	87264753	EM10E0651547	208
chr18	6725765	6726101	Rab18	.	-	-	.	.
chr18	6775729	6776438	Rab18	chr18	6776332	6776671	EM10E0653176	270
chr18	11004088	11004852	Gata6	.	-	-	.	.
chr18	11006340	11006788	Gata6	.	-	-	.	.
chr18	11009303	11009680	Gata6	.	-	-	.	.
chr18	11051374	11051571	Gata6	chr18	11051345	11051678	EM10E0653681	259
chr18	11051873	11052188	Gata6	chr18	11051964	11052165	EM10E0653682	332
chr18	11052260	11053391	Gata6	chr18	11052285	11052622	EM10E0653683	414
chr18	11052260	11053391	Gata6	chr18	11052702	11052955	EM10E0653684	311
chr18	11052260	11053391	Gata6	chr18	11053055	11053403	EM10E0653685	371
chr18	11078002	11078450	Gata6	chr18	11078094	11078437	EM10E0653709	277
chr18	11082135	11082494	Gata6	chr18	11082148	11082481	EM10E0653712	254
chr18	20642943	20643173	Ttr	chr18	20642912	20643261	EM10E0654887	370
chr18	20648643	20649678	Ttr	chr18	20648467	20648728	EM10E0654889	324
chr18	20648643	20649678	Ttr	chr18	20648879	20649226	EM10E0654890	267
chr18	20729644	20729995	B4galt6	.	-	-	.	.
chr18	20739871	20740086	B4galt6	chr18	20739869	20740049	EM10E0654924	308
chr18	20741462	20741794	B4galt6	chr18	20741473	20741803	EM10E0654927	254
chr18	20773320	20773832	B4galt6	chr18	20773320	20773668	EM10E0654942	285
chr18	33209406	33209845	Stard4	.	-	-	.	.
chr18	33211903	33212116	Stard4	chr18	33211835	33212150	EM10E0656487	324
chr18	49793910	49794439	Dmxl1	.	-	-	.	.
chr18	49809389	49809724	Dmxl1	.	-	-	.	.
chr18	49821723	49822302	Dmxl1	.	-	-	.	.
chr18	53135476	53135909	Snx2	chr18	53135492	53135813	EM10E0660640	266
chr18	53136014	53136667	Snx2	chr18	53136191	53136508	EM10E0660641	264
chr18	53147675	53148224	Snx2	.	-	-	.	.
chr18	53160987	53161165	Snx2	chr18	53160827	53161177	EM10E0660652	289
chr18	53161216	53162066	Snx2	chr18	53161264	53161488	EM10E0660653	213
chr18	53161216	53162066	Snx2	chr18	53161577	53161909	EM10E0660654	292
chr18	53161216	53162066	Snx2	chr18	53161914	53162252	EM10E0660655	188
chr18	53171411	53172011	Snx2	.	-	-	.	.
chr18	53371756	53372013	Ppic	.	-	-	.	.
chr18	53425903	53426157	Ppic	.	-	-	.	.
chr18	53427091	53427429	Ppic	.	-	-	.	.
chr18	61212888	61213176	Slc26a2	chr18	61212999	61213329	EM10E0662680	352
chr18	65787910	65788107	Sec11c	.	-	-	.	.
chr18	67413202	67414117	Tubb6	.	-	-	.	.
chr18	74423033	74423363	Myo5b	chr18	74423061	74423380	EM10E0665960	198
chr18	74429392	74429673	Myo5b	.	-	-	.	.
chr18	74443447	74444285	Myo5b	chr18	74443437	74443641	EM10E0665972	181
chr18	74443447	74444285	Myo5b	chr18	74443670	74443889	EM10E0665973	193
chr18	74443447	74444285	Myo5b	chr18	74443984	74444270	EM10E0665974	351
chr18	74459584	74459806	Myo5b	chr18	74459521	74459871	EM10E0665978	313
chr18	74470517	74470888	Myo5b	.	-	-	.	.
chr18	76200388	76201078	Smad2	chr18	76200566	76200902	EM10E0666705	246
chr18	76204578	76204947	Smad2	.	-	-	.	.
chr18	76244986	76245287	Smad2	chr18	76245048	76245249	EM10E0666721	259
chr18	76245633	76246191	Smad2	.	-	-	.	.
chr18	76250023	76250289	Smad2	.	-	-	.	.
chr18	84676945	84677547	Cndp2	chr18	84677031	84677378	EM10E0668651	321
chr19	5816001	5816466	Scyl1	chr19	5815943	5816293	EM10E0670302	411
chr19	6284446	6284829	Ehd1	chr19	6284483	6284803	EM10E0670627	364
chr19	6285736	6285949	Ehd1	chr19	6285726	6286004	EM10E0670629	262
chr19	9955497	9955807	Fth1	chr19	9955442	9955789	EM10E0671858	273
chr19	9956981	9957377	Fth1	chr19	9957042	9957376	EM10E0671860	182
chr19	9977011	9977410	Fth1	chr19	9977072	9977422	EM10E0671872	324
chr19	10014060	10014319	Rab3il1	chr19	10013892	10014230	EM10E0671904	352
chr19	10014689	10015181	Rab3il1	chr19	10014819	10015153	EM10E0671905	424
chr19	10017733	10018327	Rab3il1	chr19	10017768	10017938	EM10E0671908	331
chr19	10017733	10018327	Rab3il1	chr19	10018021	10018371	EM10E0671909	418
chr19	10022230	10022573	Rab3il1	.	-	-	.	.
chr19	10023947	10024209	Rab3il1	.	-	-	.	.
chr19	10656378	10656964	Pga5	.	-	-	.	.
chr19	10657108	10657324	Pga5	.	-	-	.	.
chr19	10657806	10658121	Pga5	chr19	10657763	10658098	EM10E0672235	324
chr19	10677795	10678462	Pga5	.	-	-	.	.
chr19	11814778	11815292	Stx3	chr19	11814908	11815250	EM10E0672639	298
chr19	17317218	17317648	Gcnt1	.	-	-	.	.
chr19	17327860	17328440	Gcnt1	chr19	17327841	17328191	EM10E0673457	340
chr19	17327860	17328440	Gcnt1	chr19	17328228	17328470	EM10E0673458	275
chr19	17333160	17333860	Gcnt1	chr19	17333071	17333419	EM10E0673459	259
chr19	17333935	17334163	Gcnt1	.	-	-	.	.
chr19	17337187	17337475	Gcnt1	.	-	-	.	.
chr19	17350617	17351032	Gcnt1	.	-	-	.	.
chr19	17351146	17351559	Gcnt1	.	-	-	.	.
chr19	17353419	17353613	Gcnt1	.	-	-	.	.
chr19	17357493	17357737	Gcnt1	.	-	-	.	.
chr19	17361225	17361530	Gcnt1	chr19	17361203	17361552	EM10E0673480	332
chr19	30510075	30510910	Dkk1	.	-	-	.	.
chr19	30514366	30514519	Dkk1	.	-	-	.	.
chr19	30514578	30514961	Dkk1	.	-	-	.	.
chr19	30516449	30517078	Dkk1	chr19	30516641	30516982	EM10E0676120	284
chr19	30526797	30527843	Dkk1	.	-	-	.	.
chr19	32481552	32481829	Minpp1	.	-	-	.	.
chr19	36360239	36360843	Pcgf5	chr19	36360611	36360799	EM10E0677210	184
chr19	36371442	36371871	Pcgf5	chr19	36371324	36371511	EM10E0677214	306
chr19	37517157	37517405	Exoc6	.	-	-	.	.
chr19	37517452	37517764	Exoc6	.	-	-	.	.
chr19	37519842	37520325	Exoc6	.	-	-	.	.
chr19	37523701	37523987	Exoc6	chr19	37523792	37523993	EM10E0677620	336
chr19	37526051	37526328	Exoc6	.	-	-	.	.
chr19	37544083	37544262	Exoc6	chr19	37544011	37544249	EM10E0677634	264
chr19	37545695	37546234	Exoc6	chr19	37545879	37546116	EM10E0677638	246
chr19	37557947	37558248	Exoc6	.	-	-	.	.
chr19	37561586	37561803	Exoc6	chr19	37561566	37561911	EM10E0677656	389
chr19	37703501	37703912	Cyp26a1	.	-	-	.	.
chr19	37718514	37718829	Cyp26a1	.	-	-	.	.
chr19	40280574	40280955	Pdlim1	chr19	40280696	40281004	EM10E0678107	221
chr19	40283174	40283860	Pdlim1	.	-	-	.	.
chr19	40295697	40295942	Pdlim1	.	-	-	.	.
chr19	40297536	40297784	Pdlim1	chr19	40297510	40297814	EM10E0678112	327
chr19	40299909	40300275	Pdlim1	.	-	-	.	.
chr19	40318336	40318974	Pdlim1	.	-	-	.	.
chr19	40567756	40568665	Aldh18a1	.	-	-	.	.
chr19	40570598	40571125	Aldh18a1	chr19	40570786	40571130	EM10E0678278	282
chr19	40580793	40581337	Aldh18a1	chr19	40580928	40581273	EM10E0678280	204
chr19	40598104	40598390	Aldh18a1	.	-	-	.	.
chr19	41288607	41288915	Tm9sf3	.	-	-	.	.
chr19	41303440	41304107	Tm9sf3	.	-	-	.	.
chr19	43981782	43982048	Cpn1	.	-	-	.	.
chr19	43983393	43984110	Cpn1	.	-	-	.	.
chr19	46727882	46728398	As3mt	.	-	-	.	.
chr19	53002160	53002682	Xpnpep1	.	-	-	.	.
chr19	53019551	53019773	Xpnpep1	chr19	53019714	53020059	EM10E0681713	247
chr19	53029745	53029948	Xpnpep1	chr19	53029685	53030009	EM10E0681722	263
chr19	53032083	53032622	Xpnpep1	chr19	53032139	53032467	EM10E0681725	326
chr19	53032721	53033168	Xpnpep1	chr19	53032627	53032977	EM10E0681726	335
chr19	53032721	53033168	Xpnpep1	chr19	53032979	53033167	EM10E0681727	279
chr2	3277537	3277904	Nmt2	chr2	3277518	3277864	EM10E0684492	289
chr2	10362462	10362794	Sfmbt2	.	-	-	.	.
chr2	10370117	10370560	Sfmbt2	chr2	10370220	10370556	EM10E0685966	258
chr2	10380775	10381073	Sfmbt2	.	-	-	.	.
chr2	13482295	13482808	Cubn	.	-	-	.	.
chr2	13489322	13489907	Cubn	.	-	-	.	.
chr2	13491843	13492174	Cubn	chr2	13491837	13492181	EM10E0686460	328
chr2	13495876	13496452	Cubn	.	-	-	.	.
chr2	13497342	13497687	Cubn	chr2	13497576	13497913	EM10E0686462	210
chr2	13507237	13507390	Cubn	.	-	-	.	.
chr2	13509586	13509958	Cubn	.	-	-	.	.
chr2	13514962	13515293	Cubn	chr2	13514954	13515279	EM10E0686463	269
chr2	26547509	26547775	Egfl7	chr2	26547517	26547712	EM10E0688831	260
chr2	26556239	26557325	Egfl7	chr2	26556696	26557044	EM10E0688840	238
chr2	26575424	26575735	Egfl7	.	-	-	.	.
chr2	26575788	26576988	Egfl7	chr2	26575798	26576144	EM10E0688856	362
chr2	26575788	26576988	Egfl7	chr2	26576513	26576791	EM10E0688857	292
chr2	26588645	26588979	Egfl7	chr2	26588657	26588889	EM10E0688869	266
chr2	32752258	32752424	Tor2a	chr2	32752185	32752484	EM10E0691959	197
chr2	34783049	34783357	Hspa5	chr2	34783081	34783411	EM10E0692858	468
chr2	35238715	35239201	Rab14	.	-	-	.	.
chr2	35432377	35433502	Ggta1	chr2	35432041	35432384	EM10E0693166	229
chr2	35432377	35433502	Ggta1	chr2	35432452	35432799	EM10E0693167	252
chr2	35432377	35433502	Ggta1	chr2	35433461	35433791	EM10E0693168	239
chr2	35504545	35504811	Ggta1	chr2	35504524	35504706	EM10E0693236	315
chr2	35509282	35509652	Ggta1	chr2	35509341	35509543	EM10E0693245	317
chr2	35510033	35510255	Ggta1	.	-	-	.	.
chr2	62368661	62369353	Dpp4	chr2	62368365	62368700	EM10E0697130	201
chr2	62368661	62369353	Dpp4	chr2	62368719	62369069	EM10E0697131	165
chr2	62390979	62391462	Dpp4	chr2	62390971	62391273	EM10E0697137	456
chr2	62390979	62391462	Dpp4	chr2	62391276	62391522	EM10E0697138	403
chr2	62416857	62417127	Dpp4	.	-	-	.	.
chr2	65191325	65191814	Cobll1	chr2	65191402	65191748	EM10E0697401	299
chr2	65272007	65272326	Cobll1	.	-	-	.	.
chr2	66122403	66122817	Galnt3	.	-	-	.	.
chr2	69132021	69132684	Nostrin	.	-	-	.	.
chr2	69132746	69132973	Nostrin	.	-	-	.	.
chr2	69135650	69135875	Nostrin	chr2	69135579	69135910	EM10E0697948	355
chr2	69140813	69141173	Nostrin	.	-	-	.	.
chr2	69150026	69150481	Nostrin	.	-	-	.	.
chr2	69150581	69151279	Nostrin	.	-	-	.	.
chr2	69169123	69169505	Nostrin	.	-	-	.	.
chr2	69540333	69541030	Lrp2	.	-	-	.	.
chr2	69542273	69542477	Lrp2	.	-	-	.	.
chr2	69582804	69583243	Lrp2	.	-	-	.	.
chr2	69588082	69588319	Lrp2	chr2	69588057	69588406	EM10E0698029	372
chr2	69603794	69604348	Lrp2	chr2	69603728	69604073	EM10E0698034	363
chr2	69607684	69608048	Lrp2	chr2	69607428	69607778	EM10E0698037	210
chr2	70620959	70621326	Gorasp2	.	-	-	.	.
chr2	80316646	80316922	Dnajc10	chr2	80316554	80316877	EM10E0701154	188
chr2	80338248	80338949	Dnajc10	.	-	-	.	.
chr2	80343399	80343768	Dnajc10	.	-	-	.	.
chr2	80364049	80364367	Dnajc10	.	-	-	.	.
chr2	84459606	84459982	Tfpi	chr2	84459691	84459978	EM10E0701394	312
chr2	84473885	84475002	Tfpi	chr2	84473977	84474321	EM10E0701399	317
chr2	84473885	84475002	Tfpi	chr2	84474703	84475041	EM10E0701400	225
chr2	105392964	105393473	Rcn1	.	-	-	.	.
chr2	105395015	105395416	Rcn1	.	-	-	.	.
chr2	112234184	112234685	Lpcat4	.	-	-	.	.
chr2	112243956	112244291	Lpcat4	chr2	112243861	112244137	EM10E0705616	230
chr2	120566948	120567133	Snap23	chr2	120566964	120567257	EM10E0707692	231
chr2	122138001	122138433	B2m	chr2	122138105	122138439	EM10E0708051	398
chr2	122212652	122213054	Sord	.	-	-	.	.
chr2	122217136	122217394	Sord	.	-	-	.	.
chr2	122218058	122218467	Sord	.	-	-	.	.
chr2	122221768	122222063	Sord	chr2	122221925	122222127	EM10E0708091	265
chr2	122236198	122236490	Sord	chr2	122236364	122236714	EM10E0708101	316
chr2	122246532	122247374	Sord	.	-	-	.	.
chr2	122708038	122708811	Slc30a4	.	-	-	.	.
chr2	140689858	140690318	Flrt3	.	-	-	.	.
chr2	140707569	140708391	Flrt3	.	-	-	.	.
chr2	144009544	144009974	Rrbp1	chr2	144009567	144009734	EM10E0712293	425
chr2	144009544	144009974	Rrbp1	chr2	144009793	144010036	EM10E0712294	327
chr2	148001541	148002242	Foxa2	.	-	-	.	.
chr2	148004812	148005654	Foxa2	chr2	148004694	148005002	EM10E0713145	213
chr2	148004812	148005654	Foxa2	chr2	148005091	148005436	EM10E0713146	329
chr2	148007726	148007951	Foxa2	.	-	-	.	.
chr2	148013439	148013859	Foxa2	chr2	148013468	148013788	EM10E0713147	186
chr2	148024119	148024754	Foxa2	.	-	-	.	.
chr2	148040095	148040299	Foxa2	chr2	148039935	148040229	EM10E0713167	242
chr2	148040418	148041098	Foxa2	chr2	148040394	148040626	EM10E0713168	217
chr2	148040418	148041098	Foxa2	chr2	148040765	148041090	EM10E0713169	274
chr2	148045828	148046729	Foxa2	chr2	148045835	148046017	EM10E0713183	312
chr2	148045828	148046729	Foxa2	chr2	148046046	148046197	EM10E0713184	331
chr2	148045828	148046729	Foxa2	chr2	148046202	148046430	EM10E0713185	321
chr2	148045828	148046729	Foxa2	chr2	148046574	148046733	EM10E0713186	276
chr2	148065812	148066377	Foxa2	.	-	-	.	.
chr2	148877025	148877246	Cst3	.	-	-	.	.
chr2	148878684	148878978	Cst3	chr2	148878666	148879004	EM10E0713393	271
chr2	148891174	148892318	Cst3	.	-	-	.	.
chr2	152728677	152728890	Id1	chr2	152728673	152728827	EM10E0714140	204
chr2	152735854	152735954	Id1	.	-	-	.	.
chr2	152736019	152736369	Id1	chr2	152736033	152736380	EM10E0714148	414
chr2	152739070	152739668	Id1	chr2	152739075	152739276	EM10E0714155	334
chr2	152739070	152739668	Id1	chr2	152739288	152739605	EM10E0714156	384
chr2	152739782	152740197	Id1	chr2	152739825	152740160	EM10E0714157	389
chr2	156019968	156020585	Ergic3	.	-	-	.	.
chr2	163525737	163526221	Hnf4a	chr2	163525814	163526146	EM10E0717467	305
chr2	163540636	163540902	Hnf4a	chr2	163540451	163540652	EM10E0717480	239
chr2	163540636	163540902	Hnf4a	chr2	163540790	163541138	EM10E0717481	368
chr2	163540960	163541151	Hnf4a	chr2	163540790	163541138	EM10E0717481	368
chr2	163541711	163542147	Hnf4a	chr2	163541713	163541911	EM10E0717482	328
chr2	163546973	163547412	Hnf4a	chr2	163547001	163547201	EM10E0717483	327
chr2	163560262	163560698	Hnf4a	chr2	163560284	163560630	EM10E0717491	358
chr2	164438277	164438615	Sdc4	chr2	164438338	164438531	EM10E0717849	343
chr2	164439318	164439733	Sdc4	.	-	-	.	.
chr2	173255897	173256151	Pmepa1	chr2	173255994	173256195	EM10E0721773	235
chr2	173272920	173273197	Pmepa1	.	-	-	.	.
chr2	174279389	174280101	Gnas	.	-	-	.	.
chr2	174439596	174439908	Ctsz	chr2	174439507	174439801	EM10E0722184	366
chr2	174440099	174440406	Ctsz	.	-	-	.	.
chr3	27718919	27719387	Fndc3b	chr3	27718964	27719312	EM10E0725880	328
chr3	27728223	27728478	Fndc3b	.	-	-	.	.
chr3	27728784	27729385	Fndc3b	chr3	27729011	27729338	EM10E0725883	268
chr3	27729915	27730193	Fndc3b	.	-	-	.	.
chr3	30771236	30771643	Sec62	.	-	-	.	.
chr3	65345899	65346347	Ssr3	.	-	-	.	.
chr3	69325596	69326028	Ppm1l	.	-	-	.	.
chr3	69587941	69588918	B3galnt1	chr3	69588046	69588394	EM10E0732249	310
chr3	69587941	69588918	B3galnt1	chr3	69588425	69588577	EM10E0732250	298
chr3	69610963	69611235	B3galnt1	.	-	-	.	.
chr3	79810654	79810940	Tmem144	.	-	-	.	.
chr3	79851970	79852548	Tmem144	chr3	79852053	79852396	EM10E0732809	237
chr3	79852617	79853025	Tmem144	chr3	79852771	79853111	EM10E0732810	413
chr3	79856633	79856849	Tmem144	.	-	-	.	.
chr3	79883174	79883572	Fam198b	chr3	79883126	79883466	EM10E0732822	325
chr3	79883617	79883898	Fam198b	chr3	79883654	79883869	EM10E0732823	197
chr3	79900806	79901014	Fam198b	.	-	-	.	.
chr3	79908137	79908785	Fam198b	.	-	-	.	.
chr3	79913825	79914750	Fam198b	.	-	-	.	.
chr3	79932759	79933197	Fam198b	.	-	-	.	.
chr3	88495144	88495538	Lmna	chr3	88494833	88495180	EM10E0735123	393
chr3	88495144	88495538	Lmna	chr3	88495201	88495531	EM10E0735124	415
chr3	88500726	88501121	Lmna	chr3	88500665	88501005	EM10E0735130	270
chr3	89336359	89337280	Efna4	chr3	89336561	89336810	EM10E0735598	244
chr3	89336359	89337280	Efna4	chr3	89336849	89337136	EM10E0735599	190
chr3	89336359	89337280	Efna4	chr3	89337261	89337568	EM10E0735600	220
chr3	94534044	94534661	Snx27	chr3	94534029	94534379	EM10E0736515	292
chr3	94587280	94588140	Snx27	chr3	94587662	94587919	EM10E0736529	280
chr3	94597267	94597687	Snx27	chr3	94597285	94597590	EM10E0736534	266
chr3	94599729	94600337	Snx27	.	-	-	.	.
chr3	94611845	94612072	Snx27	.	-	-	.	.
chr3	98326249	98326580	Phgdh	.	-	-	.	.
chr3	98329437	98329787	Phgdh	.	-	-	.	.
chr3	98329855	98330070	Phgdh	.	-	-	.	.
chr3	100661198	100661490	Man1a2	.	-	-	.	.
chr3	101562624	101563255	Atp1a1	chr3	101562451	101562792	EM10E0738992	222
chr3	101562624	101563255	Atp1a1	chr3	101562934	101563279	EM10E0738993	364
chr3	101596249	101596734	Atp1a1	chr3	101596213	101596550	EM10E0739016	266
chr3	101596249	101596734	Atp1a1	chr3	101596620	101596779	EM10E0739017	190
chr3	101602000	101602155	Atp1a1	chr3	101601915	101602110	EM10E0739030	264
chr3	130691761	130692088	Ostc	chr3	130691455	130691766	EM10E0744532	325
chr3	130691761	130692088	Ostc	chr3	130691785	130692130	EM10E0744533	244
chr3	138128835	138129404	Mttp	.	-	-	.	.
chr3	138131262	138131577	Mttp	.	-	-	.	.
chr3	138135965	138136517	Mttp	.	-	-	.	.
chr3	144715739	144716159	Sh3glb1	chr3	144715947	144716197	EM10E0747006	339
chr4	8554046	8554344	Rab2a	.	-	-	.	.
chr4	40805875	40806205	B4galt1	.	-	-	.	.
chr4	40868990	40869268	B4galt1	chr4	40868900	40869062	EM10E0753034	389
chr4	40874838	40875188	B4galt1	.	-	-	.	.
chr4	40877602	40877887	B4galt1	chr4	40877549	40877892	EM10E0753046	188
chr4	41493473	41494150	AI464131	.	-	-	.	.
chr4	41494468	41494710	AI464131	chr4	41494449	41494799	EM10E0753307	320
chr4	41496381	41496603	AI464131	.	-	-	.	.
chr4	43950279	43950962	Glipr2	.	-	-	.	.
chr4	44046113	44046363	Clta	.	-	-	.	.
chr4	48254175	48254394	Erp44	.	-	-	.	.
chr4	111364858	111365161	Bend5	.	-	-	.	.
chr4	111386242	111387104	Bend5	.	-	-	.	.
chr4	111387209	111387335	Bend5	.	-	-	.	.
chr4	111416054	111416254	Bend5	chr4	111415976	111416273	EM10E0764904	239
chr4	111416716	111417118	Bend5	.	-	-	.	.
chr4	111419009	111419797	Bend5	chr4	111419525	111419808	EM10E0764905	309
chr4	111433967	111434605	Bend5	.	-	-	.	.
chr4	111452166	111452664	Bend5	.	-	-	.	.
chr4	111462165	111462999	Bend5	.	-	-	.	.
chr4	127371785	127372107	Gjb5	chr4	127371547	127371864	EM10E0768923	329
chr4	127372905	127373932	Gjb5	.	-	-	.	.
chr4	130162899	130163316	Tinagl1	.	-	-	.	.
chr4	130198328	130198662	Tinagl1	.	-	-	.	.
chr4	130297062	130297488	Fabp3	chr4	130297136	130297471	EM10E0770071	453
chr4	130302340	130302866	Fabp3	.	-	-	.	.
chr4	135241840	135242217	Clic4	chr4	135241782	135242109	EM10E0772610	257
chr4	135276822	135277256	Clic4	chr4	135276914	135277235	EM10E0772641	277
chr4	135280103	135280452	Clic4	.	-	-	.	.
chr4	135291839	135292121	Clic4	.	-	-	.	.
chr4	137463143	137463454	Hspg2	.	-	-	.	.
chr4	137480795	137481042	Hspg2	chr4	137480720	137481063	EM10E0773789	282
chr4	137501843	137502174	Hspg2	.	-	-	.	.
chr4	137954988	137955455	Eif4g3	chr4	137954917	137955073	EM10E0774091	236
chr4	137954988	137955455	Eif4g3	chr4	137955076	137955425	EM10E0774092	337
chr4	137993625	137993752	Eif4g3	.	-	-	.	.
chr4	138019294	138019533	Eif4g3	.	-	-	.	.
chr4	138038655	138039553	Eif4g3	chr4	138038548	138038886	EM10E0774125	272
chr4	138038655	138039553	Eif4g3	chr4	138039335	138039526	EM10E0774126	261
chr4	141865624	141865836	Efhd2	.	-	-	.	.
chr4	141881308	141882011	Efhd2	.	-	-	.	.
chr4	141882065	141882318	Efhd2	chr4	141882023	141882345	EM10E0776028	211
chr4	141895380	141895717	Efhd2	.	-	-	.	.
chr4	141923982	141924301	Efhd2	.	-	-	.	.
chr4	142050444	142050695	Tmem51	.	-	-	.	.
chr4	149158002	149158969	Pgd	chr4	149158420	149158616	EM10E0777553	211
chr4	149158002	149158969	Pgd	chr4	149158631	149158933	EM10E0777554	233
chr4	149179549	149179960	Pgd	chr4	149179534	149179869	EM10E0777580	298
chr4	149191145	149191432	Pgd	.	-	-	.	.
chr5	3970776	3971374	Akap9	.	-	-	.	.
chr5	4111315	4111595	Cyp51	.	-	-	.	.
chr5	8075142	8075655	Sri	.	-	-	.	.
chr5	8091049	8091318	Sri	.	-	-	.	.
chr5	24831914	24832365	Rheb	.	-	-	.	.
chr5	24865053	24865313	Rheb	.	-	-	.	.
chr5	28042668	28043222	Insig1	.	-	-	.	.
chr5	28055292	28055882	Insig1	chr5	28055491	28055840	EM10E0783664	312
chr5	30850132	30850565	Tmem214	chr5	30850204	30850552	EM10E0784335	318
chr5	33700114	33700801	Fgfr3	.	-	-	.	.
chr5	33705144	33705619	Fgfr3	chr5	33705299	33705624	EM10E0785345	353
chr5	33720335	33720903	Fgfr3	chr5	33720869	33721219	EM10E0785352	304
chr5	33746070	33746616	Fgfr3	.	-	-	.	.
chr5	35088840	35089180	Lrpap1	chr5	35088897	35089140	EM10E0785817	311
chr5	35089372	35090627	Lrpap1	.	-	-	.	.
chr5	35103416	35103934	Lrpap1	.	-	-	.	.
chr5	35113825	35114201	Lrpap1	.	-	-	.	.
chr5	35117427	35118476	Lrpap1	chr5	35117818	35118000	EM10E0785827	170
chr5	35117427	35118476	Lrpap1	chr5	35118039	35118371	EM10E0785828	260
chr5	35131266	35132082	Lrpap1	chr5	35131326	35131537	EM10E0785833	199
chr5	35131266	35132082	Lrpap1	chr5	35131619	35131824	EM10E0785834	176
chr5	35131266	35132082	Lrpap1	chr5	35131838	35132039	EM10E0785835	345
chr5	35152828	35153135	Lrpap1	.	-	-	.	.
chr5	65348207	65348790	Klb	chr5	65348204	65348471	EM10E0789655	304
chr5	65367297	65367498	Klb	.	-	-	.	.
chr5	65367545	65368335	Klb	.	-	-	.	.
chr5	65731609	65731900	N4bp2	chr5	65731600	65731947	EM10E0789785	406
chr5	65746969	65747546	N4bp2	chr5	65747142	65747435	EM10E0789786	231
chr5	65758288	65758768	N4bp2	.	-	-	.	.
chr5	66193601	66193954	Rbm47	.	-	-	.	.
chr5	67213171	67213604	Tmem33	.	-	-	.	.
chr5	67233623	67234338	Tmem33	.	-	-	.	.
chr5	67239226	67239562	Tmem33	.	-	-	.	.
chr5	67245306	67245569	Tmem33	.	-	-	.	.
chr5	72558629	72559063	Nfxl1	chr5	72558833	72559031	EM10E0790825	217
chr5	72563234	72563424	Nfxl1	.	-	-	.	.
chr5	75118033	75119245	Pdgfra	chr5	75118907	75119185	EM10E0791759	291
chr5	75124094	75124344	Pdgfra	.	-	-	.	.
chr5	75137064	75138115	Pdgfra	.	-	-	.	.
chr5	75143303	75143540	Pdgfra	chr5	75143250	75143550	EM10E0791761	339
chr5	75143604	75144089	Pdgfra	.	-	-	.	.
chr5	75151225	75151759	Pdgfra	chr5	75151181	75151428	EM10E0791771	397
chr5	75151225	75151759	Pdgfra	chr5	75151493	75151718	EM10E0791772	261
chr5	75152134	75152381	Pdgfra	chr5	75152045	75152370	EM10E0791774	394
chr5	75154895	75155347	Pdgfra	chr5	75154592	75154926	EM10E0791780	276
chr5	75154895	75155347	Pdgfra	chr5	75154954	75155147	EM10E0791781	311
chr5	75160460	75160795	Pdgfra	.	-	-	.	.
chr5	75164786	75164972	Pdgfra	chr5	75164746	75165032	EM10E0791788	258
chr5	75175942	75176582	Pdgfra	.	-	-	.	.
chr5	75200620	75200984	Pdgfra	.	-	-	.	.
chr5	103377229	103377777	Ptpn13	chr5	103376930	103377249	EM10E0795618	269
chr5	103377229	103377777	Ptpn13	chr5	103377293	103377606	EM10E0795619	262
chr5	103377229	103377777	Ptpn13	chr5	103377612	103377806	EM10E0795620	240
chr5	103425632	103426091	Ptpn13	chr5	103425709	103426057	EM10E0795638	309
chr5	103436001	103436586	Ptpn13	chr5	103436007	103436193	EM10E0795644	253
chr5	103436001	103436586	Ptpn13	chr5	103436223	103436423	EM10E0795645	259
chr5	107866100	107866512	Evi5	chr5	107866175	107866422	EM10E0796992	330
chr5	115147215	115147649	Mlec	chr5	115147413	115147607	EM10E0799731	277
chr5	115161574	115161823	Mlec	chr5	115161511	115161771	EM10E0799749	264
chr5	116018866	116019518	Prkab1	chr5	116018875	116019091	EM10E0800215	314
chr5	116018866	116019518	Prkab1	chr5	116019172	116019419	EM10E0800216	256
chr5	116018866	116019518	Prkab1	chr5	116019448	116019789	EM10E0800217	337
chr5	116021913	116022363	Prkab1	chr5	116021580	116021920	EM10E0800219	388
chr5	116021913	116022363	Prkab1	chr5	116022087	116022362	EM10E0800220	296
chr5	117951823	117952401	Fbxo21	.	-	-	.	.
chr5	117980932	117981211	Fbxo21	.	-	-	.	.
chr5	117981289	117981566	Fbxo21	.	-	-	.	.
chr5	117997174	117997961	Fbxo21	.	-	-	.	.
chr5	119668056	119668410	Tbx3	chr5	119668205	119668526	EM10E0801421	238
chr5	119701962	119702448	Tbx3	.	-	-	.	.
chr5	119704791	119705189	Tbx3	.	-	-	.	.
chr5	120560372	120560552	Tpcn1	chr5	120560353	120560608	EM10E0801823	332
chr5	120560634	120560783	Tpcn1	chr5	120560758	120560920	EM10E0801824	338
chr5	120560861	120561264	Tpcn1	chr5	120560758	120560920	EM10E0801824	338
chr5	120560861	120561264	Tpcn1	chr5	120560962	120561302	EM10E0801825	388
chr5	120581981	120582639	Tpcn1	chr5	120582027	120582240	EM10E0801852	352
chr5	122518681	122519012	Atp2a2	.	-	-	.	.
chr5	122684369	122684853	P2rx4	chr5	122684333	122684511	EM10E0802920	212
chr5	122690465	122690979	P2rx4	.	-	-	.	.
chr5	122700646	122701339	P2rx4	chr5	122700800	122701144	EM10E0802931	388
chr5	140784158	140784541	Gna12	chr5	140784308	140784633	EM10E0809118	334
chr5	140789369	140789796	Gna12	.	-	-	.	.
chr5	140794829	140795543	Gna12	chr5	140794838	140795175	EM10E0809130	275
chr5	140794829	140795543	Gna12	chr5	140795212	140795537	EM10E0809131	351
chr5	140815133	140815810	Gna12	chr5	140814936	140815158	EM10E0809144	207
chr5	140815133	140815810	Gna12	chr5	140815182	140815396	EM10E0809145	293
chr5	140815133	140815810	Gna12	chr5	140815402	140815746	EM10E0809146	333
chr5	140816793	140817163	Gna12	.	-	-	.	.
chr5	140844242	140844740	Gna12	.	-	-	.	.
chr5	140852507	140852873	Gna12	.	-	-	.	.
chr5	140858410	140858649	Gna12	chr5	140858367	140858713	EM10E0809170	298
chr6	16852974	16853550	Tfec	.	-	-	.	.
chr6	16855937	16856203	Tfec	chr6	16855904	16856251	EM10E0814023	338
chr6	16869937	16870762	Tfec	.	-	-	.	.
chr6	16920051	16920518	Tfec	.	-	-	.	.
chr6	28424331	28424590	Arf5	chr6	28424366	28424658	EM10E0815105	383
chr6	29352769	29353283	Calu	.	-	-	.	.
chr6	31587331	31588023	Podxl	chr6	31587704	31588017	EM10E0816431	364
chr6	31590860	31591187	Podxl	.	-	-	.	.
chr6	31602828	31603377	Podxl	chr6	31602851	31603035	EM10E0816444	244
chr6	37397278	37397669	Creb3l2	.	-	-	.	.
chr6	37397874	37398312	Creb3l2	chr6	37398027	37398300	EM10E0817530	247
chr6	37406940	37407276	Creb3l2	.	-	-	.	.
chr6	37409688	37410280	Creb3l2	chr6	37409904	37410113	EM10E0817541	183
chr6	37415100	37415392	Creb3l2	chr6	37415109	37415401	EM10E0817543	315
chr6	37434833	37435223	Creb3l2	.	-	-	.	.
chr6	37455068	37455457	Creb3l2	.	-	-	.	.
chr6	56870013	56870533	Fkbp9	chr6	56870055	56870339	EM10E0822145	288
chr6	56876146	56876454	Fkbp9	.	-	-	.	.
chr6	72351685	72352019	Tmem150a	.	-	-	.	.
chr6	72357728	72358007	Tmem150a	.	-	-	.	.
chr6	72391195	72391585	Vamp8	chr6	72391260	72391606	EM10E0823801	365
chr6	72393217	72393500	Vamp8	.	-	-	.	.
chr6	72619660	72619835	Tgoln1	chr6	72619807	72620127	EM10E0823951	373
chr6	72619965	72620432	Tgoln1	chr6	72619807	72620127	EM10E0823951	373
chr6	72619965	72620432	Tgoln1	chr6	72620214	72620397	EM10E0823952	304
chr6	72621019	72621373	Tgoln1	.	-	-	.	.
chr6	72641484	72642079	Tgoln1	chr6	72641564	72641904	EM10E0823965	250
chr6	85355837	85356136	Rab11fip5	.	-	-	.	.
chr6	86765522	86766080	Anxa4	chr6	86765700	86766049	EM10E0826013	382
chr6	87072672	87073138	Gfpt1	.	-	-	.	.
chr6	88028256	88028731	Rab7	.	-	-	.	.
chr6	88048873	88049382	Rab7	.	-	-	.	.
chr6	88053176	88053671	Rab7	chr6	88053383	88053663	EM10E0826538	213
chr6	88054489	88054765	Rab7	.	-	-	.	.
chr6	88545130	88545765	Sec61a1	chr6	88545097	88545437	EM10E0826735	324
chr6	108777793	108778229	Arl8b	.	-	-	.	.
chr6	108834008	108834247	Edem1	chr6	108833819	108834009	EM10E0830854	167
chr6	122751526	122752219	Slc2a3	.	-	-	.	.
chr6	122759296	122759555	Slc2a3	.	-	-	.	.
chr6	122772667	122773288	Slc2a3	.	-	-	.	.
chr6	122777172	122777484	Slc2a3	chr6	122777222	122777530	EM10E0834474	224
chr6	124682395	124682635	Lpcat3	chr6	124682382	124682552	EM10E0834733	276
chr6	124685953	124686435	Lpcat3	chr6	124685664	124685975	EM10E0834737	248
chr6	124685953	124686435	Lpcat3	chr6	124686093	124686361	EM10E0834738	357
chr6	128102325	128103046	Tspan9	chr6	128102289	128102549	EM10E0836024	278
chr6	128102325	128103046	Tspan9	chr6	128102608	128102958	EM10E0836025	384
chr6	128110438	128110740	Tspan9	.	-	-	.	.
chr6	128134230	128134896	Tspan9	chr6	128134236	128134580	EM10E0836050	303
chr6	128134230	128134896	Tspan9	chr6	128134619	128134860	EM10E0836051	262
chr6	137608148	137608800	Eps8	.	-	-	.	.
chr6	137628489	137629065	Eps8	chr6	137628761	137628966	EM10E0837953	251
chr6	137644967	137645723	Eps8	.	-	-	.	.
chr7	27354139	27354429	Shkbp1	chr7	27354158	27354351	EM10E0844302	313
chr7	27354139	27354429	Shkbp1	chr7	27354365	27354588	EM10E0844303	208
chr7	27357674	27357929	Shkbp1	chr7	27357615	27357960	EM10E0844312	369
chr7	35340218	35340487	Rhpn2	.	-	-	.	.
chr7	35344812	35345280	Rhpn2	chr7	35345056	35345225	EM10E0846617	243
chr7	35347822	35348412	Rhpn2	chr7	35348028	35348239	EM10E0846618	310
chr7	35350035	35350188	Rhpn2	.	-	-	.	.
chr7	35350330	35350643	Rhpn2	chr7	35350272	35350619	EM10E0846622	258
chr7	35355318	35355793	Rhpn2	.	-	-	.	.
chr7	45091684	45091835	Rcn3	chr7	45091648	45091857	EM10E0848147	254
chr7	45091949	45092570	Rcn3	chr7	45092108	45092456	EM10E0848148	438
chr7	75414261	75414612	Akap13	.	-	-	.	.
chr7	75415322	75415478	Akap13	.	-	-	.	.
chr7	75415531	75416228	Akap13	chr7	75415631	75415841	EM10E0853067	335
chr7	75415531	75416228	Akap13	chr7	75415905	75416103	EM10E0853068	329
chr7	75433948	75434258	Akap13	.	-	-	.	.
chr7	75480811	75481127	Akap13	chr7	75480806	75481155	EM10E0853087	325
chr7	75493785	75494176	Akap13	.	-	-	.	.
chr7	75498597	75499142	Akap13	chr7	75498781	75499127	EM10E0853093	334
chr7	75499407	75499618	Akap13	chr7	75499328	75499568	EM10E0853094	174
chr7	75504518	75504909	Akap13	chr7	75504671	75504894	EM10E0853097	178
chr7	79469087	79469541	Polg	chr7	79469352	79469664	EM10E0853764	166
chr7	80903483	80903728	Nmb	.	-	-	.	.
chr7	80919045	80919280	Nmb	chr7	80919072	80919260	EM10E0854618	300
chr7	80925477	80925805	Nmb	.	-	-	.	.
chr7	88261892	88262349	Ctsc	.	-	-	.	.
chr7	88264945	88265278	Ctsc	.	-	-	.	.
chr7	88305545	88306266	Ctsc	.	-	-	.	.
chr7	88312819	88313123	Ctsc	.	-	-	.	.
chr7	98104382	98105361	Myo7a	chr7	98104432	98104647	EM10E0857240	309
chr7	98104382	98105361	Myo7a	chr7	98104757	98105040	EM10E0857241	313
chr7	98104382	98105361	Myo7a	chr7	98105078	98105427	EM10E0857242	244
chr7	98112698	98113322	Myo7a	.	-	-	.	.
chr7	98114601	98115094	Myo7a	.	-	-	.	.
chr7	98119225	98119724	Myo7a	chr7	98119166	98119384	EM10E0857253	323
chr7	98119225	98119724	Myo7a	chr7	98119387	98119728	EM10E0857254	357
chr7	99167931	99168281	Dgat2	chr7	99167941	99168291	EM10E0857772	368
chr7	99171743	99172300	Dgat2	.	-	-	.	.
chr7	99238429	99238925	Mogat2	chr7	99238499	99238834	EM10E0857821	333
chr7	99311477	99311701	Serpinh1	.	-	-	.	.
chr7	99329990	99330279	Serpinh1	.	-	-	.	.
chr7	99352791	99353574	Serpinh1	chr7	99352599	99352800	EM10E0857879	245
chr7	99352791	99353574	Serpinh1	chr7	99353053	99353399	EM10E0857880	404
chr7	99353759	99354297	Serpinh1	.	-	-	.	.
chr7	99363231	99363537	Serpinh1	.	-	-	.	.
chr7	99365157	99365404	Serpinh1	chr7	99365108	99365454	EM10E0857892	313
chr7	99382195	99382672	Gdpd5	chr7	99382264	99382486	EM10E0857902	194
chr7	99384245	99384645	Gdpd5	chr7	99384042	99384248	EM10E0857904	196
chr7	99384245	99384645	Gdpd5	chr7	99384288	99384631	EM10E0857905	226
chr7	101316699	101317099	Stard10	chr7	101316639	101316987	EM10E0858756	390
chr7	101323144	101323635	Stard10	chr7	101323185	101323422	EM10E0858767	312
chr7	101323968	101324312	Stard10	chr7	101324288	101324500	EM10E0858769	274
chr7	112648601	112648874	Tead1	.	-	-	.	.
chr7	112648922	112649077	Tead1	.	-	-	.	.
chr7	112656159	112656571	Tead1	chr7	112656548	112656704	EM10E0860986	295
chr7	112656159	112656571	Tead1	chr7	112656149	112656438	EM10E0860985	379
chr7	112660333	112660766	Tead1	chr7	112660299	112660647	EM10E0860989	324
chr7	112711587	112712294	Tead1	.	-	-	.	.
chr7	114112443	114112713	Rras2	.	-	-	.	.
chr7	114140129	114140346	Rras2	.	-	-	.	.
chr7	114140742	114141569	Rras2	.	-	-	.	.
chr7	116508852	116509244	Nucb2	.	-	-	.	.
chr7	122012995	122013291	Gga2	chr7	122013017	122013357	EM10E0863093	294
chr7	122014945	122015416	Gga2	chr7	122014858	122015023	EM10E0863095	265
chr7	122014945	122015416	Gga2	chr7	122015062	122015386	EM10E0863096	308
chr7	123419971	123420364	Aqp8	chr7	123420060	123420398	EM10E0863503	341
chr7	123422611	123423093	Aqp8	.	-	-	.	.
chr7	123443713	123444189	Aqp8	.	-	-	.	.
chr7	123456958	123457714	Aqp8	chr7	123457336	123457585	EM10E0863512	182
chr7	123459336	123459818	Aqp8	chr7	123459279	123459612	EM10E0863514	355
chr7	123463389	123463833	Aqp8	.	-	-	.	.
chr7	126760085	126760947	Mapk3	chr7	126760442	126760791	EM10E0864226	346
chr7	126761548	126761989	Mapk3	chr7	126761657	126761934	EM10E0864228	348
chr7	127270775	127271055	Sephs2	chr7	127270885	127271061	EM10E0864558	215
chr7	130219390	130220275	Fgfr2	chr7	130219798	130220089	EM10E0865495	230
chr7	130236643	130237379	Fgfr2	chr7	130236971	130237294	EM10E0865503	237
chr7	130607980	130608238	Tacc2	chr7	130607806	130608124	EM10E0865662	165
chr7	130929639	130930293	Htra1	.	-	-	.	.
chr7	130944324	130944947	Htra1	.	-	-	.	.
chr7	130952259	130952852	Htra1	.	-	-	.	.
chr7	130958889	130959253	Htra1	.	-	-	.	.
chr7	130973768	130974630	Htra1	.	-	-	.	.
chr7	132545036	132545716	Oat	.	-	-	.	.
chr7	132559047	132559784	Oat	chr7	132559328	132559653	EM10E0866198	193
chr7	141435858	141436331	Slc25a22	.	-	-	.	.
chr7	144837531	144838125	Fgf3	chr7	144837258	144837593	EM10E0869748	221
chr7	144837531	144838125	Fgf3	chr7	144837925	144838139	EM10E0869749	214
chr8	11266068	11266753	Col4a2	.	-	-	.	.
chr8	11269155	11269592	Col4a2	.	-	-	.	.
chr8	11274520	11275073	Col4a2	chr8	11274477	11274798	EM10E0871080	206
chr8	11308467	11309608	Col4a2	chr8	11308719	11309034	EM10E0871106	296
chr8	11309686	11309824	Col4a2	chr8	11309706	11309909	EM10E0871108	187
chr8	11315306	11315892	Col4a1	.	-	-	.	.
chr8	11317270	11317859	Col4a1	.	-	-	.	.
chr8	11331456	11331972	Col4a1	chr8	11331242	11331554	EM10E0871130	205
chr8	11331456	11331972	Col4a1	chr8	11331668	11331991	EM10E0871131	296
chr8	11334546	11335051	Col4a1	chr8	11334606	11334889	EM10E0871133	179
chr8	11360315	11361122	Col4a1	.	-	-	.	.
chr8	11450213	11450966	Rab20	chr8	11450215	11450536	EM10E0871215	270
chr8	11450213	11450966	Rab20	chr8	11450757	11450978	EM10E0871216	302
chr8	11481876	11482289	Rab20	chr8	11481914	11482255	EM10E0871248	320
chr8	13161495	13161758	Lamp1	.	-	-	.	.
chr8	13490783	13491242	Gas6	chr8	13490908	13491229	EM10E0871909	178
chr8	13498076	13498526	Gas6	.	-	-	.	.
chr8	13510975	13511246	Gas6	.	-	-	.	.
chr8	31884614	31885179	Nrg1	.	-	-	.	.
chr8	31898918	31899215	Nrg1	.	-	-	.	.
chr8	34964232	34964637	Tnks	chr8	34964346	34964642	EM10E0875441	299
chr8	34970108	34970545	Tnks	.	-	-	.	.
chr8	34995555	34996208	Tnks	chr8	34995885	34996233	EM10E0875456	396
chr8	46210312	46210564	Slc25a4	chr8	46210282	46210515	EM10E0877032	315
chr8	46210312	46210564	Slc25a4	chr8	46210517	46210746	EM10E0877033	370
chr8	46234582	46235159	Slc25a4	.	-	-	.	.
chr8	47994558	47995141	Wwc2	chr8	47994609	47994955	EM10E0877658	318
chr8	47994558	47995141	Wwc2	chr8	47995006	47995181	EM10E0877659	219
chr8	48001474	48001700	Wwc2	.	-	-	.	.
chr8	48001760	48002164	Wwc2	.	-	-	.	.
chr8	64900661	64901005	Tmem192	.	-	-	.	.
chr8	69063456	69064153	Atp6v1b2	chr8	69063476	69063825	EM10E0879616	330
chr8	69067853	69068101	Atp6v1b2	.	-	-	.	.
chr8	72147192	72148130	Tpm4	chr8	72147219	72147567	EM10E0880948	258
chr8	85309741	85310119	Vps35	.	-	-	.	.
chr8	85329378	85329969	Vps35	.	-	-	.	.
chr8	94375292	94375959	Herpud1	chr8	94375536	94375692	EM10E0885996	331
chr8	94375292	94375959	Herpud1	chr8	94375724	94375981	EM10E0885997	312
chr8	94408592	94409138	Herpud1	.	-	-	.	.
chr8	95833442	95834238	Slc38a7	chr8	95833117	95833452	EM10E0886661	294
chr8	95833442	95834238	Slc38a7	chr8	95833491	95833839	EM10E0886662	400
chr8	106172323	106172968	Slc7a6	.	-	-	.	.
chr8	106177491	106178102	Slc7a6	.	-	-	.	.
chr8	106187981	106188210	Slc7a6	.	-	-	.	.
chr8	106188260	106188554	Slc7a6	.	-	-	.	.
chr8	116991278	116991651	Gcsh	.	-	-	.	.
chr8	117017963	117018289	Gcsh	.	-	-	.	.
chr8	117019003	117019286	Gcsh	.	-	-	.	.
chr8	117019492	117019692	Gcsh	.	-	-	.	.
chr8	117020021	117020507	Gcsh	chr8	117019715	117020058	EM10E0890717	284
chr8	117020863	117021043	Gcsh	.	-	-	.	.
chr8	119812702	119813566	Cotl1	chr8	119812732	119812994	EM10E0891530	296
chr8	119812702	119813566	Cotl1	chr8	119813001	119813347	EM10E0891531	416
chr8	119812702	119813566	Cotl1	chr8	119813397	119813663	EM10E0891532	258
chr8	119837599	119837813	Cotl1	chr8	119837569	119837756	EM10E0891557	261
chr8	119837599	119837813	Cotl1	chr8	119837803	119838091	EM10E0891558	278
chr8	119838863	119839147	Cotl1	.	-	-	.	.
chr9	21313373	21313746	Ap1m2	chr9	21313455	21313802	EM10E0897874	416
chr9	40420350	40420998	Gramd1b	chr9	40420899	40421244	EM10E0901233	316
chr9	40466859	40467553	Gramd1b	chr9	40466817	40467163	EM10E0901272	338
chr9	57188446	57188708	Commd4	.	-	-	.	.
chr9	59551479	59551850	Hexa	.	-	-	.	.
chr9	59551931	59552207	Hexa	chr9	59551906	59552229	EM10E0907391	230
chr9	64691852	64692544	Rab11a	chr9	64692182	64692486	EM10E0909478	291
chr9	64703468	64703783	Rab11a	chr9	64703425	64703771	EM10E0909486	276
chr9	64714481	64714674	Rab11a	.	-	-	.	.
chr9	64719446	64720071	Rab11a	.	-	-	.	.
chr9	64759252	64759643	Rab11a	.	-	-	.	.
chr9	64761342	64761489	Rab11a	.	-	-	.	.
chr9	66105209	66105646	Snx1	chr9	66105215	66105554	EM10E0910092	289
chr9	66109963	66110836	Snx1	chr9	66110152	66110482	EM10E0910096	233
chr9	66109963	66110836	Snx1	chr9	66110744	66110922	EM10E0910097	201
chr9	66118060	66118666	Snx1	chr9	66118056	66118330	EM10E0910102	183
chr9	66125526	66125873	Snx1	chr9	66125699	66125996	EM10E0910113	274
chr9	66127861	66128085	Fam96a	.	-	-	.	.
chr9	66168271	66168602	Dapk2	chr9	66168237	66168580	EM10E0910135	187
chr9	66175294	66175627	Dapk2	chr9	66175147	66175484	EM10E0910139	210
chr9	66206860	66207331	Dapk2	chr9	66206841	66207186	EM10E0910160	316
chr9	66568502	66568913	Usp3	.	-	-	.	.
chr9	66596461	66596764	Usp3	chr9	66596435	66596665	EM10E0910300	284
chr9	66604588	66605196	Usp3	.	-	-	.	.
chr9	66620630	66621161	Usp3	chr9	66620629	66620975	EM10E0910319	444
chr9	67015843	67016137	Tpm1	.	-	-	.	.
chr9	67024781	67025299	Tpm1	chr9	67025001	67025338	EM10E0910529	459
chr9	67040034	67040247	Tpm1	.	-	-	.	.
chr9	67077458	67078343	Tpm1	chr9	67077643	67077867	EM10E0910582	320
chr9	67077458	67078343	Tpm1	chr9	67077884	67078208	EM10E0910583	359
chr9	70485223	70485602	Rnf111	.	-	-	.	.
chr9	70506904	70507336	Rnf111	chr9	70506668	70506993	EM10E0911435	219
chr9	71732731	71732927	Cgnl1	.	-	-	.	.
chr9	71750035	71750779	Cgnl1	.	-	-	.	.
chr9	71766986	71767347	Cgnl1	.	-	-	.	.
chr9	75545461	75545833	Tmod3	.	-	-	.	.
chr9	75556552	75556707	Tmod3	.	-	-	.	.
chr9	77897630	77898271	Elovl5	.	-	-	.	.
chr9	77936393	77936591	Elovl5	chr9	77936225	77936572	EM10E0913239	304
chr9	77966839	77967209	Elovl5	chr9	77966899	77967249	EM10E0913259	305
chr9	80157860	80158307	Myo6	chr9	80157840	80158161	EM10E0913746	313
chr9	80157860	80158307	Myo6	chr9	80158164	80158505	EM10E0913747	322
chr9	80167165	80167438	Myo6	chr9	80167153	80167502	EM10E0913758	324
chr9	80172273	80172889	Myo6	chr9	80172883	80173095	EM10E0913760	283
chr9	80184999	80185240	Myo6	.	-	-	.	.
chr9	80185799	80186245	Myo6	.	-	-	.	.
chr9	80192985	80193136	Myo6	.	-	-	.	.
chr9	80210180	80210441	Myo6	chr9	80210113	80210463	EM10E0913769	354
chr9	85340359	85340761	Fam46a	chr9	85340310	85340647	EM10E0914189	279
chr9	85341079	85341451	Fam46a	.	-	-	.	.
chr9	85343558	85343812	Fam46a	.	-	-	.	.
chr9	85355444	85355863	Fam46a	.	-	-	.	.
chr9	85360215	85360716	Fam46a	.	-	-	.	.
chr9	85371809	85372517	Fam46a	.	-	-	.	.
chr9	86701343	86701670	Me1	.	-	-	.	.
chr9	86701721	86702250	Me1	chr9	86701948	86702224	EM10E0914366	274
chr9	90036866	90037256	Ctsh	.	-	-	.	.
chr9	90038596	90038977	Ctsh	.	-	-	.	.
chr9	90039189	90039513	Ctsh	.	-	-	.	.
chr9	90047992	90048600	Ctsh	.	-	-	.	.
chr9	92248317	92248702	Plscr1	.	-	-	.	.
chr9	92522735	92523212	Plod2	.	-	-	.	.
chr9	92531516	92532062	Plod2	.	-	-	.	.
chr9	92548633	92549080	Plod2	chr9	92548681	92549031	EM10E0915140	251
chr9	92551748	92552150	Plod2	.	-	-	.	.
chr9	92583887	92584514	Plod2	.	-	-	.	.
chr9	99411805	99412342	Mras	chr9	99411956	99412298	EM10E0916324	251
chr9	109040697	109041261	Shisa5	chr9	109040914	109041264	EM10E0919214	249
chr9	110740109	110740880	Pth1r	.	-	-	.	.
chr9	110745420	110746165	Pth1r	chr9	110745733	110746070	EM10E0919641	346
chr9	110750050	110750501	Pth1r	chr9	110750433	110750664	EM10E0919645	203
chr9	110752364	110753561	Pth1r	chr9	110753066	110753400	EM10E0919647	234
chr9	113756022	113756235	Pdcd6ip	.	-	-	.	.
chr9	114391525	114391929	Crtap	.	-	-	.	.
chr9	114788736	114789103	Cmtm7	chr9	114788739	114789039	EM10E0920576	302
chr9	114808656	114809334	Cmtm7	chr9	114808734	114809066	EM10E0920584	251
chr9	120496773	120497226	Eif1b	chr9	120496736	120496991	EM10E0922176	370
chr9	120499135	120499355	Eif1b	.	-	-	.	.
chr9	122328250	122328786	Abhd5	.	-	-	.	.
chr9	122372866	122373417	Abhd5	.	-	-	.	.
chr9	122389354	122390049	Abhd5	chr9	122389464	122389785	EM10E0923013	194
#PrECREs_UP_ENCODEcREs
chr1	4471432	4472364	Sox17	.	-	-	.	.
chr1	4491698	4493845	Sox17	chr1	4491787	4492087	EM10E0431239	256
chr1	4491698	4493845	Sox17	chr1	4492161	4492328	EM10E0431240	267
chr1	4491698	4493845	Sox17	chr1	4492469	4492810	EM10E0431241	281
chr1	4491698	4493845	Sox17	chr1	4492814	4493110	EM10E0431242	313
chr1	4491698	4493845	Sox17	chr1	4493164	4493478	EM10E0431243	286
chr1	4491698	4493845	Sox17	chr1	4493579	4493815	EM10E0431244	278
chr1	4496940	4497135	Sox17	chr1	4496740	4496958	EM10E0431251	242
chr1	4496940	4497135	Sox17	chr1	4497048	4497205	EM10E0431252	231
chr1	4543850	4544540	Sox17	chr1	4544065	4544410	EM10E0431259	304
chr1	5082960	5083632	Atp6v1h	chr1	5082950	5083298	EM10E0431346	426
chr1	5082960	5083632	Atp6v1h	chr1	5083308	5083580	EM10E0431347	321
chr1	13589135	13590429	Tram1	chr1	13588924	13589167	EM10E0432202	258
chr1	13589135	13590429	Tram1	chr1	13589261	13589560	EM10E0432203	289
chr1	13589135	13590429	Tram1	chr1	13589740	13590090	EM10E0432204	449
chr1	13589135	13590429	Tram1	chr1	13590113	13590303	EM10E0432205	360
chr1	13589135	13590429	Tram1	chr1	13590341	13590590	EM10E0432206	270
chr1	13606404	13607234	Tram1	chr1	13606699	13606902	EM10E0432212	316
chr1	16104604	16105920	Rdh10	chr1	16104618	16104776	EM10E0432428	463
chr1	16104604	16105920	Rdh10	chr1	16104927	16105092	EM10E0432429	430
chr1	16104604	16105920	Rdh10	chr1	16105604	16105947	EM10E0432431	338
chr1	16104604	16105920	Rdh10	chr1	16105192	16105522	EM10E0432430	345
chr1	16106058	16106530	Rdh10	chr1	16106073	16106262	EM10E0432432	260
chr1	16106058	16106530	Rdh10	chr1	16106368	16106712	EM10E0432433	264
chr1	16115862	16116385	Rdh10	.	-	-	.	.
chr1	30930709	30931150	Ptp4a1	.	-	-	.	.
chr1	30937408	30937958	Ptp4a1	.	-	-	.	.
chr1	30949641	30950438	Ptp4a1	chr1	30949718	30950042	EM10E0433401	534
chr1	30949641	30950438	Ptp4a1	chr1	30950052	30950210	EM10E0433402	450
chr1	30949641	30950438	Ptp4a1	chr1	30950224	30950385	EM10E0433403	423
chr1	33739243	33739623	Bag2	chr1	33739361	33739706	EM10E0433570	352
chr1	33742915	33743156	Bag2	chr1	33742943	33743116	EM10E0433571	290
chr1	33757470	33758082	Bag2	chr1	33757415	33757579	EM10E0433582	275
chr1	33757470	33758082	Bag2	chr1	33757621	33757928	EM10E0433583	301
chr1	33757470	33758082	Bag2	chr1	33757981	33758164	EM10E0433584	232
chr1	45925141	45925414	Slc40a1	chr1	45925270	45925486	EM10E0436810	268
chr1	45925471	45926602	Slc40a1	chr1	45925270	45925486	EM10E0436810	268
chr1	45925471	45926602	Slc40a1	chr1	45925503	45925843	EM10E0436811	369
chr1	45925471	45926602	Slc40a1	chr1	45925856	45926078	EM10E0436812	310
chr1	45925471	45926602	Slc40a1	chr1	45926081	45926402	EM10E0436813	279
chr1	45925471	45926602	Slc40a1	chr1	45926443	45926792	EM10E0436814	395
chr1	65178058	65179517	Idh1	chr1	65178231	65178581	EM10E0440209	464
chr1	65178058	65179517	Idh1	chr1	65178624	65178829	EM10E0440210	345
chr1	65178058	65179517	Idh1	chr1	65178874	65179036	EM10E0440211	351
chr1	65178058	65179517	Idh1	chr1	65179051	65179398	EM10E0440212	466
chr1	65178058	65179517	Idh1	chr1	65179427	65179641	EM10E0440213	266
chr1	66862454	66863520	Acadl	chr1	66862377	66862583	EM10E0440357	232
chr1	66862454	66863520	Acadl	chr1	66862690	66863029	EM10E0440358	368
chr1	66862454	66863520	Acadl	chr1	66863172	66863511	EM10E0440359	365
chr1	66895780	66895978	Acadl	chr1	66895656	66896002	EM10E0440368	301
chr1	66896171	66896583	Acadl	chr1	66896047	66896269	EM10E0440369	220
chr1	66896171	66896583	Acadl	chr1	66896276	66896483	EM10E0440370	302
chr1	74236089	74236186	Arpc2	.	-	-	.	.
chr1	74236273	74236949	Arpc2	chr1	74236298	74236648	EM10E0441539	520
chr1	74236273	74236949	Arpc2	chr1	74236741	74236899	EM10E0441540	287
chr1	74236996	74237234	Arpc2	chr1	74236969	74237317	EM10E0441541	322
chr1	74256461	74257427	Arpc2	chr1	74256637	74256849	EM10E0441554	175
chr1	74256461	74257427	Arpc2	chr1	74256868	74257207	EM10E0441555	309
chr1	75316900	75317199	Dnpep	chr1	75316939	75317204	EM10E0442064	359
chr1	75317231	75318114	Dnpep	chr1	75317556	75317903	EM10E0442065	632
chr1	79760752	79761897	Wdfy1	chr1	79760609	79760956	EM10E0442895	317
chr1	79760752	79761897	Wdfy1	chr1	79761285	79761443	EM10E0442896	257
chr1	79760752	79761897	Wdfy1	chr1	79761616	79761966	EM10E0442897	375
chr1	79858066	79858832	Serpine2	chr1	79857903	79858228	EM10E0442927	213
chr1	79858066	79858832	Serpine2	chr1	79858250	79858475	EM10E0442928	257
chr1	79858066	79858832	Serpine2	chr1	79858517	79858867	EM10E0442929	262
chr1	86045773	86046776	2810459M11Rik	chr1	86045875	86046068	EM10E0443922	248
chr1	86045773	86046776	2810459M11Rik	chr1	86046082	86046397	EM10E0443923	267
chr1	86045773	86046776	2810459M11Rik	chr1	86046581	86046739	EM10E0443924	221
chr1	86045773	86046776	2810459M11Rik	chr1	86046741	86046973	EM10E0443925	193
chr1	91297889	91298646	Scly	chr1	91297918	91298072	EM10E0445916	286
chr1	91297889	91298646	Scly	chr1	91298097	91298432	EM10E0445917	464
chr1	93444816	93446226	Hdlbp	chr1	93444826	93445090	EM10E0446659	317
chr1	93444816	93446226	Hdlbp	chr1	93445183	93445459	EM10E0446660	297
chr1	93444816	93446226	Hdlbp	chr1	93445476	93445796	EM10E0446661	332
chr1	93444816	93446226	Hdlbp	chr1	93445823	93446112	EM10E0446662	249
chr1	93444816	93446226	Hdlbp	chr1	93446198	93446424	EM10E0446663	217
chr1	93477904	93478638	Hdlbp	chr1	93477711	93478049	EM10E0446669	324
chr1	93477904	93478638	Hdlbp	chr1	93478316	93478662	EM10E0446670	536
chr1	119463481	119463845	Ralb	chr1	119463458	119463727	EM10E0448192	331
chr1	119482996	119483181	Ralb	chr1	119483007	119483182	EM10E0448198	233
chr1	119484537	119484761	Ralb	chr1	119484540	119484766	EM10E0448199	297
chr1	119492095	119492505	Ralb	chr1	119492167	119492484	EM10E0448203	332
chr1	119497383	119498060	Ralb	.	-	-	.	.
chr1	119498640	119499164	Ralb	.	-	-	.	.
chr1	119504331	119505319	Ralb	chr1	119504183	119504462	EM10E0448217	315
chr1	119504331	119505319	Ralb	chr1	119505253	119505596	EM10E0448219	171
chr1	119504331	119505319	Ralb	chr1	119504658	119505007	EM10E0448218	476
chr1	120073665	120074677	Tmem37	chr1	120073818	120074168	EM10E0448370	366
chr1	120073665	120074677	Tmem37	chr1	120074371	120074697	EM10E0448371	271
chr1	120082977	120083521	Tmem37	chr1	120083208	120083536	EM10E0448378	321
chr1	120085747	120086031	Tmem37	chr1	120085740	120086078	EM10E0448381	318
chr1	120093617	120093834	Tmem37	chr1	120093551	120093875	EM10E0448386	361
chr1	120120313	120121555	Dbi	chr1	120120164	120120484	EM10E0448410	334
chr1	120120313	120121555	Dbi	chr1	120120942	120121292	EM10E0448411	492
chr1	120120313	120121555	Dbi	chr1	120121334	120121538	EM10E0448412	330
chr1	120120313	120121555	Dbi	chr1	120121547	120121703	EM10E0448413	302
chr1	128243739	128243878	Ubxn4	.	-	-	.	.
chr1	128243954	128244940	Ubxn4	chr1	128244034	128244383	EM10E0449339	532
chr1	128243954	128244940	Ubxn4	chr1	128244411	128244617	EM10E0449340	404
chr1	128243954	128244940	Ubxn4	chr1	128244673	128244962	EM10E0449341	264
chr1	130731703	130732341	AA986860	chr1	130731773	130732123	EM10E0449697	402
chr1	130737401	130738084	AA986860	chr1	130737360	130737641	EM10E0449704	197
chr1	130737401	130738084	AA986860	chr1	130738019	130738192	EM10E0449706	186
chr1	130745542	130745938	AA986860	.	-	-	.	.
chr1	130763747	130764454	AA986860	chr1	130764034	130764353	EM10E0449723	373
chr1	134216955	134217650	Adora1	chr1	134217033	134217377	EM10E0451488	295
chr1	134234529	134235130	Adora1	chr1	134234436	134234702	EM10E0451502	228
chr1	134234529	134235130	Adora1	chr1	134234836	134235020	EM10E0451503	280
chr1	134234529	134235130	Adora1	chr1	134235124	134235325	EM10E0451504	229
chr1	134244274	134244566	Adora1	chr1	134244242	134244590	EM10E0451511	328
chr1	135234301	135235204	Elf3	chr1	135234048	135234377	EM10E0452008	254
chr1	135234301	135235204	Elf3	chr1	135234751	135235089	EM10E0452009	243
chr1	135248352	135249015	Elf3	chr1	135248467	135248815	EM10E0452011	377
chr1	135250648	135251014	Elf3	chr1	135250782	135251016	EM10E0452012	362
chr1	135256400	135256575	Elf3	chr1	135256367	135256696	EM10E0452016	298
chr1	135258212	135259040	Elf3	chr1	135258429	135258765	EM10E0452018	416
chr1	135258212	135259040	Elf3	chr1	135258872	135259087	EM10E0452019	277
chr1	135259113	135259363	Elf3	chr1	135259151	135259365	EM10E0452020	393
chr1	135260965	135261264	Elf3	chr1	135260956	135261287	EM10E0452021	291
chr1	135283218	135284404	Rnpep	chr1	135283265	135283516	EM10E0452034	257
chr1	135283218	135284404	Rnpep	chr1	135283648	135283903	EM10E0452035	301
chr1	135283218	135284404	Rnpep	chr1	135283914	135284264	EM10E0452036	311
chr1	136017792	136018318	Tmem9	chr1	136017812	136018162	EM10E0452462	437
chr1	136017792	136018318	Tmem9	chr1	136018172	136018342	EM10E0452463	343
chr1	136018405	136018494	Tmem9	chr1	136018357	136018530	EM10E0452464	293
chr1	151343643	151343883	Ivns1abp	chr1	151343602	151343847	EM10E0454056	317
chr1	151343929	151345450	Ivns1abp	chr1	151344062	151344217	EM10E0454057	390
chr1	151343929	151345450	Ivns1abp	chr1	151344258	151344608	EM10E0454058	533
chr1	151343929	151345450	Ivns1abp	chr1	151344703	151344888	EM10E0454059	338
chr1	151343929	151345450	Ivns1abp	chr1	151345128	151345477	EM10E0454060	443
chr1	151353005	151353187	Ivns1abp	chr1	151352961	151353238	EM10E0454068	339
chr1	152766075	152767124	Arpc5	chr1	152765922	152766081	EM10E0454573	231
chr1	152766075	152767124	Arpc5	chr1	152766367	152766716	EM10E0454574	546
chr1	152766075	152767124	Arpc5	chr1	152766910	152767145	EM10E0454575	279
chr1	152768113	152768433	Arpc5	chr1	152768121	152768468	EM10E0454578	431
chr1	152778803	152779706	Arpc5	chr1	152779127	152779374	EM10E0454581	332
chr1	153288040	153288406	Lamc1	chr1	153288071	153288325	EM10E0454840	332
chr1	153307795	153308532	Lamc1	chr1	153307924	153308208	EM10E0454856	264
chr1	153307795	153308532	Lamc1	chr1	153308354	153308683	EM10E0454857	379
chr1	153320175	153320515	Lamc1	.	-	-	.	.
chr1	153320669	153321185	Lamc1	.	-	-	.	.
chr1	153332422	153333603	Lamc1	chr1	153332512	153332685	EM10E0454872	306
chr1	153332422	153333603	Lamc1	chr1	153332822	153333172	EM10E0454873	446
chr1	153332422	153333603	Lamc1	chr1	153333319	153333491	EM10E0454874	365
chr1	153332422	153333603	Lamc1	chr1	153333555	153333711	EM10E0454875	276
chr1	153345699	153346294	Lamc1	chr1	153345919	153346081	EM10E0454878	237
chr1	153376301	153377344	Lamc1	chr1	153376295	153376471	EM10E0454886	374
chr1	153376301	153377344	Lamc1	chr1	153376520	153376861	EM10E0454887	423
chr1	153549444	153550123	Npl	chr1	153549617	153549918	EM10E0454958	330
chr1	153557004	153557208	Npl	chr1	153556945	153557275	EM10E0454960	308
chr1	153559260	153559535	Npl	chr1	153559299	153559593	EM10E0454961	362
chr1	153899437	153899546	Glul	.	-	-	.	.
chr1	153899609	153900699	Glul	chr1	153899698	153900044	EM10E0455085	497
chr1	153899609	153900699	Glul	chr1	153900108	153900260	EM10E0455086	367
chr1	153899609	153900699	Glul	chr1	153900351	153900572	EM10E0455087	303
chr1	153899609	153900699	Glul	chr1	153900676	153900877	EM10E0455088	239
chr1	156473966	156474583	Soat1	chr1	156473938	156474090	EM10E0455861	293
chr1	156473966	156474583	Soat1	chr1	156474252	156474602	EM10E0455862	430
chr1	156718144	156719309	Fam20b	chr1	156718357	156718700	EM10E0455963	321
chr1	156718144	156719309	Fam20b	chr1	156718715	156718916	EM10E0455964	344
chr1	156718144	156719309	Fam20b	chr1	156718942	156719292	EM10E0455965	482
chr1	156719380	156719509	Fam20b	chr1	156719421	156719751	EM10E0455966	231
chr1	156730885	156731151	Fam20b	chr1	156730860	156731164	EM10E0455971	266
chr1	156741932	156742204	Fam20b	chr1	156741913	156742243	EM10E0455978	322
chr1	156742259	156742384	Fam20b	.	-	-	.	.
chr1	156752214	156752355	Fam20b	chr1	156752061	156752402	EM10E0455985	369
chr1	156752421	156752671	Fam20b	chr1	156752407	156752672	EM10E0455986	375
chr1	164449719	164450537	Atp1b1	chr1	164449659	164449996	EM10E0457693	271
chr1	164450609	164450913	Atp1b1	chr1	164450794	164450966	EM10E0457695	329
chr1	164457917	164459215	Atp1b1	chr1	164458011	164458215	EM10E0457707	357
chr1	164457917	164459215	Atp1b1	chr1	164458218	164458567	EM10E0457708	394
chr1	164457917	164459215	Atp1b1	chr1	164458763	164459073	EM10E0457709	389
chr1	164457917	164459215	Atp1b1	chr1	164459184	164459419	EM10E0457710	226
chr1	164481692	164482413	Atp1b1	.	-	-	.	.
chr1	164489664	164489926	Atp1b1	.	-	-	.	.
chr1	164489992	164490558	Atp1b1	.	-	-	.	.
chr1	167300015	167300442	Tmco1	.	-	-	.	.
chr1	167308293	167309033	Tmco1	chr1	167308283	167308437	EM10E0458605	336
chr1	167308293	167309033	Tmco1	chr1	167308489	167308839	EM10E0458606	499
chr1	167308293	167309033	Tmco1	chr1	167308971	167309309	EM10E0458607	200
chr1	167322430	167322615	Tmco1	.	-	-	.	.
chr1	167393266	167393633	Mgst3	chr1	167393200	167393365	EM10E0458662	278
chr1	167393266	167393633	Mgst3	chr1	167393510	167393768	EM10E0458663	332
chr1	167393718	167393952	Mgst3	chr1	167393510	167393768	EM10E0458663	332
chr1	167393718	167393952	Mgst3	chr1	167393792	167393945	EM10E0458664	480
chr1	167394021	167394499	Mgst3	chr1	167393952	167394263	EM10E0458665	474
chr1	167394021	167394499	Mgst3	chr1	167394274	167394469	EM10E0458666	437
chr1	170174450	170175563	Uap1	chr1	170174293	170174535	EM10E0459226	285
chr1	170174450	170175563	Uap1	chr1	170174586	170174770	EM10E0459227	355
chr1	170174450	170175563	Uap1	chr1	170174935	170175285	EM10E0459228	572
chr1	170174450	170175563	Uap1	chr1	170175291	170175547	EM10E0459229	373
chr1	170843129	170843358	Atf6	.	-	-	.	.
chr1	170843483	170843603	Atf6	.	-	-	.	.
chr1	170867707	170867940	Atf6	chr1	170867624	170867971	EM10E0459440	425
chr1	170868550	170868871	Atf6	chr1	170868491	170868815	EM10E0459441	395
chr1	170871106	170871986	Atf6	chr1	170871474	170871822	EM10E0459442	356
chr1	170871106	170871986	Atf6	chr1	170871847	170871998	EM10E0459443	248
chr1	179624474	179624662	Sccpdh	chr1	179624494	179624645	EM10E0461599	330
chr1	179628260	179628709	Sccpdh	.	-	-	.	.
chr1	179633441	179633644	Sccpdh	chr1	179633441	179633680	EM10E0461603	340
chr1	179645710	179645968	Sccpdh	chr1	179645704	179646051	EM10E0461606	344
chr1	179646013	179646159	Sccpdh	chr1	179645704	179646051	EM10E0461606	344
chr1	179651002	179651857	Sccpdh	.	-	-	.	.
chr1	179667950	179668696	Sccpdh	chr1	179667795	179667970	EM10E0461621	281
chr1	179667950	179668696	Sccpdh	chr1	179668069	179668419	EM10E0461622	372
chr1	179667950	179668696	Sccpdh	chr1	179668518	179668669	EM10E0461623	291
chr1	180720376	180720623	Acbd3	chr1	180720332	180720668	EM10E0462061	374
chr1	180725639	180726632	Acbd3	chr1	180725631	180725807	EM10E0462067	323
chr1	180725639	180726632	Acbd3	chr1	180725825	180726175	EM10E0462068	433
chr1	180725639	180726632	Acbd3	chr1	180726240	180726422	EM10E0462069	310
chr1	180725639	180726632	Acbd3	chr1	180726464	180726657	EM10E0462070	236
chr1	180763942	180764187	Acbd3	chr1	180763927	180764264	EM10E0462083	397
chr1	180767740	180769101	Acbd3	chr1	180767529	180767792	EM10E0462086	268
chr1	180767740	180769101	Acbd3	chr1	180767826	180767990	EM10E0462087	276
chr1	180767740	180769101	Acbd3	chr1	180768006	180768263	EM10E0462088	268
chr1	180767740	180769101	Acbd3	chr1	180768338	180768504	EM10E0462089	343
chr1	180767740	180769101	Acbd3	chr1	180768508	180768804	EM10E0462090	375
chr1	180767740	180769101	Acbd3	chr1	180768837	180769017	EM10E0462091	344
chr1	189727320	189728346	Ptpn14	chr1	189727317	189727651	EM10E0464213	415
chr1	189727320	189728346	Ptpn14	chr1	189727766	189727933	EM10E0464214	298
chr1	189727320	189728346	Ptpn14	chr1	189727967	189728317	EM10E0464215	437
chr1	189744838	189745264	Ptpn14	chr1	189745028	189745261	EM10E0464224	272
chr1	189755133	189755402	Ptpn14	.	-	-	.	.
chr1	189761323	189762038	Ptpn14	chr1	189761533	189761869	EM10E0464238	343
chr1	191275385	191275820	Nenf	chr1	191275639	191275984	EM10E0464696	409
chr1	191288749	191289278	Nenf	chr1	191288779	191289106	EM10E0464708	354
chr1	191299645	191299834	Nenf	chr1	191299608	191299824	EM10E0464717	324
chr1	191312269	191312403	Nenf	.	-	-	.	.
chr1	191312456	191312970	Nenf	chr1	191312542	191312753	EM10E0464727	443
chr1	191312456	191312970	Nenf	chr1	191312755	191312916	EM10E0464728	443
chr1	191317548	191318303	Nenf	chr1	191317483	191317703	EM10E0464733	238
chr1	191317548	191318303	Nenf	chr1	191317791	191318140	EM10E0464734	386
chr10	17697348	17698250	Cited2	chr10	17697479	17697670	EM10E0468370	245
chr10	17719188	17719509	Cited2	chr10	17719099	17719300	EM10E0468376	343
chr10	17722099	17723786	Cited2	chr10	17722129	17722475	EM10E0468383	451
chr10	17722099	17723786	Cited2	chr10	17722537	17722722	EM10E0468384	395
chr10	17722099	17723786	Cited2	chr10	17722795	17722966	EM10E0468385	465
chr10	17722099	17723786	Cited2	chr10	17722973	17723269	EM10E0468386	493
chr10	17722099	17723786	Cited2	chr10	17723432	17723635	EM10E0468387	370
chr10	17733135	17733342	Cited2	chr10	17733095	17733417	EM10E0468400	398
chr10	21844480	21844896	Sgk1	.	-	-	.	.
chr10	21845664	21846177	Sgk1	chr10	21845687	21846036	EM10E0469757	393
chr10	21857646	21858424	Sgk1	chr10	21857716	21858065	EM10E0469769	300
chr10	21866363	21866896	Sgk1	.	-	-	.	.
chr10	21881929	21882626	Sgk1	chr10	21881875	21882105	EM10E0469774	232
chr10	21881929	21882626	Sgk1	chr10	21882173	21882515	EM10E0469775	268
chr10	21908787	21909171	Sgk1	chr10	21908738	21909082	EM10E0469793	312
chr10	21918373	21919054	Sgk1	chr10	21918808	21919146	EM10E0469796	188
chr10	21920612	21920905	Sgk1	.	-	-	.	.
chr10	21923428	21924064	Sgk1	chr10	21923395	21923545	EM10E0469801	267
chr10	21923428	21924064	Sgk1	chr10	21923624	21923958	EM10E0469802	355
chr10	24131557	24131826	Stx7	chr10	24131497	24131847	EM10E0470182	392
chr10	24132364	24132743	Stx7	chr10	24132325	24132672	EM10E0470184	343
chr10	24148999	24149818	Stx7	chr10	24149087	24149437	EM10E0470192	483
chr10	24148999	24149818	Stx7	chr10	24149534	24149868	EM10E0470193	281
chr10	24158553	24159255	Stx7	chr10	24158569	24158781	EM10E0470198	261
chr10	24158553	24159255	Stx7	chr10	24158929	24159214	EM10E0470199	340
chr10	24166223	24166564	Stx7	chr10	24166199	24166406	EM10E0470207	178
chr10	24173735	24173915	Stx7	chr10	24173721	24173976	EM10E0470213	343
chr10	41505563	41506116	Cd164	chr10	41505524	41505856	EM10E0472651	389
chr10	41518512	41518966	Cd164	chr10	41518542	41518765	EM10E0472655	441
chr10	41518512	41518966	Cd164	chr10	41518814	41518975	EM10E0472656	431
chr10	41519012	41520015	Cd164	chr10	41519049	41519288	EM10E0472657	500
chr10	41519012	41520015	Cd164	chr10	41519300	41519532	EM10E0472658	479
chr10	41519012	41520015	Cd164	chr10	41519637	41519847	EM10E0472659	351
chr10	41519012	41520015	Cd164	chr10	41519863	41520139	EM10E0472660	340
chr10	41544610	41545262	Cd164	.	-	-	.	.
chr10	42501582	42503006	Snx3	chr10	42501853	42502193	EM10E0473086	547
chr10	42501582	42503006	Snx3	chr10	42502413	42502713	EM10E0473087	364
chr10	42501582	42503006	Snx3	chr10	42502830	42503035	EM10E0473088	339
chr10	52216888	52217104	Dcbld1	chr10	52216888	52217094	EM10E0474409	293
chr10	52232529	52233174	Dcbld1	chr10	52232554	52232734	EM10E0474416	293
chr10	52232529	52233174	Dcbld1	chr10	52232825	52233022	EM10E0474417	224
chr10	52232529	52233174	Dcbld1	chr10	52233064	52233238	EM10E0474418	251
chr10	52233307	52233439	Dcbld1	chr10	52233371	52233718	EM10E0474419	344
chr10	52233559	52234290	Dcbld1	chr10	52233371	52233718	EM10E0474419	344
chr10	52233559	52234290	Dcbld1	chr10	52233747	52233904	EM10E0474420	311
chr10	52233559	52234290	Dcbld1	chr10	52234045	52234253	EM10E0474421	305
chr10	52245818	52246783	Dcbld1	chr10	52246314	52246628	EM10E0474428	343
chr10	52263538	52263806	Dcbld1	.	-	-	.	.
chr10	52278004	52278521	Dcbld1	chr10	52278158	52278404	EM10E0474443	375
chr10	56339008	56339123	Gja1	.	-	-	.	.
chr10	56339179	56339404	Gja1	chr10	56339135	56339451	EM10E0474814	320
chr10	56368987	56369414	Gja1	chr10	56369183	56369435	EM10E0474815	324
chr10	56374070	56374657	Gja1	chr10	56374215	56374562	EM10E0474818	416
chr10	56377150	56377496	Gja1	chr10	56377130	56377456	EM10E0474822	334
chr10	56378655	56378834	Gja1	chr10	56378672	56378862	EM10E0474827	314
chr10	56378905	56379257	Gja1	chr10	56378882	56379230	EM10E0474828	296
chr10	56406502	56407261	Gja1	chr10	56406530	56406709	EM10E0474840	302
chr10	56425131	56425753	Gja1	chr10	56425050	56425254	EM10E0474844	254
chr10	56426322	56426829	Gja1	chr10	56426356	56426680	EM10E0474846	410
chr10	59292481	59292917	P4ha1	chr10	59292585	59292935	EM10E0475243	368
chr10	59296204	59296309	P4ha1	chr10	59296279	59296627	EM10E0475246	354
chr10	59296366	59296721	P4ha1	chr10	59296279	59296627	EM10E0475246	354
chr10	59310465	59311061	P4ha1	chr10	59310751	59311094	EM10E0475250	348
chr10	59322998	59323908	P4ha1	chr10	59322841	59323078	EM10E0475253	318
chr10	59322998	59323908	P4ha1	chr10	59323095	59323445	EM10E0475254	548
chr10	59322998	59323908	P4ha1	chr10	59323565	59323790	EM10E0475255	337
chr10	59322998	59323908	P4ha1	chr10	59323895	59324243	EM10E0475256	303
chr10	59410331	59410685	Pla2g12b	.	-	-	.	.
chr10	61045056	61045352	Pcbd1	.	-	-	.	.
chr10	61052161	61052533	Pcbd1	chr10	61052269	61052589	EM10E0476084	320
chr10	61064491	61064634	Pcbd1	.	-	-	.	.
chr10	61064681	61064917	Pcbd1	chr10	61064699	61065046	EM10E0476091	322
chr10	61065018	61065129	Pcbd1	chr10	61064699	61065046	EM10E0476091	322
chr10	61065361	61065614	Pcbd1	.	-	-	.	.
chr10	61068497	61068826	Pcbd1	chr10	61068473	61068821	EM10E0476093	385
chr10	61080086	61080772	Pcbd1	chr10	61080244	61080594	EM10E0476097	445
chr10	61086472	61086821	Pcbd1	.	-	-	.	.
chr10	61147103	61148045	Sgpl1	chr10	61146826	61147139	EM10E0476126	265
chr10	61147103	61148045	Sgpl1	chr10	61147255	61147553	EM10E0476127	335
chr10	61147103	61148045	Sgpl1	chr10	61147580	61147930	EM10E0476128	472
chr10	62485866	62486572	Vps26a	chr10	62485831	62486136	EM10E0476691	277
chr10	62485866	62486572	Vps26a	chr10	62486224	62486396	EM10E0476692	314
chr10	62486644	62487388	Vps26a	chr10	62486779	62487129	EM10E0476693	551
chr10	62486644	62487388	Vps26a	chr10	62487200	62487358	EM10E0476694	393
chr10	62500279	62500510	Vps26a	chr10	62500317	62500549	EM10E0476699	444
chr10	62508639	62509014	Srgn	chr10	62508546	62508879	EM10E0476717	282
chr10	62517529	62518105	Srgn	.	-	-	.	.
chr10	62549617	62550073	Srgn	chr10	62549554	62549794	EM10E0476741	242
chr10	62549617	62550073	Srgn	chr10	62549828	62550102	EM10E0476742	436
chr10	71130200	71130676	Bicc1	.	-	-	.	.
chr10	71158899	71159720	Bicc1	chr10	71158910	71159260	EM10E0478751	274
chr10	71158899	71159720	Bicc1	chr10	71159260	71159573	EM10E0478752	274
chr10	71158899	71159720	Bicc1	chr10	71159704	71160009	EM10E0478753	282
chr10	71169218	71169713	Bicc1	.	-	-	.	.
chr10	75882995	75883481	Derl3	chr10	75883183	75883487	EM10E0479462	347
chr10	75892892	75893697	Derl3	chr10	75893065	75893415	EM10E0479463	558
chr10	76513201	76513519	Lss	chr10	76513207	76513556	EM10E0479658	387
chr10	76531224	76531914	Lss	chr10	76531346	76531690	EM10E0479660	547
chr10	77215536	77216195	Pofut2	chr10	77215719	77216065	EM10E0479922	379
chr10	77237603	77238511	Pofut2	chr10	77238323	77238528	EM10E0479941	184
chr10	77252881	77253155	Pofut2	chr10	77252852	77253191	EM10E0479951	353
chr10	77258750	77259664	Pofut2	chr10	77258716	77258949	EM10E0479956	341
chr10	77258750	77259664	Pofut2	chr10	77259024	77259372	EM10E0479957	549
chr10	77258750	77259664	Pofut2	chr10	77259395	77259599	EM10E0479958	346
chr10	77266333	77266671	Pofut2	chr10	77266268	77266617	EM10E0479960	352
chr10	77282898	77283134	Pofut2	chr10	77282891	77283160	EM10E0479965	371
chr10	78008887	78010008	Pfkl	chr10	78008779	78009055	EM10E0480211	184
chr10	78008887	78010008	Pfkl	chr10	78009222	78009570	EM10E0480212	465
chr10	78008887	78010008	Pfkl	chr10	78009645	78009992	EM10E0480213	485
chr10	78008887	78010008	Pfkl	chr10	78009997	78010222	EM10E0480214	311
chr10	78010052	78010252	Pfkl	chr10	78009997	78010222	EM10E0480214	311
chr10	78018825	78019185	Pfkl	chr10	78018820	78019157	EM10E0480223	410
chr10	78311948	78312688	Agpat3	.	-	-	.	.
chr10	78366203	78366436	Agpat3	chr10	78366243	78366461	EM10E0480411	298
chr10	78366537	78366731	Agpat3	chr10	78366462	78366799	EM10E0480412	301
chr10	78366872	78367245	Agpat3	chr10	78366926	78367263	EM10E0480413	380
chr10	78367432	78368165	Agpat3	chr10	78367368	78367524	EM10E0480414	242
chr10	78367432	78368165	Agpat3	chr10	78367530	78367846	EM10E0480415	240
chr10	78372720	78373165	Agpat3	chr10	78372722	78373014	EM10E0480417	407
chr10	78372720	78373165	Agpat3	chr10	78373028	78373237	EM10E0480418	345
chr10	78425338	78426659	Cstb	chr10	78425488	78425833	EM10E0480445	392
chr10	78425338	78426659	Cstb	chr10	78425837	78426000	EM10E0480446	303
chr10	78425338	78426659	Cstb	chr10	78426269	78426458	EM10E0480447	292
chr10	78425338	78426659	Cstb	chr10	78426473	78426714	EM10E0480448	297
chr10	78438225	78438415	Cstb	chr10	78438150	78438465	EM10E0480452	345
chr10	78440902	78441158	Cstb	.	-	-	.	.
chr10	80725835	80726117	Ap3d1	.	-	-	.	.
chr10	80742006	80742628	Ap3d1	chr10	80741872	80742075	EM10E0481562	272
chr10	80742006	80742628	Ap3d1	chr10	80742229	80742579	EM10E0481563	571
chr10	80744343	80744562	Ap3d1	.	-	-	.	.
chr10	81355136	81355499	Mfsd12	chr10	81355167	81355346	EM10E0482058	294
chr10	81357156	81357240	Mfsd12	chr10	81356953	81357176	EM10E0482061	262
chr10	81357354	81357656	Mfsd12	chr10	81357325	81357673	EM10E0482062	441
chr10	81358281	81358631	Mfsd12	chr10	81358276	81358613	EM10E0482064	283
chr10	84488396	84488620	Ckap4	chr10	84488359	84488663	EM10E0483049	319
chr10	84512587	84513124	Ckap4	.	-	-	.	.
chr10	84515538	84515781	Ckap4	chr10	84515496	84515786	EM10E0483056	406
chr10	84523076	84523381	Ckap4	.	-	-	.	.
chr10	84523435	84524117	Ckap4	.	-	-	.	.
chr10	84533946	84534611	Ckap4	chr10	84533917	84534266	EM10E0483070	363
chr10	84533946	84534611	Ckap4	chr10	84534450	84534679	EM10E0483071	207
chr10	86685149	86686043	Hsp90b1	chr10	86684946	86685293	EM10E0483703	297
chr10	86685149	86686043	Hsp90b1	chr10	86685347	86685692	EM10E0483704	389
chr10	86685149	86686043	Hsp90b1	chr10	86685701	86685908	EM10E0483705	339
chr10	86685149	86686043	Hsp90b1	chr10	86686003	86686322	EM10E0483706	228
chr10	88327353	88327734	Dram1	chr10	88327413	88327763	EM10E0484017	325
chr10	88346281	88346825	Dram1	.	-	-	.	.
chr10	88349732	88350219	Dram1	chr10	88349799	88350148	EM10E0484030	339
chr10	88356572	88357826	Dram1	chr10	88356997	88357339	EM10E0484039	356
chr10	88356572	88357826	Dram1	chr10	88357369	88357526	EM10E0484040	229
chr10	88378959	88379975	Gnptab	chr10	88378812	88379013	EM10E0484047	308
chr10	88378959	88379975	Gnptab	chr10	88379015	88379363	EM10E0484048	440
chr10	88378959	88379975	Gnptab	chr10	88379424	88379723	EM10E0484049	295
chr10	88378959	88379975	Gnptab	chr10	88379884	88380050	EM10E0484050	270
chr10	88380113	88380339	Gnptab	chr10	88380137	88380330	EM10E0484051	293
chr10	88426521	88426706	Sycp3	chr10	88426484	88426735	EM10E0484088	393
chr10	88444117	88444862	Sycp3	.	-	-	.	.
chr10	88459350	88459896	Sycp3	chr10	88459406	88459740	EM10E0484094	251
chr10	88482865	88483233	Chpt1	.	-	-	.	.
chr10	88491510	88491587	Chpt1	.	-	-	.	.
chr10	88491655	88491922	Chpt1	chr10	88491636	88491985	EM10E0484098	362
chr10	88503144	88504423	Chpt1	chr10	88503143	88503299	EM10E0484104	196
chr10	88503144	88504423	Chpt1	chr10	88503447	88503628	EM10E0484105	278
chr10	88503144	88504423	Chpt1	chr10	88503632	88503798	EM10E0484106	299
chr10	88503144	88504423	Chpt1	chr10	88503864	88504214	EM10E0484107	394
chr10	88503144	88504423	Chpt1	chr10	88504294	88504518	EM10E0484108	249
chr10	88514583	88514867	Chpt1	chr10	88514522	88514869	EM10E0484117	375
chr10	89685468	89686459	Scyl2	chr10	89685488	89685646	EM10E0484296	254
chr10	89685468	89686459	Scyl2	chr10	89686148	89686497	EM10E0484298	468
chr10	89685468	89686459	Scyl2	chr10	89685742	89686083	EM10E0484297	289
chr10	89686510	89686717	Scyl2	chr10	89686519	89686813	EM10E0484299	321
chr10	95892149	95892635	Eea1	chr10	95892205	95892495	EM10E0486129	399
chr10	95894810	95895030	Eea1	chr10	95894845	95895000	EM10E0486134	349
chr10	95940064	95941242	Eea1	chr10	95939940	95940258	EM10E0486141	288
chr10	95940064	95941242	Eea1	chr10	95940465	95940815	EM10E0486142	438
chr10	95940064	95941242	Eea1	chr10	95940887	95941114	EM10E0486143	342
chr10	95940064	95941242	Eea1	chr10	95941211	95941434	EM10E0486144	313
chr10	98913844	98915135	Atp2b1	chr10	98913916	98914132	EM10E0486715	407
chr10	98913844	98915135	Atp2b1	chr10	98914285	98914635	EM10E0486716	553
chr10	98913844	98915135	Atp2b1	chr10	98914716	98914876	EM10E0486717	429
chr10	98913844	98915135	Atp2b1	chr10	98914884	98915121	EM10E0486718	411
chr10	98930191	98930509	Atp2b1	chr10	98930166	98930380	EM10E0486726	248
chr10	111502803	111503359	Phlda1	chr10	111502785	111502944	EM10E0488138	195
chr10	111502803	111503359	Phlda1	chr10	111503139	111503422	EM10E0488139	403
chr10	111506072	111507332	Phlda1	chr10	111505933	111506105	EM10E0488142	258
chr10	111506072	111507332	Phlda1	chr10	111506250	111506598	EM10E0488143	458
chr10	111506072	111507332	Phlda1	chr10	111506751	111506975	EM10E0488144	332
chr10	111506072	111507332	Phlda1	chr10	111506983	111507247	EM10E0488145	305
chr10	111507511	111507712	Phlda1	chr10	111507413	111507745	EM10E0488146	291
chr10	111539644	111540254	Phlda1	chr10	111539741	111539992	EM10E0488165	321
chr10	111539644	111540254	Phlda1	chr10	111540051	111540401	EM10E0488166	436
chr10	111551119	111551387	Phlda1	.	-	-	.	.
chr10	120208597	120209070	Tmbim4	chr10	120208605	120208952	EM10E0489947	439
chr10	121350369	121351584	Gns	chr10	121350358	121350685	EM10E0490375	270
chr10	121350369	121351584	Gns	chr10	121350701	121350912	EM10E0490376	230
chr10	121350369	121351584	Gns	chr10	121351105	121351325	EM10E0490377	244
chr10	121350369	121351584	Gns	chr10	121351331	121351564	EM10E0490378	283
chr10	121364735	121365601	Gns	chr10	121364649	121364866	EM10E0490381	312
chr10	121364735	121365601	Gns	chr10	121364889	121365234	EM10E0490382	425
chr10	121364735	121365601	Gns	chr10	121365261	121365437	EM10E0490383	334
chr10	121405292	121405483	Gns	.	-	-	.	.
chr10	127069555	127070559	Tspan31	chr10	127069335	127069591	EM10E0491433	228
chr10	127069555	127070559	Tspan31	chr10	127069604	127069805	EM10E0491434	275
chr10	127069555	127070559	Tspan31	chr10	127069929	127070136	EM10E0491435	338
chr10	127069555	127070559	Tspan31	chr10	127070183	127070528	EM10E0491436	447
chr10	128900607	128901085	Cd63	chr10	128900670	128901011	EM10E0492555	317
chr10	128903438	128904024	Cd63	chr10	128903423	128903643	EM10E0492558	186
chr10	128909198	128909977	Cd63	chr10	128909608	128909957	EM10E0492563	443
chr10	128909198	128909977	Cd63	chr10	128909056	128909354	EM10E0492562	319
chr11	3931433	3932369	Tcn2	chr11	3931472	3931739	EM10E0493017	320
chr11	3931433	3932369	Tcn2	chr11	3931909	3932258	EM10E0493018	347
chr11	4080297	4080529	Mtfp1	chr11	4080309	4080510	EM10E0493072	320
chr11	4083439	4083658	Mtfp1	chr11	4083425	4083695	EM10E0493073	336
chr11	4094418	4094865	Mtfp1	chr11	4094417	4094729	EM10E0493080	393
chr11	4094418	4094865	Mtfp1	chr11	4094769	4094935	EM10E0493081	316
chr11	4095170	4095506	Mtfp1	chr11	4095223	4095560	EM10E0493082	311
chr11	4096488	4096973	Mtfp1	chr11	4096354	4096533	EM10E0493085	341
chr11	4096488	4096973	Mtfp1	chr11	4096576	4096926	EM10E0493086	513
chr11	5485343	5485713	Xbp1	chr11	5485284	5485627	EM10E0493755	430
chr11	5485803	5486007	Xbp1	chr11	5485733	5486010	EM10E0493756	332
chr11	5489431	5489807	Xbp1	chr11	5489453	5489785	EM10E0493758	255
chr11	5498765	5500254	Xbp1	chr11	5498750	5498924	EM10E0493769	218
chr11	5498765	5500254	Xbp1	chr11	5499016	5499339	EM10E0493770	346
chr11	5498765	5500254	Xbp1	chr11	5499376	5499679	EM10E0493771	308
chr11	5498765	5500254	Xbp1	chr11	5500128	5500320	EM10E0493772	335
chr11	5505821	5506514	Xbp1	chr11	5505841	5506184	EM10E0493777	362
chr11	5505821	5506514	Xbp1	chr11	5506225	5506478	EM10E0493778	333
chr11	5520577	5521087	Xbp1	chr11	5520702	5521052	EM10E0493791	436
chr11	5802987	5804429	Pgam2	chr11	5803660	5803979	EM10E0493895	428
chr11	21326868	21327065	Ugp2	.	-	-	.	.
chr11	21370393	21371776	Ugp2	chr11	21370191	21370461	EM10E0496578	253
chr11	21370393	21371776	Ugp2	chr11	21370506	21370684	EM10E0496579	398
chr11	21370393	21371776	Ugp2	chr11	21370690	21371033	EM10E0496580	389
chr11	21370393	21371776	Ugp2	chr11	21371081	21371431	EM10E0496581	463
chr11	40727137	40727661	Hmmr	.	-	-	.	.
chr11	40733099	40733234	Hmmr	chr11	40733047	40733223	EM10E0499754	291
chr11	46663284	46663599	Timd2	.	-	-	.	.
chr11	46665979	46666687	Timd2	chr11	46666151	46666403	EM10E0500909	310
chr11	46675872	46675975	Timd2	.	-	-	.	.
chr11	46733489	46733877	Havcr1	chr11	46733399	46733723	EM10E0500921	257
chr11	46736063	46736266	Havcr1	.	-	-	.	.
chr11	46743757	46744709	Havcr1	.	-	-	.	.
chr11	46769699	46769985	Havcr1	.	-	-	.	.
chr11	50325138	50326217	Canx	chr11	50325295	50325452	EM10E0501589	320
chr11	50325138	50326217	Canx	chr11	50325595	50325945	EM10E0501590	560
chr11	50325138	50326217	Canx	chr11	50325983	50326180	EM10E0501591	409
chr11	50325138	50326217	Canx	chr11	50326212	50326399	EM10E0501592	331
chr11	51732977	51733232	Sec24a	chr11	51732959	51733226	EM10E0501972	178
chr11	51755938	51757000	Sec24a	chr11	51755988	51756190	EM10E0501983	312
chr11	51755938	51757000	Sec24a	chr11	51756415	51756765	EM10E0501984	546
chr11	51755938	51757000	Sec24a	chr11	51756814	51757122	EM10E0501985	312
chr11	54093100	54093269	P4ha2	chr11	54093047	54093328	EM10E0502929	272
chr11	54100371	54101260	P4ha2	chr11	54100347	54100540	EM10E0502930	296
chr11	54100371	54101260	P4ha2	chr11	54100737	54101085	EM10E0502931	352
chr11	54100371	54101260	P4ha2	chr11	54101151	54101316	EM10E0502932	233
chr11	54112822	54113447	P4ha2	chr11	54112920	54113270	EM10E0502941	456
chr11	54112822	54113447	P4ha2	chr11	54113443	54113762	EM10E0502942	254
chr11	54437750	54438901	Fnip1	chr11	54437904	54438253	EM10E0503037	497
chr11	54437750	54438901	Fnip1	chr11	54438365	54438685	EM10E0503038	325
chr11	54437750	54438901	Fnip1	chr11	54438714	54438944	EM10E0503039	271
chr11	55386312	55386773	Sparc	chr11	55386455	55386792	EM10E0503443	392
chr11	55387668	55388120	Sparc	.	-	-	.	.
chr11	55392484	55393276	Sparc	.	-	-	.	.
chr11	55404627	55405066	Sparc	chr11	55404601	55404945	EM10E0503452	272
chr11	55409931	55410237	Sparc	chr11	55410107	55410346	EM10E0503455	174
chr11	55410407	55410886	Sparc	chr11	55410483	55410724	EM10E0503456	198
chr11	55414312	55414707	Sparc	chr11	55414341	55414650	EM10E0503457	268
chr11	55417803	55418444	Sparc	chr11	55417847	55418021	EM10E0503463	332
chr11	55417803	55418444	Sparc	chr11	55418160	55418428	EM10E0503464	371
chr11	55419676	55420093	Sparc	chr11	55419801	55420139	EM10E0503468	332
chr11	55420164	55420346	Sparc	chr11	55420139	55420331	EM10E0503469	278
chr11	55421146	55421515	Sparc	.	-	-	.	.
chr11	55438058	55438487	Sparc	chr11	55438069	55438398	EM10E0503476	278
chr11	55439693	55440080	Sparc	.	-	-	.	.
chr11	59219176	59219401	Arf1	chr11	59219198	59219395	EM10E0504322	295
chr11	59227828	59228958	Arf1	chr11	59227873	59228055	EM10E0504334	366
chr11	59227828	59228958	Arf1	chr11	59228117	59228467	EM10E0504335	496
chr11	59230510	59230698	Arf1	chr11	59230421	59230669	EM10E0504337	290
chr11	59238883	59239257	Arf1	chr11	59238857	59239200	EM10E0504339	332
chr11	69965141	69965739	Cldn7	chr11	69965194	69965540	EM10E0508029	370
chr11	69965141	69965739	Cldn7	chr11	69965655	69965949	EM10E0508030	196
chr11	69966189	69966336	Cldn7	chr11	69966119	69966333	EM10E0508031	225
chr11	69966431	69967451	Cldn7	chr11	69966549	69966891	EM10E0508032	294
chr11	69990843	69991185	Gabarap	chr11	69990961	69991164	EM10E0508047	508
chr11	69991400	69991720	Gabarap	chr11	69991303	69991627	EM10E0508048	516
chr11	69991780	69991898	Gabarap	chr11	69991738	69991890	EM10E0508049	363
chr11	70220469	70221506	Slc16a13	chr11	70220442	70220596	EM10E0508157	248
chr11	70220469	70221506	Slc16a13	chr11	70220717	70220908	EM10E0508158	369
chr11	70220469	70221506	Slc16a13	chr11	70220952	70221283	EM10E0508159	470
chr11	70220469	70221506	Slc16a13	chr11	70221499	70221666	EM10E0508160	282
chr11	70221915	70222428	Slc16a13	chr11	70222191	70222536	EM10E0508162	291
chr11	70221915	70222428	Slc16a13	chr11	70221810	70222086	EM10E0508161	391
chr11	71018955	71019085	Derl2	chr11	71018945	71019111	EM10E0508594	291
chr11	73176915	73177879	Tax1bp3	chr11	73176917	73177264	EM10E0509184	528
chr11	73176915	73177879	Tax1bp3	chr11	73177265	73177475	EM10E0509185	361
chr11	73176915	73177879	Tax1bp3	chr11	73177492	73177839	EM10E0509186	336
chr11	73176915	73177879	Tax1bp3	chr11	73177845	73178016	EM10E0509187	233
chr11	75530417	75530646	Slc43a2	chr11	75530388	75530712	EM10E0509866	421
chr11	75531315	75531862	Slc43a2	chr11	75531192	75531355	EM10E0509869	289
chr11	75531315	75531862	Slc43a2	chr11	75531471	75531801	EM10E0509870	430
chr11	75531907	75532257	Slc43a2	chr11	75531880	75532229	EM10E0509871	414
chr11	75678999	75679393	Crk	chr11	75679008	75679349	EM10E0510000	549
chr11	75679468	75680175	Crk	chr11	75679406	75679576	EM10E0510001	376
chr11	75679468	75680175	Crk	chr11	75679766	75680100	EM10E0510002	328
chr11	75692433	75692683	Crk	.	-	-	.	.
chr11	78550221	78551012	Tmem97	chr11	78550117	78550311	EM10E0511432	264
chr11	78550221	78551012	Tmem97	chr11	78550340	78550568	EM10E0511433	324
chr11	78550221	78551012	Tmem97	chr11	78550667	78551017	EM10E0511434	506
chr11	78551104	78551219	Tmem97	chr11	78551091	78551246	EM10E0511435	271
chr11	78560536	78560735	Tmem97	chr11	78560526	78560788	EM10E0511440	367
chr11	79577798	79578037	Rab11fip4	chr11	79577795	79578141	EM10E0511869	412
chr11	79584265	79584539	Rab11fip4	chr11	79584329	79584538	EM10E0511872	335
chr11	79593586	79593803	Rab11fip4	chr11	79593610	79593773	EM10E0511881	271
chr11	79613690	79614064	Rab11fip4	chr11	79613799	79613951	EM10E0511889	236
chr11	79624923	79625423	Rab11fip4	chr11	79624968	79625313	EM10E0511899	302
chr11	79635999	79636849	Rab11fip4	chr11	79635791	79636032	EM10E0511907	314
chr11	79635999	79636849	Rab11fip4	chr11	79636073	79636378	EM10E0511908	328
chr11	83810450	83810725	Hnf1b	.	-	-	.	.
chr11	83815694	83815930	Hnf1b	chr11	83815739	83815948	EM10E0513078	337
chr11	83832481	83832687	Hnf1b	chr11	83832447	83832731	EM10E0513084	284
chr11	83852017	83852277	Hnf1b	chr11	83851999	83852327	EM10E0513099	281
chr11	83852632	83852958	Hnf1b	chr11	83852561	83852715	EM10E0513100	251
chr11	83852632	83852958	Hnf1b	chr11	83852735	83852934	EM10E0513101	297
chr11	83853230	83853449	Hnf1b	chr11	83853029	83853249	EM10E0513102	247
chr11	83853230	83853449	Hnf1b	chr11	83853312	83853643	EM10E0513103	269
chr11	83891180	83892013	Hnf1b	chr11	83891416	83891765	EM10E0513127	324
chr11	83964012	83964534	Synrg	chr11	83964224	83964574	EM10E0513143	431
chr11	83994283	83994832	Synrg	.	-	-	.	.
chr11	84179041	84180443	Acaca	chr11	84178837	84179063	EM10E0513233	232
chr11	84179041	84180443	Acaca	chr11	84179442	84179792	EM10E0513234	486
chr11	84179041	84180443	Acaca	chr11	84179859	84180019	EM10E0513235	359
chr11	84179041	84180443	Acaca	chr11	84180140	84180487	EM10E0513236	345
chr11	84193399	84193599	Acaca	chr11	84193376	84193607	EM10E0513242	226
chr11	84525282	84526450	Lhx1	chr11	84525418	84525765	EM10E0513346	349
chr11	84525282	84526450	Lhx1	chr11	84525887	84526219	EM10E0513347	326
chr11	84943821	84944413	Car4	chr11	84943949	84944298	EM10E0513514	320
chr11	84943821	84944413	Car4	chr11	84944357	84944533	EM10E0513515	192
chr11	84957485	84958193	Car4	chr11	84957259	84957588	EM10E0513524	190
chr11	84957485	84958193	Car4	chr11	84957597	84957909	EM10E0513525	282
chr11	84957485	84958193	Car4	chr11	84957938	84958223	EM10E0513526	232
chr11	84978201	84978408	Car4	chr11	84978197	84978397	EM10E0513539	250
chr11	85234365	85235333	Appbp2	chr11	85234248	85234449	EM10E0513583	230
chr11	85234365	85235333	Appbp2	chr11	85234452	85234653	EM10E0513584	346
chr11	85234365	85235333	Appbp2	chr11	85234687	85234982	EM10E0513585	448
chr11	85234365	85235333	Appbp2	chr11	85234984	85235272	EM10E0513586	434
chr11	85234365	85235333	Appbp2	chr11	85235324	85235530	EM10E0513587	278
chr11	85235394	85235511	Appbp2	chr11	85235324	85235530	EM10E0513587	278
chr11	85241138	85241581	Appbp2	chr11	85241259	85241592	EM10E0513591	258
chr11	85247968	85248542	Appbp2	chr11	85248285	85248446	EM10E0513592	283
chr11	85261305	85261496	Appbp2	chr11	85261252	85261527	EM10E0513599	347
chr11	85270750	85270965	Appbp2	chr11	85270709	85271002	EM10E0513601	342
chr11	86646497	86646858	Vmp1	chr11	86646496	86646846	EM10E0514185	373
chr11	86653540	86653744	Vmp1	chr11	86653521	86653783	EM10E0514193	348
chr11	86683325	86684378	Vmp1	chr11	86683461	86683673	EM10E0514214	333
chr11	86683325	86684378	Vmp1	chr11	86683751	86684101	EM10E0514215	475
chr11	86737679	86737910	Cltc	.	-	-	.	.
chr11	86756203	86756576	Cltc	chr11	86756152	86756387	EM10E0514245	327
chr11	86756203	86756576	Cltc	chr11	86756563	86756773	EM10E0514246	278
chr11	86757245	86758368	Cltc	chr11	86757550	86757899	EM10E0514248	562
chr11	86757245	86758368	Cltc	chr11	86758029	86758253	EM10E0514249	491
chr11	86757245	86758368	Cltc	chr11	86758301	86758526	EM10E0514250	342
chr11	86779399	86779921	Cltc	chr11	86779468	86779721	EM10E0514257	200
chr11	94629541	94630304	Lrrc59	chr11	94629542	94629891	EM10E0516428	465
chr11	94629541	94630304	Lrrc59	chr11	94629944	94630101	EM10E0516429	273
chr11	94629541	94630304	Lrrc59	chr11	94630165	94630404	EM10E0516430	254
chr11	94630360	94630929	Lrrc59	chr11	94630165	94630404	EM10E0516430	254
chr11	94630360	94630929	Lrrc59	chr11	94630413	94630686	EM10E0516431	288
chr11	94630360	94630929	Lrrc59	chr11	94630718	94631052	EM10E0516432	359
chr11	95366542	95366861	Slc35b1	chr11	95366390	95366598	EM10E0516843	251
chr11	95366542	95366861	Slc35b1	chr11	95366612	95366798	EM10E0516844	247
chr11	95384176	95384712	Slc35b1	chr11	95384436	95384785	EM10E0516854	546
chr11	95384803	95385011	Slc35b1	chr11	95384789	95384950	EM10E0516855	461
chr11	95384803	95385011	Slc35b1	chr11	95384968	95385189	EM10E0516856	325
chr11	95385072	95385213	Slc35b1	chr11	95384968	95385189	EM10E0516856	325
chr11	100999259	100999730	Atp6v0a1	chr11	100999285	100999618	EM10E0520096	339
chr11	101009244	101009612	Atp6v0a1	chr11	101009234	101009584	EM10E0520102	506
chr11	101010504	101010697	Atp6v0a1	chr11	101010417	101010760	EM10E0520105	396
chr11	106216029	106216185	Ccdc47	.	-	-	.	.
chr11	109472963	109474131	Slc16a6	chr11	109473019	109473369	EM10E0523877	411
chr11	109472963	109474131	Slc16a6	chr11	109473374	109473611	EM10E0523878	398
chr11	109472963	109474131	Slc16a6	chr11	109473656	109474006	EM10E0523879	501
chr11	109475927	109476629	Slc16a6	chr11	109476035	109476196	EM10E0523884	196
chr11	109475927	109476629	Slc16a6	chr11	109476338	109476564	EM10E0523885	310
chr11	115162996	115163468	Slc9a3r1	chr11	115162840	115162999	EM10E0525446	392
chr11	115162996	115163468	Slc9a3r1	chr11	115163062	115163412	EM10E0525447	550
chr11	115164549	115164797	Slc9a3r1	chr11	115164418	115164751	EM10E0525451	312
chr11	115164549	115164797	Slc9a3r1	chr11	115164779	115165043	EM10E0525452	242
chr11	115164949	115165212	Slc9a3r1	chr11	115164779	115165043	EM10E0525452	242
chr11	115164949	115165212	Slc9a3r1	chr11	115165065	115165411	EM10E0525453	358
chr11	115172613	115173073	Slc9a3r1	chr11	115172855	115173029	EM10E0525459	312
chr11	115174837	115175114	Slc9a3r1	.	-	-	.	.
chr11	115999609	115999892	Galk1	chr11	115999608	115999861	EM10E0526089	394
chr11	116012285	116012493	Galk1	chr11	116012241	116012499	EM10E0526101	334
chr11	116012568	116012901	Galk1	chr11	116012587	116012932	EM10E0526102	431
chr11	116017965	116018489	Galk1	chr11	116018187	116018426	EM10E0526106	329
chr11	116023824	116024867	H3f3b	chr11	116023888	116024097	EM10E0526113	409
chr11	116023824	116024867	H3f3b	chr11	116024137	116024289	EM10E0526114	469
chr11	116023824	116024867	H3f3b	chr11	116024453	116024799	EM10E0526115	560
chr11	116199317	116199484	Acox1	chr11	116199292	116199513	EM10E0526256	357
chr11	116210495	116211130	Acox1	chr11	116210737	116211080	EM10E0526263	359
chr11	116215279	116215466	Acox1	chr11	116215294	116215472	EM10E0526265	290
chr11	120572738	120573521	P4hb	chr11	120572943	120573293	EM10E0529091	576
chr11	120573627	120573724	P4hb	chr11	120573616	120573937	EM10E0529092	422
chr11	120579762	120579965	Arhgdia	chr11	120579753	120580012	EM10E0529101	388
chr11	120580324	120580531	Arhgdia	chr11	120580185	120580528	EM10E0529102	298
chr11	120581822	120582526	Arhgdia	chr11	120581983	120582317	EM10E0529105	311
chr11	120581822	120582526	Arhgdia	chr11	120582320	120582485	EM10E0529106	279
chr11	120617605	120618387	Pcyt2	chr11	120617522	120617744	EM10E0529128	303
chr11	120617605	120618387	Pcyt2	chr11	120617791	120618139	EM10E0529129	461
chr11	120823591	120823929	Fasn	chr11	120823446	120823706	EM10E0529267	293
chr11	120823591	120823929	Fasn	chr11	120823717	120823947	EM10E0529268	352
chr11	120823968	120825195	Fasn	chr11	120824084	120824418	EM10E0529269	496
chr11	120823968	120825195	Fasn	chr11	120824487	120824713	EM10E0529270	516
chr11	120823968	120825195	Fasn	chr11	120824881	120825045	EM10E0529271	410
chr11	120823968	120825195	Fasn	chr11	120825080	120825251	EM10E0529272	323
chr11	120840955	120841194	Fasn	.	-	-	.	.
chr11	120850408	120850657	Fasn	chr11	120850653	120851000	EM10E0529287	274
chr11	120850739	120851092	Fasn	chr11	120850653	120851000	EM10E0529287	274
chr11	120851185	120851485	Fasn	chr11	120851177	120851526	EM10E0529288	319
chr11	120851517	120852014	Fasn	chr11	120851177	120851526	EM10E0529288	319
chr11	120851517	120852014	Fasn	chr11	120851591	120851875	EM10E0529289	298
chr11	120852550	120852895	Fasn	chr11	120852407	120852681	EM10E0529291	286
chr11	120853778	120854291	Fasn	chr11	120853818	120854155	EM10E0529294	239
chr12	17253106	17253559	Pdia6	chr12	17253077	17253355	EM10E0532032	315
chr12	17257009	17257216	Pdia6	chr12	17256979	17257226	EM10E0532034	353
chr12	17266283	17266878	Pdia6	chr12	17266337	17266687	EM10E0532037	492
chr12	17266283	17266878	Pdia6	chr12	17266760	17266932	EM10E0532038	296
chr12	17661253	17662004	Hpcal1	.	-	-	.	.
chr12	17665896	17666294	Hpcal1	chr12	17666052	17666251	EM10E0532180	323
chr12	17666707	17666908	Hpcal1	chr12	17666667	17666952	EM10E0532181	278
chr12	17674352	17674759	Hpcal1	chr12	17674513	17674779	EM10E0532182	168
chr12	17690259	17691245	Hpcal1	chr12	17690099	17690305	EM10E0532190	239
chr12	17690259	17691245	Hpcal1	chr12	17690375	17690542	EM10E0532191	399
chr12	17690259	17691245	Hpcal1	chr12	17690551	17690886	EM10E0532192	406
chr12	17690259	17691245	Hpcal1	chr12	17690956	17691106	EM10E0532193	333
chr12	17702958	17703535	Hpcal1	chr12	17703030	17703216	EM10E0532208	208
chr12	17727803	17728476	Hpcal1	chr12	17727727	17728020	EM10E0532232	264
chr12	17727803	17728476	Hpcal1	chr12	17728038	17728258	EM10E0532233	321
chr12	25055020	25055293	Id2	chr12	25054994	25055324	EM10E0532744	246
chr12	25083385	25084407	Id2	.	-	-	.	.
chr12	25092338	25093290	Id2	chr12	25092280	25092629	EM10E0532754	368
chr12	25092338	25093290	Id2	chr12	25092646	25092818	EM10E0532755	359
chr12	25092338	25093290	Id2	chr12	25092865	25093065	EM10E0532756	329
chr12	25092338	25093290	Id2	chr12	25093155	25093451	EM10E0532757	335
chr12	25095972	25096363	Id2	chr12	25096002	25096352	EM10E0532765	495
chr12	25096405	25096534	Id2	.	-	-	.	.
chr12	25098742	25099080	Id2	chr12	25098734	25099062	EM10E0532772	428
chr12	25108577	25109278	Id2	chr12	25109029	25109351	EM10E0532783	292
chr12	25144476	25145335	Id2	chr12	25144595	25144871	EM10E0532803	220
chr12	25144476	25145335	Id2	chr12	25144877	25145177	EM10E0532804	260
chr12	31264766	31265634	Lamb1	chr12	31264776	31264979	EM10E0533883	274
chr12	31264766	31265634	Lamb1	chr12	31265044	31265387	EM10E0533884	339
chr12	31264766	31265634	Lamb1	chr12	31265483	31265684	EM10E0533885	261
chr12	31280796	31281545	Lamb1	.	-	-	.	.
chr12	31293500	31294120	Lamb1	chr12	31293526	31293737	EM10E0533916	213
chr12	31293500	31294120	Lamb1	chr12	31293766	31294105	EM10E0533917	288
chr12	31303381	31303918	Lamb1	chr12	31303124	31303444	EM10E0533929	286
chr12	31303381	31303918	Lamb1	chr12	31303624	31303811	EM10E0533930	170
chr12	32910147	32910376	Sypl	chr12	32910119	32910465	EM10E0534394	373
chr12	32910956	32911172	Sypl	chr12	32910914	32911173	EM10E0534396	366
chr12	32953718	32954743	Sypl	chr12	32953595	32953783	EM10E0534418	383
chr12	32953718	32954743	Sypl	chr12	32953806	32954156	EM10E0534419	541
chr12	32953718	32954743	Sypl	chr12	32954212	32954362	EM10E0534420	429
chr12	32953718	32954743	Sypl	chr12	32954370	32954703	EM10E0534421	464
chr12	32989518	32990247	Sypl	chr12	32989830	32990124	EM10E0534433	230
chr12	54830667	54830890	Cfl2	chr12	54830613	54830934	EM10E0536840	394
chr12	54834867	54835446	Cfl2	chr12	54834958	54835307	EM10E0536842	386
chr12	54836350	54836786	Cfl2	chr12	54836598	54836806	EM10E0536843	164
chr12	54862232	54863199	Cfl2	chr12	54862383	54862560	EM10E0536848	302
chr12	54862232	54863199	Cfl2	chr12	54862734	54863077	EM10E0536849	371
chr12	54863290	54863430	Cfl2	chr12	54863265	54863424	EM10E0536850	282
chr12	54984772	54985279	Baz1a	chr12	54985052	54985391	EM10E0536869	345
chr12	54984772	54985279	Baz1a	chr12	54984663	54984988	EM10E0536868	338
chr12	54986119	54986658	Baz1a	chr12	54986248	54986589	EM10E0536871	385
chr12	76792627	76792859	Gpx2	.	-	-	.	.
chr12	76795204	76795899	Gpx2	chr12	76795405	76795700	EM10E0540345	374
chr12	76796470	76796709	Gpx2	.	-	-	.	.
chr12	76803755	76804218	Gpx2	chr12	76803926	76804135	EM10E0540350	318
chr12	78861258	78861394	Atp6v1d	chr12	78861074	78861259	EM10E0540790	285
chr12	78861461	78861875	Atp6v1d	chr12	78861493	78861843	EM10E0540791	558
chr12	79190879	79191562	Rdh11	chr12	79190838	79191172	EM10E0540916	398
chr12	79190879	79191562	Rdh11	chr12	79191194	79191376	EM10E0540917	282
chr12	79190879	79191562	Rdh11	chr12	79191389	79191559	EM10E0540918	245
chr12	79191777	79192102	Rdh11	chr12	79191762	79192017	EM10E0540919	406
chr12	85110445	85111349	Dlst	chr12	85110467	85110651	EM10E0543313	323
chr12	85110445	85111349	Dlst	chr12	85110657	85111007	EM10E0543314	373
chr12	85110445	85111349	Dlst	chr12	85111031	85111239	EM10E0543315	297
chr12	85110445	85111349	Dlst	chr12	85111275	85111623	EM10E0543316	316
chr12	85374133	85374801	Tmed10	chr12	85374115	85374457	EM10E0543450	359
chr12	85374892	85375301	Tmed10	chr12	85374803	85375091	EM10E0543451	448
chr12	85385587	85386331	Tmed10	chr12	85385447	85385630	EM10E0543459	292
chr12	85385587	85386331	Tmed10	chr12	85385651	85385983	EM10E0543460	327
chr12	85385587	85386331	Tmed10	chr12	85386065	85386267	EM10E0543461	254
chr12	91848817	91849525	Sel1l	chr12	91848766	91848936	EM10E0544827	257
chr12	91848817	91849525	Sel1l	chr12	91849091	91849439	EM10E0544828	551
chr12	100180900	100181279	Calm1	chr12	100180866	100181128	EM10E0545661	322
chr12	100187166	100187299	Calm1	chr12	100187023	100187252	EM10E0545669	293
chr12	100187166	100187299	Calm1	chr12	100187271	100187426	EM10E0545670	395
chr12	100187385	100187853	Calm1	chr12	100187271	100187426	EM10E0545670	395
chr12	100187385	100187853	Calm1	chr12	100187432	100187782	EM10E0545671	532
chr12	100187385	100187853	Calm1	chr12	100187787	100188007	EM10E0545672	334
chr12	100187896	100188025	Calm1	chr12	100187787	100188007	EM10E0545672	334
chr12	100199050	100200132	Calm1	chr12	100199046	100199301	EM10E0545678	339
chr12	100199050	100200132	Calm1	chr12	100199331	100199680	EM10E0545679	498
chr12	100199050	100200132	Calm1	chr12	100199932	100200163	EM10E0545680	334
chr12	100201834	100202168	Calm1	chr12	100201867	100202216	EM10E0545685	496
chr12	100221460	100222119	Calm1	chr12	100221571	100221842	EM10E0545700	239
chr12	100221460	100222119	Calm1	chr12	100221860	100222133	EM10E0545701	286
chr12	100235393	100236083	Calm1	.	-	-	.	.
chr12	100242346	100242820	Calm1	chr12	100242366	100242710	EM10E0545713	375
chr12	102389871	102390428	Lgmn	.	-	-	.	.
chr12	102392064	102392261	Lgmn	chr12	102392015	102392299	EM10E0546348	317
chr12	102412727	102413649	Lgmn	.	-	-	.	.
chr12	102431961	102432824	Lgmn	.	-	-	.	.
chr12	102439348	102439524	Lgmn	chr12	102439395	102439546	EM10E0546376	296
chr12	102439577	102440019	Lgmn	chr12	102439659	102440009	EM10E0546377	511
chr12	108422573	108422778	Eml1	chr12	108422644	108422842	EM10E0548053	319
chr12	108422791	108423705	Eml1	chr12	108422644	108422842	EM10E0548053	319
chr12	108422791	108423705	Eml1	chr12	108422854	108423202	EM10E0548054	382
chr12	108422791	108423705	Eml1	chr12	108423272	108423448	EM10E0548055	316
chr12	108422791	108423705	Eml1	chr12	108423472	108423664	EM10E0548056	279
chr12	108435970	108436528	Eml1	chr12	108436216	108436446	EM10E0548065	238
chr12	108443229	108443659	Eml1	chr12	108443303	108443643	EM10E0548068	362
chr12	108453441	108454087	Eml1	chr12	108453581	108453888	EM10E0548076	372
chr12	108453441	108454087	Eml1	chr12	108453928	108454269	EM10E0548077	287
chr12	108465744	108466129	Eml1	.	-	-	.	.
chr12	111234426	111235215	Amn	chr12	111234481	111234711	EM10E0549031	246
chr12	111235689	111236168	Amn	.	-	-	.	.
chr12	111272105	111272708	Amn	chr12	111272427	111272773	EM10E0549047	309
chr12	111284601	111285457	Amn	.	-	-	.	.
chr12	111309670	111310346	Amn	.	-	-	.	.
chr12	111696373	111696633	Bag5	chr12	111696349	111696593	EM10E0549296	351
chr12	111696713	111696812	Bag5	.	-	-	.	.
chr12	111704579	111705155	Bag5	chr12	111704584	111704930	EM10E0549303	398
chr12	111704579	111705155	Bag5	chr12	111705112	111705407	EM10E0549304	274
chr12	111813771	111814285	Zfyve21	chr12	111813861	111814210	EM10E0549370	554
chr13	5831952	5832300	Klf6	.	-	-	.	.
chr13	5844875	5845602	Klf6	chr13	5845201	5845424	EM10E0551338	364
chr13	5844875	5845602	Klf6	chr13	5845444	5845653	EM10E0551339	319
chr13	5860727	5861018	Klf6	chr13	5860679	5860974	EM10E0551348	383
chr13	5861072	5861817	Klf6	chr13	5861153	5861503	EM10E0551349	588
chr13	5861072	5861817	Klf6	chr13	5861656	5861857	EM10E0551350	332
chr13	5870452	5870987	Klf6	chr13	5870409	5870563	EM10E0551368	366
chr13	5870452	5870987	Klf6	chr13	5870677	5870904	EM10E0551369	330
chr13	9093415	9094204	Larp4b	chr13	9093608	9093958	EM10E0551674	554
chr13	9107499	9108073	Larp4b	chr13	9107476	9107818	EM10E0551681	256
chr13	13349403	13349607	Gpr137b	chr13	13349351	13349608	EM10E0552146	247
chr13	13393016	13394320	Gpr137b	chr13	13394166	13394342	EM10E0552150	264
chr13	13415133	13415686	Gpr137b	chr13	13415474	13415753	EM10E0552151	280
chr13	33904877	33906149	Serpinb6c	.	-	-	.	.
chr13	37944422	37944646	Ssr1	chr13	37944375	37944684	EM10E0556996	345
chr13	37946812	37947051	Ssr1	chr13	37946802	37947086	EM10E0556997	367
chr13	37963446	37963871	Ssr1	chr13	37963409	37963741	EM10E0557004	395
chr13	37963446	37963871	Ssr1	chr13	37963746	37963903	EM10E0557005	275
chr13	37965241	37965885	Ssr1	chr13	37965214	37965543	EM10E0557008	407
chr13	37965241	37965885	Ssr1	chr13	37965719	37965920	EM10E0557009	351
chr13	37969408	37969637	Ssr1	chr13	37969347	37969696	EM10E0557014	353
chr13	37970968	37971259	Ssr1	chr13	37970980	37971164	EM10E0557016	210
chr13	37993764	37994601	Ssr1	chr13	37993618	37993935	EM10E0557020	258
chr13	37993764	37994601	Ssr1	chr13	37994053	37994403	EM10E0557021	467
chr13	37993764	37994601	Ssr1	chr13	37994517	37994743	EM10E0557022	214
chr13	38503260	38503981	Txndc5	chr13	38503273	38503490	EM10E0557153	407
chr13	38503260	38503981	Txndc5	chr13	38503502	38503851	EM10E0557154	479
chr13	38512027	38512614	Txndc5	.	-	-	.	.
chr13	38526994	38528992	Txndc5	chr13	38527096	38527405	EM10E0557162	256
chr13	38526994	38528992	Txndc5	chr13	38527427	38527637	EM10E0557163	222
chr13	38526994	38528992	Txndc5	chr13	38527647	38527825	EM10E0557164	264
chr13	38526994	38528992	Txndc5	chr13	38527840	38528137	EM10E0557165	325
chr13	38526994	38528992	Txndc5	chr13	38528155	38528306	EM10E0557166	400
chr13	38526994	38528992	Txndc5	chr13	38528319	38528598	EM10E0557167	414
chr13	38526994	38528992	Txndc5	chr13	38528787	38528960	EM10E0557168	282
chr13	49173292	49173535	Ninj1	chr13	49173241	49173545	EM10E0560200	367
chr13	49186847	49187230	Ninj1	chr13	49186779	49187026	EM10E0560205	200
chr13	49186847	49187230	Ninj1	chr13	49187043	49187211	EM10E0560206	312
chr13	49187304	49188400	Ninj1	chr13	49187261	49187611	EM10E0560207	356
chr13	49187304	49188400	Ninj1	chr13	49187670	49187913	EM10E0560208	362
chr13	49187304	49188400	Ninj1	chr13	49187938	49188283	EM10E0560209	441
chr13	49247536	49248527	Susd3	chr13	49247339	49247538	EM10E0560250	232
chr13	49247536	49248527	Susd3	chr13	49247676	49247905	EM10E0560251	218
chr13	49247536	49248527	Susd3	chr13	49248083	49248433	EM10E0560252	369
chr13	54071651	54072503	Sfxn1	chr13	54071637	54071987	EM10E0561647	379
chr13	54071651	54072503	Sfxn1	chr13	54072023	54072282	EM10E0561648	319
chr13	54071651	54072503	Sfxn1	chr13	54072421	54072583	EM10E0561649	220
chr13	54113860	54114536	Sfxn1	chr13	54113834	54114176	EM10E0561668	305
chr13	54113860	54114536	Sfxn1	chr13	54114382	54114578	EM10E0561669	173
chr13	55362303	55362420	Lman2	chr13	55362229	55362443	EM10E0562190	300
chr13	55362512	55363340	Lman2	chr13	55362708	55363048	EM10E0562191	489
chr13	55592157	55592422	Tmed9	chr13	55592163	55592434	EM10E0562349	328
chr13	55592760	55593284	Tmed9	chr13	55592958	55593307	EM10E0562350	485
chr13	55593340	55593463	Tmed9	.	-	-	.	.
chr13	59646507	59647263	Golm1	chr13	59646598	59646947	EM10E0563485	359
chr13	59646507	59647263	Golm1	chr13	59646979	59647262	EM10E0563486	330
chr13	59668309	59669109	Golm1	chr13	59668439	59668784	EM10E0563502	362
chr13	59668309	59669109	Golm1	chr13	59668804	59669135	EM10E0563503	378
chr13	59675349	59676127	Golm1	chr13	59675178	59675420	EM10E0563509	250
chr13	59675349	59676127	Golm1	chr13	59675436	59675661	EM10E0563510	309
chr13	59675349	59676127	Golm1	chr13	59675666	59675986	EM10E0563511	321
chr13	59679170	59680091	Golm1	chr13	59679246	59679587	EM10E0563515	320
chr13	59682545	59682971	Golm1	.	-	-	.	.
chr13	64343998	64344550	Ctsl	chr13	64344182	64344512	EM10E0564710	237
[truncated: 4,636 more rows]

## Sheet: Fig2B
#chrom	start	end	name	score	strand	thickStart	thickEnd	itemRGB	blockCount	blockSizes	blockStart	deepTools_group
chr5	35103685	35103686	chr5:35103685-35103686	.	.	35103685	35103686	0	1	1	35103682	Early_Gata6_Open_promoters
chr3	89336776	89336777	chr3:89336776-89336777	.	.	89336776	89336777	0	1	1	89336768	Early_Gata6_Open_promoters
chr6	122308759	122308760	chr6:122308759-122308760	.	.	122308759	122308760	0	1	1	122308758	Early_Gata6_Open_promoters
chr9	36767736	36767737	chr9:36767736-36767737	.	.	36767736	36767737	0	1	1	36767733	Early_Gata6_Open_promoters
chr7	35335280	35335281	chr7:35335280-35335281	.	.	35335280	35335281	0	1	1	35335277	Early_Gata6_Open_promoters
chr7	35334032	35334033	chr7:35334032-35334033	.	.	35334032	35334033	0	1	1	35334029	Early_Gata6_Open_promoters
chr2	94158194	94158195	chr2:94158194-94158195	.	.	94158194	94158195	0	1	1	94158185	Early_Gata6_Open_promoters
chr1	75317897	75317898	chr1:75317897-75317898	.	.	75317897	75317898	0	1	1	75317890	Early_Gata6_Open_promoters
chr1	75317897	75317898	chr1:75317897-75317898_r1	.	.	75317897	75317898	0	1	1	75317890	Early_Gata6_Open_promoters
chr19	6278428	6278429	chr19:6278428-6278429	.	.	6278428	6278429	0	1	1	6278422	Early_Gata6_Open_promoters
chr9	106892318	106892319	chr9:106892318-106892319	.	.	106892318	106892319	0	1	1	106892317	Early_Gata6_Open_promoters
chr7	99382369	99382370	chr7:99382369-99382370	.	.	99382369	99382370	0	1	1	99382360	Early_Gata6_Open_promoters
chr6	37442326	37442327	chr6:37442326-37442327	.	.	37442326	37442327	0	1	1	37442323	Early_Gata6_Open_promoters
chr7	99354091	99354092	chr7:99354091-99354092	.	.	99354091	99354092	0	1	1	99354082	Early_Gata6_Open_promoters
chr19	44407951	44407952	chr19:44407951-44407952	.	.	44407951	44407952	0	1	1	44407947	Early_Gata6_Open_promoters
chr4	137470356	137470357	chr4:137470356-137470357	.	.	137470356	137470357	0	1	1	137470355	Early_Gata6_Open_promoters
chr12	111814056	111814057	chr12:111814056-111814057_r1	.	.	111814056	111814057	0	1	1	111814055	Early_Gata6_Open_promoters
chr12	111814056	111814057	chr12:111814056-111814057	.	.	111814056	111814057	0	1	1	111814055	Early_Gata6_Open_promoters
chr16	27388072	27388073	chr16:27388072-27388073	.	.	27388072	27388073	0	1	1	27388070	Early_Gata6_Open_promoters
chr5	119669729	119669730	chr5:119669729-119669730_r1	.	.	119669729	119669730	0	1	1	119669728	Early_Gata6_Open_promoters
chr5	119669729	119669730	chr5:119669729-119669730	.	.	119669729	119669730	0	1	1	119669728	Early_Gata6_Open_promoters
chr5	140830586	140830587	chr5:140830586-140830587	.	.	140830586	140830587	0	1	1	140830585	Early_Gata6_Open_promoters
chr5	135149441	135149442	chr5:135149441-135149442	.	.	135149441	135149442	0	1	1	135149440	Early_Gata6_Open_promoters
chr18	49832409	49832410	chr18:49832409-49832410	.	.	49832409	49832410	0	1	1	49832405	Early_Gata6_Open_promoters
chr2	104098759	104098760	chr2:104098759-104098760	.	.	104098759	104098760	0	1	1	104098758	Early_Gata6_Open_promoters
chr9	66125732	66125733	chr9:66125732-66125733	.	.	66125732	66125733	0	1	1	66125726	Early_Gata6_Open_promoters
chr1	65177936	65177937	chr1:65177936-65177937	.	.	65177936	65177937	0	1	1	65177930	Early_Gata6_Open_promoters
chr12	102439750	102439751	chr12:102439750-102439751	.	.	102439750	102439751	0	1	1	102439749	Early_Gata6_Open_promoters
chr10	75893182	75893183	chr10:75893182-75893183	.	.	75893182	75893183	0	1	1	75893175	Early_Gata6_Open_promoters
chr4	138304552	138304553	chr4:138304552-138304553	.	.	138304552	138304553	0	1	1	138304551	Early_Gata6_Open_promoters
chr2	84474340	84474341	chr2:84474340-84474341_r1	.	.	84474340	84474341	0	1	1	84474332	Early_Gata6_Open_promoters
chr2	84474340	84474341	chr2:84474340-84474341	.	.	84474340	84474341	0	1	1	84474332	Early_Gata6_Open_promoters
chr2	84474340	84474341	chr2:84474340-84474341_r2	.	.	84474340	84474341	0	1	1	84474332	Early_Gata6_Open_promoters
chr2	144011375	144011376	chr2:144011375-144011376	.	.	144011375	144011376	0	1	1	144011374	Early_Gata6_Open_promoters
chr6	85377264	85377265	chr6:85377264-85377265	.	.	85377264	85377265	0	1	1	85377256	Early_Gata6_Open_promoters
chr6	124662995	124662996	chr6:124662995-124662996	.	.	124662995	124662996	0	1	1	124662994	Early_Gata6_Open_promoters
chr18	20749750	20749751	chr18:20749750-20749751	.	.	20749750	20749751	0	1	1	20749748	Early_Gata6_Open_promoters
chr8	122443551	122443552	chr8:122443551-122443552	.	.	122443551	122443552	0	1	1	122443550	Early_Gata6_Open_promoters
chr19	40271841	40271842	chr19:40271841-40271842	.	.	40271841	40271842	0	1	1	40271837	Early_Gata6_Open_promoters
chr9	77918266	77918267	chr9:77918266-77918267	.	.	77918266	77918267	0	1	1	77918259	Early_Gata6_Open_promoters
chr11	55421292	55421293	chr11:55421292-55421293	.	.	55421292	55421293	0	1	1	55421287	Early_Gata6_Open_promoters
chr1	151343864	151343865	chr1:151343864-151343865	.	.	151343864	151343865	0	1	1	151343863	Early_Gata6_Open_promoters
chr1	151343864	151343865	chr1:151343864-151343865_r1	.	.	151343864	151343865	0	1	1	151343863	Early_Gata6_Open_promoters
chr14	40967119	40967120	chr14:40967119-40967120	.	.	40967119	40967120	0	1	1	40967115	Early_Gata6_Open_promoters
chr18	11052995	11052996	chr18:11052995-11052996	.	.	11052995	11052996	0	1	1	11052994	Early_Gata6_Open_promoters
chr11	75530030	75530031	chr11:75530030-75530031	.	.	75530030	75530031	0	1	1	75530023	Early_Gata6_Open_promoters
chr11	75530030	75530031	chr11:75530030-75530031_r1	.	.	75530030	75530031	0	1	1	75530023	Early_Gata6_Open_promoters
chr4	40854056	40854057	chr4:40854056-40854057	.	.	40854056	40854057	0	1	1	40854052	Early_Gata6_Open_promoters
chr5	33720547	33720548	chr5:33720547-33720548	.	.	33720547	33720548	0	1	1	33720544	Early_Gata6_Open_promoters
chr5	33720547	33720548	chr5:33720547-33720548_r1	.	.	33720547	33720548	0	1	1	33720544	Early_Gata6_Open_promoters
chr1	153333088	153333089	chr1:153333088-153333089	.	.	153333088	153333089	0	1	1	153333087	Early_Gata6_Open_promoters
chr11	70220945	70220946	chr11:70220945-70220946	.	.	70220945	70220946	0	1	1	70220938	Early_Gata6_Open_promoters
chr19	9983360	9983361	chr19:9983360-9983361_r1	.	.	9983360	9983361	0	1	1	9983351	Early_Gata6_Open_promoters
chr19	9983360	9983361	chr19:9983360-9983361	.	.	9983360	9983361	0	1	1	9983351	Early_Gata6_Open_promoters
chr1	156718331	156718332	chr1:156718331-156718332	.	.	156718331	156718332	0	1	1	156718330	Early_Gata6_Open_promoters
chr6	31568184	31568185	chr6:31568184-31568185	.	.	31568184	31568185	0	1	1	31568181	Early_Gata6_Open_promoters
chr4	108834428	108834429	chr4:108834428-108834429	.	.	108834428	108834429	0	1	1	108834427	Early_Gata6_Open_promoters
chr19	30029183	30029184	chr19:30029183-30029184	.	.	30029183	30029184	0	1	1	30029180	Early_Gata6_Open_promoters
chr9	99438343	99438344	chr9:99438343-99438344	.	.	99438343	99438344	0	1	1	99438334	Early_Gata6_Open_promoters
chr15	76617755	76617756	chr15:76617755-76617756	.	.	76617755	76617756	0	1	1	76617748	Early_Gata6_Open_promoters
chr4	44004302	44004303	chr4:44004302-44004303	.	.	44004302	44004303	0	1	1	44004298	Early_Gata6_Open_promoters
chr5	24842746	24842747	chr5:24842746-24842747	.	.	24842746	24842747	0	1	1	24842744	Early_Gata6_Open_promoters
chr17	35051929	35051930	chr17:35051929-35051930	.	.	35051929	35051930	0	1	1	35051926	Early_Gata6_Open_promoters
chr15	102003319	102003320	chr15:102003319-102003320	.	.	102003319	102003320	0	1	1	102003318	Early_Gata6_Open_promoters
chr6	122742658	122742659	chr6:122742658-122742659	.	.	122742658	122742659	0	1	1	122742657	Early_Gata6_Open_promoters
chr1	153550653	153550654	chr1:153550653-153550654	.	.	153550653	153550654	0	1	1	153550652	Early_Gata6_Open_promoters
chr11	75678939	75678940	chr11:75678939-75678940	.	.	75678939	75678940	0	1	1	75678932	Early_Gata6_Open_promoters
chr12	76797271	76797272	chr12:76797271-76797272	.	.	76797271	76797272	0	1	1	76797264	Early_Gata6_Open_promoters
chr16	30068811	30068812	chr16:30068811-30068812	.	.	30068811	30068812	0	1	1	30068808	Early_Gata6_Open_promoters
chr7	27354785	27354786	chr7:27354785-27354786	.	.	27354785	27354786	0	1	1	27354783	Early_Gata6_Open_promoters
chr9	40455135	40455136	chr9:40455135-40455136	.	.	40455135	40455136	0	1	1	40455131	Early_Gata6_Open_promoters
chr6	85374838	85374839	chr6:85374838-85374839	.	.	85374838	85374839	0	1	1	85374830	Early_Gata6_Open_promoters
chr11	95384486	95384487	chr11:95384486-95384487	.	.	95384486	95384487	0	1	1	95384477	Early_Gata6_Open_promoters
chr7	30193091	30193092	chr7:30193091-30193092	.	.	30193091	30193092	0	1	1	30193088	Early_Gata6_Open_promoters
chr14	73385621	73385623	chr14:73385621-73385623	.	.	73385621	73385623	0	1	2	73385614	Early_Gata6_Open_promoters
chr14	40947586	40947587	chr14:40947586-40947587	.	.	40947586	40947587	0	1	1	40947582	Early_Gata6_Open_promoters
chr7	30198650	30198651	chr7:30198650-30198651	.	.	30198650	30198651	0	1	1	30198647	Early_Gata6_Open_promoters
chr19	30553351	30553352	chr19:30553351-30553352	.	.	30553351	30553352	0	1	1	30553348	Early_Gata6_Open_promoters
chr2	105399624	105399626	chr2:105399624-105399626	.	.	105399624	105399626	0	1	2	105399623	Early_Gata6_Open_promoters
chr7	30196528	30196529	chr7:30196528-30196529	.	.	30196528	30196529	0	1	1	30196525	Early_Gata6_Open_promoters
chr10	81355557	81355558	chr10:81355557-81355558	.	.	81355557	81355558	0	1	1	81355549	Early_Gata6_Open_promoters
chr11	109473107	109473108	chr11:109473107-109473108	.	.	109473107	109473108	0	1	1	109473106	Early_Gata6_Open_promoters
chr11	109473107	109473108	chr11:109473107-109473108_r1	.	.	109473107	109473108	0	1	1	109473106	Early_Gata6_Open_promoters
chr11	109473107	109473108	chr11:109473107-109473108_r2	.	.	109473107	109473108	0	1	1	109473106	Early_Gata6_Open_promoters
chr11	55418142	55418143	chr11:55418142-55418143	.	.	55418142	55418143	0	1	1	55418137	Early_Gata6_Open_promoters
chr19	37436909	37436910	chr19:37436909-37436910	.	.	37436909	37436910	0	1	1	37436906	Early_Gata6_Open_promoters
chr11	46744134	46744135	chr11:46744134-46744135	.	.	46744134	46744135	0	1	1	46744130	Early_Gata6_Open_promoters
chr16	30063029	30063030	chr16:30063029-30063030	.	.	30063029	30063030	0	1	1	30063026	Early_Gata6_Open_promoters
chr10	88380066	88380067	chr10:88380066-88380067	.	.	88380066	88380067	0	1	1	88380058	Early_Gata6_Open_promoters
chr7	123462352	123462353	chr7:123462352-123462353	.	.	123462352	123462353	0	1	1	123462351	Early_Gata6_Open_promoters
chr10	62486853	62486854	chr10:62486853-62486854	.	.	62486853	62486854	0	1	1	62486847	Early_Gata6_Open_promoters
chr10	62486853	62486854	chr10:62486853-62486854_r1	.	.	62486853	62486854	0	1	1	62486847	Early_Gata6_Open_promoters
chr6	86772757	86772758	chr6:86772757-86772758	.	.	86772757	86772758	0	1	1	86772749	Early_Gata6_Open_promoters
chr9	114785774	114785775	chr9:114785774-114785775	.	.	114785774	114785775	0	1	1	114785773	Early_Gata6_Open_promoters
chr9	114395270	114395271	chr9:114395270-114395271	.	.	114395270	114395271	0	1	1	114395269	Early_Gata6_Open_promoters
chr8	46214199	46214200	chr8:46214199-46214200	.	.	46214199	46214200	0	1	1	46214195	Early_Gata6_Open_promoters
chr13	59679939	59679940	chr13:59679939-59679940	.	.	59679939	59679940	0	1	1	59679934	Early_Gata6_Open_promoters
chr11	69991323	69991324	chr11:69991323-69991324	.	.	69991323	69991324	0	1	1	69991317	Early_Gata6_Open_promoters
chr1	153376931	153376932	chr1:153376931-153376932	.	.	153376931	153376932	0	1	1	153376930	Early_Gata6_Open_enhancers
chr6	124683895	124683896	chr6:124683895-124683896	.	.	124683895	124683896	0	1	1	124683894	Early_Gata6_Open_enhancers
chr19	53023148	53023149	chr19:53023148-53023149	.	.	53023148	53023149	0	1	1	53023143	Early_Gata6_Open_enhancers
chr18	53161539	53161541	chr18:53161539-53161541	.	.	53161539	53161541	0	1	2	53161534	Early_Gata6_Open_enhancers
chr19	30516554	30516555	chr19:30516554-30516555	.	.	30516554	30516555	0	1	1	30516551	Early_Gata6_Open_enhancers
chr13	95657255	95657256	chr13:95657255-95657256	.	.	95657255	95657256	0	1	1	95657246	Early_Gata6_Open_enhancers
chr4	149158262	149158263	chr4:149158262-149158263	.	.	149158262	149158263	0	1	1	149158261	Early_Gata6_Open_enhancers
chr13	5843871	5843872	chr13:5843871-5843872	.	.	5843871	5843872	0	1	1	5843866	Early_Gata6_Open_enhancers
chr2	65191646	65191647	chr2:65191646-65191647	.	.	65191646	65191647	0	1	1	65191640	Early_Gata6_Open_enhancers
chr13	118706019	118706020	chr13:118706019-118706020	.	.	118706019	118706020	0	1	1	118706018	Early_Gata6_Open_enhancers
chr11	79636545	79636547	chr11:79636545-79636547	.	.	79636545	79636547	0	1	2	79636538	Early_Gata6_Open_enhancers
chr17	42883775	42883776	chr17:42883775-42883776	.	.	42883775	42883776	0	1	1	42883771	Early_Gata6_Open_enhancers
chr11	55428736	55428737	chr11:55428736-55428737	.	.	55428736	55428737	0	1	1	55428731	Early_Gata6_Open_enhancers
chr15	8723017	8723018	chr15:8723017-8723018	.	.	8723017	8723018	0	1	1	8723009	Early_Gata6_Open_enhancers
chr1	130741589	130741590	chr1:130741589-130741590	.	.	130741589	130741590	0	1	1	130741588	Early_Gata6_Open_enhancers
chr11	94620543	94620544	chr11:94620543-94620544	.	.	94620543	94620544	0	1	1	94620534	Early_Gata6_Open_enhancers
chr4	130302646	130302647	chr4:130302646-130302647	.	.	130302646	130302647	0	1	1	130302645	Early_Gata6_Open_enhancers
chr7	112691395	112691396	chr7:112691395-112691396	.	.	112691395	112691396	0	1	1	112691394	Early_Gata6_Open_enhancers
chr4	111451624	111451625	chr4:111451624-111451625	.	.	111451624	111451625	0	1	1	111451623	Early_Gata6_Open_enhancers
chr1	153320883	153320884	chr1:153320883-153320884	.	.	153320883	153320884	0	1	1	153320882	Early_Gata6_Open_enhancers
chr10	77215964	77215965	chr10:77215964-77215965	.	.	77215964	77215965	0	1	1	77215957	Early_Gata6_Open_enhancers
chr4	130297124	130297125	chr4:130297124-130297125	.	.	130297124	130297125	0	1	1	130297123	Early_Gata6_Open_enhancers
chr5	92112594	92112595	chr5:92112594-92112595	.	.	92112594	92112595	0	1	1	92112585	Early_Gata6_Open_enhancers
chr14	99340211	99340212	chr14:99340211-99340212	.	.	99340211	99340212	0	1	1	99340202	Early_Gata6_Open_enhancers
chr7	132559451	132559452	chr7:132559451-132559452	.	.	132559451	132559452	0	1	1	132559450	Early_Gata6_Open_enhancers
chr18	11004408	11004409	chr18:11004408-11004409	.	.	11004408	11004409	0	1	1	11004407	Early_Gata6_Open_enhancers
chr19	37703837	37703839	chr19:37703837-37703839	.	.	37703837	37703839	0	1	2	37703834	Early_Gata6_Open_enhancers
chr11	83891537	83891538	chr11:83891537-83891538	.	.	83891537	83891538	0	1	1	83891529	Early_Gata6_Open_enhancers
chr3	30788702	30788703	chr3:30788702-30788703	.	.	30788702	30788703	0	1	1	30788699	Early_Gata6_Open_enhancers
chr5	75137804	75137805	chr5:75137804-75137805	.	.	75137804	75137805	0	1	1	75137797	Early_Gata6_Open_enhancers
chr8	95833786	95833787	chr8:95833786-95833787	.	.	95833786	95833787	0	1	1	95833777	Early_Gata6_Open_enhancers
chr2	152726975	152726976	chr2:152726975-152726976	.	.	152726975	152726976	0	1	1	152726974	Early_Gata6_Open_enhancers
chr8	41381870	41381871	chr8:41381870-41381871	.	.	41381870	41381871	0	1	1	41381866	Early_Gata6_Open_enhancers
chr2	69132351	69132352	chr2:69132351-69132352	.	.	69132351	69132352	0	1	1	69132345	Early_Gata6_Open_enhancers
chr6	37451902	37451903	chr6:37451902-37451903	.	.	37451902	37451903	0	1	1	37451899	Early_Gata6_Open_enhancers
chr10	17697938	17697939	chr10:17697938-17697939	.	.	17697938	17697939	0	1	1	17697937	Early_Gata6_Open_enhancers
chr5	92128775	92128776	chr5:92128775-92128776	.	.	92128775	92128776	0	1	1	92128766	Early_Gata6_Open_enhancers
chr9	92260891	92260892	chr9:92260891-92260892	.	.	92260891	92260892	0	1	1	92260882	Early_Gata6_Open_enhancers
chr6	122765247	122765248	chr6:122765247-122765248	.	.	122765247	122765248	0	1	1	122765246	Early_Gata6_Open_enhancers
chr16	30047667	30047668	chr16:30047667-30047668	.	.	30047667	30047668	0	1	1	30047664	Early_Gata6_Open_enhancers
chr10	56426588	56426589	chr10:56426588-56426589	.	.	56426588	56426589	0	1	1	56426583	Early_Gata6_Open_enhancers
chr5	116007910	116007911	chr5:116007910-116007911	.	.	116007910	116007911	0	1	1	116007909	Early_Gata6_Open_enhancers
chr18	65833135	65833136	chr18:65833135-65833136	.	.	65833135	65833136	0	1	1	65833129	Early_Gata6_Open_enhancers
chr1	189761818	189761819	chr1:189761818-189761819	.	.	189761818	189761819	0	1	1	189761817	Early_Gata6_Open_enhancers
chr17	67694080	67694081	chr17:67694080-67694081	.	.	67694080	67694081	0	1	1	67694074	Early_Gata6_Open_enhancers
chr9	70487510	70487511	chr9:70487510-70487511	.	.	70487510	70487511	0	1	1	70487503	Early_Gata6_Open_enhancers
chr15	78850733	78850734	chr15:78850733-78850734	.	.	78850733	78850734	0	1	1	78850726	Early_Gata6_Open_enhancers
chr2	105395174	105395175	chr2:105395174-105395175	.	.	105395174	105395175	0	1	1	105395173	Early_Gata6_Open_enhancers
chr14	27013829	27013830	chr14:27013829-27013830	.	.	27013829	27013830	0	1	1	27013827	Early_Gata6_Open_enhancers
chr3	88509771	88509772	chr3:88509771-88509772	.	.	88509771	88509772	0	1	1	88509763	Early_Gata6_Open_enhancers
chr11	85240597	85240598	chr11:85240597-85240598	.	.	85240597	85240598	0	1	1	85240589	Early_Gata6_Open_enhancers
chr10	88548857	88548858	chr10:88548857-88548858	.	.	88548857	88548858	0	1	1	88548849	Early_Gata6_Open_enhancers
chr2	173284905	173284906	chr2:173284905-173284906	.	.	173284905	173284906	0	1	1	173284904	Early_Gata6_Open_enhancers
chr14	99324679	99324680	chr14:99324679-99324680	.	.	99324679	99324680	0	1	1	99324670	Early_Gata6_Open_enhancers
chr7	75415730	75415731	chr7:75415730-75415731	.	.	75415730	75415731	0	1	1	75415723	Early_Gata6_Open_enhancers
chr7	35348106	35348107	chr7:35348106-35348107	.	.	35348106	35348107	0	1	1	35348103	Early_Gata6_Open_enhancers
chr2	84519005	84519006	chr2:84519005-84519006	.	.	84519005	84519006	0	1	1	84518997	Early_Gata6_Open_enhancers
chr6	128103306	128103307	chr6:128103306-128103307	.	.	128103306	128103307	0	1	1	128103305	Early_Gata6_Open_enhancers
chr1	164481855	164481856	chr1:164481855-164481856	.	.	164481855	164481856	0	1	1	164481854	Early_Gata6_Open_enhancers
chr5	140811376	140811377	chr5:140811376-140811377	.	.	140811376	140811377	0	1	1	140811375	Early_Gata6_Open_enhancers
chr4	127365709	127365710	chr4:127365709-127365710	.	.	127365709	127365710	0	1	1	127365708	Early_Gata6_Open_enhancers
chr6	137669586	137669587	chr6:137669586-137669587	.	.	137669586	137669587	0	1	1	137669585	Early_Gata6_Open_enhancers
chr18	74458789	74458790	chr18:74458789-74458790	.	.	74458789	74458790	0	1	1	74458782	Early_Gata6_Open_enhancers
chr18	20739822	20739823	chr18:20739822-20739823	.	.	20739822	20739823	0	1	1	20739820	Early_Gata6_Open_enhancers
chr2	174261551	174261552	chr2:174261551-174261552	.	.	174261551	174261552	0	1	1	174261550	Early_Gata6_Open_enhancers
chr4	130198461	130198462	chr4:130198461-130198462	.	.	130198461	130198462	0	1	1	130198460	Early_Gata6_Open_enhancers
chr7	112688863	112688864	chr7:112688863-112688864	.	.	112688863	112688864	0	1	1	112688862	Early_Gata6_Open_enhancers
chr19	37719383	37719385	chr19:37719383-37719385	.	.	37719383	37719385	0	1	2	37719380	Early_Gata6_Open_enhancers
chr5	119680154	119680155	chr5:119680154-119680155	.	.	119680154	119680155	0	1	1	119680153	Early_Gata6_Open_enhancers
chr19	17351082	17351083	chr19:17351082-17351083	.	.	17351082	17351083	0	1	1	17351081	Early_Gata6_Open_enhancers
chr7	101867159	101867160	chr7:101867159-101867160	.	.	101867159	101867160	0	1	1	101867158	Early_Gata6_Open_enhancers
chr19	5810012	5810013	chr19:5810012-5810013	.	.	5810012	5810013	0	1	1	5810007	Early_Gata6_Open_enhancers
chr19	44378041	44378042	chr19:44378041-44378042	.	.	44378041	44378042	0	1	1	44378037	Early_Gata6_Open_enhancers
chr6	56867245	56867246	chr6:56867245-56867246	.	.	56867245	56867246	0	1	1	56867240	Early_Gata6_Open_enhancers
chr4	135292049	135292050	chr4:135292049-135292050	.	.	135292049	135292050	0	1	1	135292048	Early_Gata6_Open_enhancers
chr2	140677040	140677041	chr2:140677040-140677041	.	.	140677040	140677041	0	1	1	140677039	Early_Gata6_Open_enhancers
chr6	56860474	56860475	chr6:56860474-56860475	.	.	56860474	56860475	0	1	1	56860469	Early_Gata6_Open_enhancers
chr2	164430348	164430349	chr2:164430348-164430349	.	.	164430348	164430349	0	1	1	164430347	Early_Gata6_Open_enhancers
chr7	123336488	123336489	chr7:123336488-123336489	.	.	123336488	123336489	0	1	1	123336487	Early_Gata6_Open_enhancers
chr15	103382805	103382806	chr15:103382805-103382806	.	.	103382805	103382806	0	1	1	103382804	Early_Gata6_Open_enhancers
chr18	84677223	84677224	chr18:84677223-84677224	.	.	84677223	84677224	0	1	1	84677215	Early_Gata6_Open_enhancers
chr10	56374019	56374020	chr10:56374019-56374020	.	.	56374019	56374020	0	1	1	56374014	Early_Gata6_Open_enhancers
chr1	152779514	152779515	chr1:152779514-152779515	.	.	152779514	152779515	0	1	1	152779513	Early_Gata6_Open_enhancers
chr13	59646639	59646640	chr13:59646639-59646640	.	.	59646639	59646640	0	1	1	59646634	Early_Gata6_Open_enhancers
chr4	41502117	41502118	chr4:41502117-41502118	.	.	41502117	41502118	0	1	1	41502113	Early_Gata6_Open_enhancers
chr5	116030606	116030607	chr5:116030606-116030607	.	.	116030606	116030607	0	1	1	116030605	Early_Gata6_Open_enhancers
chr10	95976935	95976936	chr10:95976935-95976936	.	.	95976935	95976936	0	1	1	95976926	Early_Gata6_Open_enhancers
chr19	44376473	44376474	chr19:44376473-44376474	.	.	44376473	44376474	0	1	1	44376469	Early_Gata6_Open_enhancers
chr16	30081185	30081186	chr16:30081185-30081186	.	.	30081185	30081186	0	1	1	30081182	Early_Gata6_Open_enhancers
chr1	16130235	16130236	chr1:16130235-16130236	.	.	16130235	16130236	0	1	1	16130234	Early_Gata6_Open_enhancers
chr2	164428708	164428709	chr2:164428708-164428709	.	.	164428708	164428709	0	1	1	164428707	Early_Gata6_Open_enhancers
chr17	45998467	45998468	chr17:45998467-45998468	.	.	45998467	45998468	0	1	1	45998463	Early_Gata6_Open_enhancers
chr14	26994427	26994428	chr14:26994427-26994428	.	.	26994427	26994428	0	1	1	26994425	Early_Gata6_Open_enhancers
chr5	65367893	65367894	chr5:65367893-65367894	.	.	65367893	65367894	0	1	1	65367887	Early_Gata6_Open_enhancers
chr8	47974781	47974782	chr8:47974781-47974782	.	.	47974781	47974782	0	1	1	47974777	Early_Gata6_Open_enhancers
chr15	60840134	60840135	chr15:60840134-60840135	.	.	60840134	60840135	0	1	1	60840128	Early_Gata6_Open_enhancers
chr10	95892282	95892283	chr10:95892282-95892283	.	.	95892282	95892283	0	1	1	95892273	Early_Gata6_Open_enhancers
chr10	21845738	21845739	chr10:21845738-21845739	.	.	21845738	21845739	0	1	1	21845736	Early_Gata6_Open_enhancers
chr10	59380191	59380192	chr10:59380191-59380192	.	.	59380191	59380192	0	1	1	59380186	Early_Gata6_Open_enhancers
chr19	44427353	44427355	chr19:44427353-44427355	.	.	44427353	44427355	0	1	2	44427349	Early_Gata6_Open_enhancers
chr10	61080591	61080592	chr10:61080591-61080592	.	.	61080591	61080592	0	1	1	61080585	Early_Gata6_Open_enhancers
chr15	100443296	100443298	chr15:100443296-100443298	.	.	100443296	100443298	0	1	2	100443295	Early_Gata6_Open_enhancers
chr10	84554638	84554639	chr10:84554638-84554639	.	.	84554638	84554639	0	1	1	84554630	Early_Gata6_Open_enhancers
chr5	24832110	24832111	chr5:24832110-24832111	.	.	24832110	24832111	0	1	1	24832108	Early_Gata6_Open_enhancers
chr9	70477445	70477446	chr9:70477445-70477446	.	.	70477445	70477446	0	1	1	70477438	Early_Gata6_Open_enhancers
chr11	5499839	5499840	chr11:5499839-5499840	.	.	5499839	5499840	0	1	1	5499834	Early_Gata6_Open_enhancers
chr8	41348816	41348817	chr8:41348816-41348817	.	.	41348816	41348817	0	1	1	41348812	Early_Gata6_Open_enhancers
chr3	97946670	97946671	chr3:97946670-97946671	.	.	97946670	97946671	0	1	1	97946661	Early_Gata6_Open_enhancers
chr15	101984284	101984285	chr15:101984284-101984285	.	.	101984284	101984285	0	1	1	101984283	Early_Gata6_Open_enhancers
chr6	122762940	122762941	chr6:122762940-122762941	.	.	122762940	122762941	0	1	1	122762939	Early_Gata6_Open_enhancers
chr18	20777388	20777389	chr18:20777388-20777389	.	.	20777388	20777389	0	1	1	20777386	Early_Gata6_Open_enhancers
chr1	74256811	74256812	chr1:74256811-74256812	.	.	74256811	74256812	0	1	1	74256804	Early_Gata6_Open_enhancers
chr15	8733846	8733847	chr15:8733846-8733847	.	.	8733846	8733847	0	1	1	8733838	Early_Gata6_Open_enhancers
chr1	30937681	30937682	chr1:30937681-30937682	.	.	30937681	30937682	0	1	1	30937678	Early_Gata6_Open_enhancers
chr2	35487282	35487283	chr2:35487282-35487283	.	.	35487282	35487283	0	1	1	35487279	Early_Gata6_Open_enhancers
chr10	78366970	78366971	chr10:78366970-78366971	.	.	78366970	78366971	0	1	1	78366963	Early_Gata6_Open_enhancers
chr7	27366293	27366294	chr7:27366293-27366294	.	.	27366293	27366294	0	1	1	27366291	Early_Gata6_Open_enhancers
chr9	40414423	40414424	chr9:40414423-40414424	.	.	40414423	40414424	0	1	1	40414419	Early_Gata6_Open_enhancers
chr10	52246344	52246345	chr10:52246344-52246345	.	.	52246344	52246345	0	1	1	52246339	Early_Gata6_Open_enhancers
chr9	99404185	99404186	chr9:99404185-99404186	.	.	99404185	99404186	0	1	1	99404176	Early_Gata6_Open_enhancers
chr4	48271994	48271995	chr4:48271994-48271995	.	.	48271994	48271995	0	1	1	48271990	Early_Gata6_Open_enhancers
chr11	100999479	100999480	chr11:100999479-100999480	.	.	100999479	100999480	0	1	1	100999478	Early_Gata6_Open_enhancers
chr1	130737723	130737724	chr1:130737723-130737724	.	.	130737723	130737724	0	1	1	130737722	Early_Gata6_Open_enhancers
chr7	27368107	27368108	chr7:27368107-27368108	.	.	27368107	27368108	0	1	1	27368105	Early_Gata6_Open_enhancers
chr7	27361373	27361374	chr7:27361373-27361374	.	.	27361373	27361374	0	1	1	27361371	Early_Gata6_Open_enhancers
chr14	63256236	63256237	chr14:63256236-63256237	.	.	63256236	63256237	0	1	1	63256230	Early_Gata6_Open_enhancers
chr1	164494281	164494282	chr1:164494281-164494282	.	.	164494281	164494282	0	1	1	164494280	Early_Gata6_Open_enhancers
chr16	92475511	92475513	chr16:92475511-92475513	.	.	92475511	92475513	0	1	2	92475502	Early_Gata6_Open_enhancers
chr6	137630846	137630847	chr6:137630846-137630847	.	.	137630846	137630847	0	1	1	137630845	Early_Gata6_Open_enhancers
chr1	164490295	164490296	chr1:164490295-164490296	.	.	164490295	164490296	0	1	1	164490294	Early_Gata6_Open_enhancers
chr19	30505625	30505626	chr19:30505625-30505626	.	.	30505625	30505626	0	1	1	30505622	Early_Gata6_Open_enhancers
chr2	62423274	62423275	chr2:62423274-62423275	.	.	62423274	62423275	0	1	1	62423268	Early_Gata6_Open_enhancers
chr6	122770560	122770561	chr6:122770560-122770561	.	.	122770560	122770561	0	1	1	122770559	Early_Gata6_Open_enhancers
chr3	69596302	69596303	chr3:69596302-69596303	.	.	69596302	69596303	0	1	1	69596296	Early_Gata6_Open_enhancers
chr7	112660357	112660358	chr7:112660357-112660358	.	.	112660357	112660358	0	1	1	112660356	Early_Gata6_Open_enhancers
chr8	34954392	34954393	chr8:34954392-34954393	.	.	34954392	34954393	0	1	1	34954389	Early_Gata6_Open_enhancers
chr5	114372518	114372519	chr5:114372518-114372519	.	.	114372518	114372519	0	1	1	114372517	Early_Gata6_Open_enhancers
chr9	99414909	99414910	chr9:99414909-99414910	.	.	99414909	99414910	0	1	1	99414900	Early_Gata6_Open_enhancers
chr12	31293655	31293656	chr12:31293655-31293656	.	.	31293655	31293656	0	1	1	31293652	Early_Gata6_Open_enhancers
chr19	53059101	53059102	chr19:53059101-53059102	.	.	53059101	53059102	0	1	1	53059096	Early_Gata6_Open_enhancers
chr4	40876890	40876891	chr4:40876890-40876891	.	.	40876890	40876891	0	1	1	40876886	Early_Gata6_Open_enhancers
chr5	119710114	119710115	chr5:119710114-119710115	.	.	119710114	119710115	0	1	1	119710113	Early_Gata6_Open_enhancers
chr4	135287167	135287168	chr4:135287167-135287168	.	.	135287167	135287168	0	1	1	135287166	Early_Gata6_Open_enhancers
chr5	35132112	35132113	chr5:35132112-35132113	.	.	35132112	35132113	0	1	1	35132109	Early_Gata6_Open_enhancers
chr5	119657522	119657523	chr5:119657522-119657523	.	.	119657522	119657523	0	1	1	119657521	Early_Gata6_Open_enhancers
chr5	103436468	103436469	chr5:103436468-103436469	.	.	103436468	103436469	0	1	1	103436467	Early_Gata6_Open_enhancers
chr14	63936728	63936729	chr14:63936728-63936729	.	.	63936728	63936729	0	1	1	63936722	Early_Gata6_Open_enhancers
chr3	27703178	27703179	chr3:27703178-27703179	.	.	27703178	27703179	0	1	1	27703176	Early_Gata6_Open_enhancers
chr15	102013776	102013777	chr15:102013776-102013777	.	.	102013776	102013777	0	1	1	102013775	Early_Gata6_Open_enhancers
chr2	62408809	62408810	chr2:62408809-62408810	.	.	62408809	62408810	0	1	1	62408803	Early_Gata6_Open_enhancers
chr14	73371004	73371005	chr14:73371004-73371005	.	.	73371004	73371005	0	1	1	73370997	Early_Gata6_Open_enhancers
chr3	130691308	130691309	chr3:130691308-130691309	.	.	130691308	130691309	0	1	1	130691307	Early_Gata6_Open_enhancers
chr12	25144720	25144721	chr12:25144720-25144721	.	.	25144720	25144721	0	1	1	25144718	Early_Gata6_Open_enhancers
chr11	55414928	55414929	chr11:55414928-55414929	.	.	55414928	55414929	0	1	1	55414923	Early_Gata6_Open_enhancers
chr9	40461062	40461064	chr9:40461062-40461064	.	.	40461062	40461064	0	1	2	40461058	Early_Gata6_Open_enhancers
chr14	54227446	54227447	chr14:54227446-54227447	.	.	54227446	54227447	0	1	1	54227441	Early_Gata6_Open_enhancers
chr14	73360665	73360666	chr14:73360665-73360666	.	.	73360665	73360666	0	1	1	73360658	Early_Gata6_Open_enhancers
chr10	77273749	77273750	chr10:77273749-77273750	.	.	77273749	77273750	0	1	1	77273742	Early_Gata6_Open_enhancers
chr3	65351633	65351634	chr3:65351633-65351634	.	.	65351633	65351634	0	1	1	65351627	Early_Gata6_Open_enhancers
chr15	94585239	94585240	chr15:94585239-94585240	.	.	94585239	94585240	0	1	1	94585230	Early_Gata6_Open_enhancers
chr18	74452103	74452104	chr18:74452103-74452104	.	.	74452103	74452104	0	1	1	74452096	Early_Gata6_Open_enhancers
chr14	40914083	40914084	chr14:40914083-40914084	.	.	40914083	40914084	0	1	1	40914079	Early_Gata6_Open_enhancers
chr4	58995316	58995317	chr4:58995316-58995317	.	.	58995316	58995317	0	1	1	58995311	Early_Gata6_Open_enhancers
chr2	173282119	173282120	chr2:173282119-173282120	.	.	173282119	173282120	0	1	1	173282118	Early_Gata6_Open_enhancers
chr3	101617754	101617755	chr3:101617754-101617755	.	.	101617754	101617755	0	1	1	101617753	Early_Gata6_Open_enhancers
chr18	6773948	6773949	chr18:6773948-6773949	.	.	6773948	6773949	0	1	1	6773942	Early_Gata6_Open_enhancers
chr5	115152378	115152379	chr5:115152378-115152379	.	.	115152378	115152379	0	1	1	115152377	Early_Gata6_Open_enhancers
chr3	53869469	53869470	chr3:53869469-53869470	.	.	53869469	53869470	0	1	1	53869464	Early_Gata6_Open_enhancers
chr9	40473179	40473180	chr9:40473179-40473180	.	.	40473179	40473180	0	1	1	40473175	Early_Gata6_Open_enhancers
chr7	112720150	112720151	chr7:112720150-112720151	.	.	112720150	112720151	0	1	1	112720149	Early_Gata6_Open_enhancers
chr18	53415419	53415420	chr18:53415419-53415420	.	.	53415419	53415420	0	1	1	53415414	Early_Gata6_Open_enhancers
chr11	5506319	5506320	chr11:5506319-5506320	.	.	5506319	5506320	0	1	1	5506314	Early_Gata6_Open_enhancers
chr6	85381308	85381309	chr6:85381308-85381309	.	.	85381308	85381309	0	1	1	85381300	Early_Gata6_Open_enhancers
chr10	17718538	17718539	chr10:17718538-17718539	.	.	17718538	17718539	0	1	1	17718537	Early_Gata6_Open_enhancers
chr8	41342150	41342151	chr8:41342150-41342151	.	.	41342150	41342151	0	1	1	41342146	Early_Gata6_Open_enhancers
chr1	179651670	179651671	chr1:179651670-179651671	.	.	179651670	179651671	0	1	1	179651669	Early_Gata6_Open_enhancers
chr1	153362099	153362100	chr1:153362099-153362100	.	.	153362099	153362100	0	1	1	153362098	Early_Gata6_Open_enhancers
chr10	52278274	52278275	chr10:52278274-52278275	.	.	52278274	52278275	0	1	1	52278269	Early_Gata6_Open_enhancers
chr10	21849611	21849612	chr10:21849611-21849612	.	.	21849611	21849612	0	1	1	21849609	Early_Gata6_Open_enhancers
chr11	5495787	5495788	chr11:5495787-5495788	.	.	5495787	5495788	0	1	1	5495782	Early_Gata6_Open_enhancers
chr1	156765950	156765951	chr1:156765950-156765951	.	.	156765950	156765951	0	1	1	156765949	Early_Gata6_Open_enhancers
chr5	119626156	119626157	chr5:119626156-119626157	.	.	119626156	119626157	0	1	1	119626155	Early_Gata6_Open_enhancers
chr2	10421149	10421150	chr2:10421149-10421150	.	.	10421149	10421150	0	1	1	10421148	Early_Gata6_Open_enhancers
chr13	96701007	96701008	chr13:96701007-96701008	.	.	96701007	96701008	0	1	1	96700998	Early_Gata6_Open_enhancers
chr3	27663297	27663298	chr3:27663297-27663298	.	.	27663297	27663298	0	1	1	27663295	Early_Gata6_Open_enhancers
chr2	10335283	10335284	chr2:10335283-10335284	.	.	10335283	10335284	0	1	1	10335282	Early_Gata6_Open_enhancers
chr5	32616910	32616911	chr5:32616910-32616911	.	.	32616910	32616911	0	1	1	32616907	Early_Gata6_Open_enhancers
chr5	116038141	116038142	chr5:116038141-116038142	.	.	116038141	116038142	0	1	1	116038140	Early_Gata6_Open_enhancers
chr13	95580553	95580554	chr13:95580553-95580554	.	.	95580553	95580554	0	1	1	95580544	Early_Gata6_Open_enhancers
chr8	47994669	47994670	chr8:47994669-47994670	.	.	47994669	47994670	0	1	1	47994665	Early_Gata6_Closed_promoters
chr19	37702342	37702343	chr19:37702342-37702343	.	.	37702342	37702343	0	1	1	37702339	Early_Gata6_Closed_promoters
chr2	13489664	13489665	chr2:13489664-13489665	.	.	13489664	13489665	0	1	1	13489663	Early_Gata6_Closed_promoters
chr18	76245740	76245741	chr18:76245740-76245741	.	.	76245740	76245741	0	1	1	76245733	Early_Gata6_Closed_promoters
chr8	11317510	11317511	chr8:11317510-11317511_r1	.	.	11317510	11317511	0	1	1	11317509	Early_Gata6_Closed_promoters
chr8	11317510	11317511	chr8:11317510-11317511	.	.	11317510	11317511	0	1	1	11317509	Early_Gata6_Closed_promoters
chr18	61213394	61213395	chr18:61213394-61213395	.	.	61213394	61213395	0	1	1	61213388	Early_Gata6_Closed_promoters
chr18	20747936	20747937	chr18:20747936-20747937	.	.	20747936	20747937	0	1	1	20747934	Early_Gata6_Closed_promoters
chr5	116022169	116022170	chr5:116022169-116022170	.	.	116022169	116022170	0	1	1	116022168	Early_Gata6_Closed_promoters
chr16	35489076	35489077	chr16:35489076-35489077	.	.	35489076	35489077	0	1	1	35489073	Early_Gata6_Closed_promoters
chr18	61215239	61215240	chr18:61215239-61215240	.	.	61215239	61215240	0	1	1	61215233	Early_Gata6_Closed_promoters
chr6	29352987	29352988	chr6:29352987-29352988	.	.	29352987	29352988	0	1	1	29352985	Early_Gata6_Closed_promoters
chr7	88279218	88279219	chr7:88279218-88279219	.	.	88279218	88279219	0	1	1	88279210	Early_Gata6_Closed_promoters
chr13	64375251	64375252	chr13:64375251-64375252	.	.	64375251	64375252	0	1	1	64375245	Early_Gata6_Closed_promoters
chr1	153547986	153547988	chr1:153547986-153547988	.	.	153547986	153547988	0	1	2	153547985	Early_Gata6_Closed_promoters
chr9	67045444	67045445	chr9:67045444-67045445	.	.	67045444	67045445	0	1	1	67045438	Early_Gata6_Closed_promoters
chr9	67042451	67042452	chr9:67042451-67042452	.	.	67042451	67042452	0	1	1	67042445	Early_Gata6_Closed_promoters
chr11	101010603	101010604	chr11:101010603-101010604_r1	.	.	101010603	101010604	0	1	1	101010602	Early_Gata6_Closed_promoters
chr11	101010603	101010604	chr11:101010603-101010604	.	.	101010603	101010604	0	1	1	101010602	Early_Gata6_Closed_promoters
chr19	10678172	10678173	chr19:10678172-10678173	.	.	10678172	10678173	0	1	1	10678171	Early_Gata6_Closed_promoters
chr1	156473033	156473034	chr1:156473033-156473034	.	.	156473033	156473034	0	1	1	156473032	Early_Gata6_Closed_promoters
chr7	116508976	116508977	chr7:116508976-116508977	.	.	116508976	116508977	0	1	1	116508975	Early_Gata6_Closed_promoters
chr6	72621100	72621101	chr6:72621100-72621101	.	.	72621100	72621101	0	1	1	72621093	Early_Gata6_Closed_promoters
chr2	13496105	13496106	chr2:13496105-13496106	.	.	13496105	13496106	0	1	1	13496104	Early_Gata6_Closed_promoters
chr7	79469333	79469334	chr7:79469333-79469334	.	.	79469333	79469334	0	1	1	79469326	Early_Gata6_Closed_promoters
chr11	54439615	54439616	chr11:54439615-54439616	.	.	54439615	54439616	0	1	1	54439610	Early_Gata6_Closed_promoters
chr11	86760110	86760111	chr11:86760110-86760111	.	.	86760110	86760111	0	1	1	86760102	Early_Gata6_Closed_promoters
chr6	122744906	122744907	chr6:122744906-122744907	.	.	122744906	122744907	0	1	1	122744905	Early_Gata6_Closed_promoters
chr2	148878960	148878961	chr2:148878960-148878961	.	.	148878960	148878961	0	1	1	148878959	Early_Gata6_Closed_promoters
chr8	106173835	106173836	chr8:106173835-106173836_r1	.	.	106173835	106173836	0	1	1	106173834	Early_Gata6_Closed_promoters
chr8	106173835	106173836	chr8:106173835-106173836	.	.	106173835	106173836	0	1	1	106173834	Early_Gata6_Closed_promoters
chr15	8708351	8708352	chr15:8708351-8708352	.	.	8708351	8708352	0	1	1	8708343	Early_Gata6_Closed_promoters
chr7	99238746	99238747	chr7:99238746-99238747	.	.	99238746	99238747	0	1	1	99238737	Early_Gata6_Closed_promoters
chr9	66127976	66127977	chr9:66127976-66127977	.	.	66127976	66127977	0	1	1	66127970	Early_Gata6_Closed_promoters
chr18	53419101	53419102	chr18:53419101-53419102	.	.	53419101	53419102	0	1	1	53419096	Early_Gata6_Closed_promoters
chr19	46706627	46706628	chr19:46706627-46706628	.	.	46706627	46706628	0	1	1	46706623	Early_Gata6_Closed_promoters
chr5	72563215	72563216	chr5:72563215-72563216	.	.	72563215	72563216	0	1	1	72563208	Early_Gata6_Closed_promoters
chr19	17361352	17361353	chr19:17361352-17361353	.	.	17361352	17361353	0	1	1	17361351	Early_Gata6_Closed_promoters
chr3	138136345	138136346	chr3:138136345-138136346	.	.	138136345	138136346	0	1	1	138136344	Early_Gata6_Closed_promoters
chr1	130734400	130734401	chr1:130734400-130734401	.	.	130734400	130734401	0	1	1	130734399	Early_Gata6_Closed_promoters
chr5	103427307	103427308	chr5:103427307-103427308	.	.	103427307	103427308	0	1	1	103427306	Early_Gata6_Closed_promoters
chr15	103370436	103370437	chr15:103370436-103370437	.	.	103370436	103370437	0	1	1	103370435	Early_Gata6_Closed_promoters
chr5	75151461	75151462	chr5:75151461-75151462_r1	.	.	75151461	75151462	0	1	1	75151454	Early_Gata6_Closed_promoters
chr5	75151461	75151462	chr5:75151461-75151462	.	.	75151461	75151462	0	1	1	75151454	Early_Gata6_Closed_promoters
chr12	54988576	54988577	chr12:54988576-54988577	.	.	54988576	54988577	0	1	1	54988571	Early_Gata6_Closed_promoters
chr5	115161587	115161588	chr5:115161587-115161588	.	.	115161587	115161588	0	1	1	115161586	Early_Gata6_Closed_promoters
chr13	118717133	118717134	chr13:118717133-118717134	.	.	118717133	118717134	0	1	1	118717132	Early_Gata6_Closed_promoters
chr6	72357944	72357945	chr6:72357944-72357945	.	.	72357944	72357945	0	1	1	72357937	Early_Gata6_Closed_promoters
chr10	62508924	62508925	chr10:62508924-62508925	.	.	62508924	62508925	0	1	1	62508918	Early_Gata6_Closed_promoters
chr6	28425199	28425200	chr6:28425199-28425200	.	.	28425199	28425200	0	1	1	28425197	Early_Gata6_Closed_promoters
chr7	101871572	101871573	chr7:101871572-101871573	.	.	101871572	101871573	0	1	1	101871571	Early_Gata6_Closed_promoters
chr17	12123413	12123414	chr17:12123413-12123414	.	.	12123413	12123414	0	1	1	12123412	Early_Gata6_Closed_promoters
chr19	9987450	9987451	chr19:9987450-9987451	.	.	9987450	9987451	0	1	1	9987441	Early_Gata6_Closed_promoters
chr1	153378171	153378172	chr1:153378171-153378172	.	.	153378171	153378172	0	1	1	153378170	Early_Gata6_Closed_enhancers
chr14	99331744	99331745	chr14:99331744-99331745	.	.	99331744	99331745	0	1	1	99331735	Early_Gata6_Closed_enhancers
chr1	134226857	134226858	chr1:134226857-134226858	.	.	134226857	134226858	0	1	1	134226856	Early_Gata6_Closed_enhancers
chr9	99412127	99412128	chr9:99412127-99412128	.	.	99412127	99412128	0	1	1	99412118	Early_Gata6_Closed_enhancers
chr8	72147555	72147556	chr8:72147555-72147556	.	.	72147555	72147556	0	1	1	72147548	Early_Gata6_Closed_enhancers
chr9	71750317	71750318	chr9:71750317-71750318	.	.	71750317	71750318	0	1	1	71750310	Early_Gata6_Closed_enhancers
chr5	140815126	140815127	chr5:140815126-140815127	.	.	140815126	140815127	0	1	1	140815125	Early_Gata6_Closed_enhancers
chr19	30514648	30514649	chr19:30514648-30514649	.	.	30514648	30514649	0	1	1	30514645	Early_Gata6_Closed_enhancers
chr19	40581053	40581054	chr19:40581053-40581054	.	.	40581053	40581054	0	1	1	40581049	Early_Gata6_Closed_enhancers
chr19	43983599	43983600	chr19:43983599-43983600	.	.	43983599	43983600	0	1	1	43983595	Early_Gata6_Closed_enhancers
chr14	99275452	99275453	chr14:99275452-99275453	.	.	99275452	99275453	0	1	1	99275443	Early_Gata6_Closed_enhancers
chr1	153358708	153358709	chr1:153358708-153358709	.	.	153358708	153358709	0	1	1	153358707	Early_Gata6_Closed_enhancers
chr6	37410134	37410135	chr6:37410134-37410135	.	.	37410134	37410135	0	1	1	37410131	Early_Gata6_Closed_enhancers
chr5	75143606	75143607	chr5:75143606-75143607	.	.	75143606	75143607	0	1	1	75143599	Early_Gata6_Closed_enhancers
chr6	56870279	56870280	chr6:56870279-56870280	.	.	56870279	56870280	0	1	1	56870274	Early_Gata6_Closed_enhancers
chr11	84945250	84945251	chr11:84945250-84945251	.	.	84945250	84945251	0	1	1	84945242	Early_Gata6_Closed_enhancers
chr1	153543086	153543087	chr1:153543086-153543087	.	.	153543086	153543087	0	1	1	153543085	Early_Gata6_Closed_enhancers
chr13	5824538	5824540	chr13:5824538-5824540	.	.	5824538	5824540	0	1	2	5824533	Early_Gata6_Closed_enhancers
chr7	35345064	35345065	chr7:35345064-35345065	.	.	35345064	35345065	0	1	1	35345061	Early_Gata6_Closed_enhancers
chr12	100186483	100186484	chr12:100186483-100186484	.	.	100186483	100186484	0	1	1	100186482	Early_Gata6_Closed_enhancers
chr9	114808846	114808847	chr9:114808846-114808847	.	.	114808846	114808847	0	1	1	114808845	Early_Gata6_Closed_enhancers
chr11	83869667	83869668	chr11:83869667-83869668	.	.	83869667	83869668	0	1	1	83869659	Early_Gata6_Closed_enhancers
chr2	140707788	140707789	chr2:140707788-140707789	.	.	140707788	140707789	0	1	1	140707787	Early_Gata6_Closed_enhancers
chr10	59346654	59346655	chr10:59346654-59346655	.	.	59346654	59346655	0	1	1	59346649	Early_Gata6_Closed_enhancers
chr10	59348288	59348289	chr10:59348288-59348289	.	.	59348288	59348289	0	1	1	59348283	Early_Gata6_Closed_enhancers
chr11	83999784	83999786	chr11:83999784-83999786	.	.	83999784	83999786	0	1	2	83999776	Early_Gata6_Closed_enhancers
chr14	63231402	63231403	chr14:63231402-63231403	.	.	63231402	63231403	0	1	1	63231396	Early_Gata6_Closed_enhancers
chr1	170167939	170167940	chr1:170167939-170167940	.	.	170167939	170167940	0	1	1	170167938	Early_Gata6_Closed_enhancers
chr6	31587746	31587747	chr6:31587746-31587747	.	.	31587746	31587747	0	1	1	31587743	Early_Gata6_Closed_enhancers
chr12	17735763	17735764	chr12:17735763-17735764	.	.	17735763	17735764	0	1	1	17735762	Early_Gata6_Closed_enhancers
chr19	30527001	30527002	chr19:30527001-30527002	.	.	30527001	30527002	0	1	1	30526998	Early_Gata6_Closed_enhancers
chr2	69582830	69582831	chr2:69582830-69582831	.	.	69582830	69582831	0	1	1	69582824	Early_Gata6_Closed_enhancers
chr8	11266342	11266345	chr8:11266342-11266345	.	.	11266342	11266345	0	1	3	11266341	Early_Gata6_Closed_enhancers
chr16	92492566	92492567	chr16:92492566-92492567	.	.	92492566	92492567	0	1	1	92492557	Early_Gata6_Closed_enhancers
chr8	106177716	106177717	chr8:106177716-106177717	.	.	106177716	106177717	0	1	1	106177715	Early_Gata6_Closed_enhancers
chr6	122777456	122777458	chr6:122777456-122777458	.	.	122777456	122777458	0	1	2	122777455	Early_Gata6_Closed_enhancers
chr12	31270902	31270903	chr12:31270902-31270903	.	.	31270902	31270903	0	1	1	31270899	Early_Gata6_Closed_enhancers
chr19	6284659	6284660	chr19:6284659-6284660	.	.	6284659	6284660	0	1	1	6284653	Early_Gata6_Closed_enhancers
chr5	75146499	75146500	chr5:75146499-75146500	.	.	75146499	75146500	0	1	1	75146492	Early_Gata6_Closed_enhancers
chr2	164433472	164433473	chr2:164433472-164433473	.	.	164433472	164433473	0	1	1	164433471	Early_Gata6_Closed_enhancers
chr3	79852139	79852140	chr3:79852139-79852140	.	.	79852139	79852140	0	1	1	79852132	Early_Gata6_Closed_enhancers
chr1	153369407	153369408	chr1:153369407-153369408	.	.	153369407	153369408	0	1	1	153369406	Early_Gata6_Closed_enhancers
chr8	11309232	11309235	chr8:11309232-11309235	.	.	11309232	11309235	0	1	3	11309231	Early_Gata6_Closed_enhancers
chr18	53171581	53171582	chr18:53171581-53171582	.	.	53171581	53171582	0	1	1	53171576	Early_Gata6_Closed_enhancers
chr6	72351888	72351889	chr6:72351888-72351889	.	.	72351888	72351889	0	1	1	72351881	Early_Gata6_Closed_enhancers
chr6	124686075	124686076	chr6:124686075-124686076	.	.	124686075	124686076	0	1	1	124686074	Early_Gata6_Closed_enhancers
chr4	137955184	137955185	chr4:137955184-137955185	.	.	137955184	137955185	0	1	1	137955183	Early_Gata6_Closed_enhancers
chr12	111268020	111268021	chr12:111268020-111268021	.	.	111268020	111268021	0	1	1	111268019	Early_Gata6_Closed_enhancers
chr10	56356898	56356899	chr10:56356898-56356899	.	.	56356898	56356899	0	1	1	56356893	Early_Gata6_Closed_enhancers
chr15	56717779	56717780	chr15:56717779-56717780	.	.	56717779	56717780	0	1	1	56717774	Early_Gata6_Closed_enhancers
chr10	88351696	88351697	chr10:88351696-88351697	.	.	88351696	88351697	0	1	1	88351688	Early_Gata6_Closed_enhancers
chr2	69141108	69141109	chr2:69141108-69141109	.	.	69141108	69141109	0	1	1	69141102	Early_Gata6_Closed_enhancers
chr2	152741678	152741679	chr2:152741678-152741679	.	.	152741678	152741679	0	1	1	152741677	Early_Gata6_Closed_enhancers
chr14	63264884	63264885	chr14:63264884-63264885	.	.	63264884	63264885	0	1	1	63264878	Early_Gata6_Closed_enhancers
chr4	41505046	41505047	chr4:41505046-41505047	.	.	41505046	41505047	0	1	1	41505042	Early_Gata6_Closed_enhancers
chr4	127366679	127366680	chr4:127366679-127366680	.	.	127366679	127366680	0	1	1	127366678	Early_Gata6_Closed_enhancers
chr8	106188200	106188201	chr8:106188200-106188201	.	.	106188200	106188201	0	1	1	106188199	Early_Gata6_Closed_enhancers
chr1	167384486	167384487	chr1:167384486-167384487	.	.	167384486	167384487	0	1	1	167384485	Early_Gata6_Closed_enhancers
chr1	153356627	153356628	chr1:153356627-153356628	.	.	153356627	153356628	0	1	1	153356626	Early_Gata6_Closed_enhancers
chr6	108777963	108777964	chr6:108777963-108777964	.	.	108777963	108777964	0	1	1	108777962	Early_Gata6_Closed_enhancers
chr2	148040884	148040885	chr2:148040884-148040885	.	.	148040884	148040885	0	1	1	148040883	Early_Gata6_Closed_enhancers
chr13	95606687	95606688	chr13:95606687-95606688	.	.	95606687	95606688	0	1	1	95606678	Early_Gata6_Closed_enhancers
chr16	37854780	37854781	chr16:37854780-37854781	.	.	37854780	37854781	0	1	1	37854777	Early_Gata6_Closed_enhancers
chr18	20648999	20649000	chr18:20648999-20649000	.	.	20648999	20649000	0	1	1	20648997	Early_Gata6_Closed_enhancers
chr3	79914133	79914134	chr3:79914133-79914134	.	.	79914133	79914134	0	1	1	79914126	Early_Gata6_Closed_enhancers
chr10	84543054	84543055	chr10:84543054-84543055	.	.	84543054	84543055	0	1	1	84543046	Early_Gata6_Closed_enhancers
chr14	63283850	63283851	chr14:63283850-63283851	.	.	63283850	63283851	0	1	1	63283844	Early_Gata6_Closed_enhancers
chr9	70485550	70485551	chr9:70485550-70485551	.	.	70485550	70485551	0	1	1	70485543	Early_Gata6_Closed_enhancers
chr16	37846897	37846898	chr16:37846897-37846898	.	.	37846897	37846898	0	1	1	37846894	Early_Gata6_Closed_enhancers
chr10	111544227	111544228	chr10:111544227-111544228	.	.	111544227	111544228	0	1	1	111544226	Early_Gata6_Closed_enhancers
chr5	140789583	140789584	chr5:140789583-140789584	.	.	140789583	140789584	0	1	1	140789582	Early_Gata6_Closed_enhancers
chr5	75118305	75118306	chr5:75118305-75118306	.	.	75118305	75118306	0	1	1	75118298	Early_Gata6_Closed_enhancers
chr10	111545716	111545717	chr10:111545716-111545717	.	.	111545716	111545717	0	1	1	111545715	Early_Gata6_Closed_enhancers
chr9	99402315	99402316	chr9:99402315-99402316	.	.	99402315	99402316	0	1	1	99402306	Early_Gata6_Closed_enhancers
chr16	90995395	90995396	chr16:90995395-90995396	.	.	90995395	90995396	0	1	1	90995386	Early_Gata6_Closed_enhancers
chr14	27006192	27006193	chr14:27006192-27006193	.	.	27006192	27006193	0	1	1	27006190	Early_Gata6_Closed_enhancers
chr9	40467251	40467252	chr9:40467251-40467252	.	.	40467251	40467252	0	1	1	40467247	Early_Gata6_Closed_enhancers
chr1	156470620	156470621	chr1:156470620-156470621	.	.	156470620	156470621	0	1	1	156470619	Early_Gata6_Closed_enhancers
chr10	52271552	52271553	chr10:52271552-52271553	.	.	52271552	52271553	0	1	1	52271547	Early_Gata6_Closed_enhancers
chr2	26575699	26575700	chr2:26575699-26575700	.	.	26575699	26575700	0	1	1	26575697	Early_Gata6_Closed_enhancers
chr11	46663496	46663497	chr11:46663496-46663497	.	.	46663496	46663497	0	1	1	46663492	Early_Gata6_Closed_enhancers
chr1	4474482	4474483	chr1:4474482-4474483	.	.	4474482	4474483	0	1	1	4474478	Early_Gata6_Closed_enhancers
chr18	76200725	76200726	chr18:76200725-76200726	.	.	76200725	76200726	0	1	1	76200718	Early_Gata6_Closed_enhancers
chr11	83836119	83836120	chr11:83836119-83836120	.	.	83836119	83836120	0	1	1	83836111	Early_Gata6_Closed_enhancers
chr13	5827639	5827640	chr13:5827639-5827640	.	.	5827639	5827640	0	1	1	5827634	Early_Gata6_Closed_enhancers
chr10	88352734	88352735	chr10:88352734-88352735	.	.	88352734	88352735	0	1	1	88352726	Early_Gata6_Closed_enhancers
chr9	64759209	64759210	chr9:64759209-64759210	.	.	64759209	64759210	0	1	1	64759203	Early_Gata6_Closed_enhancers
chr2	148013291	148013292	chr2:148013291-148013292	.	.	148013291	148013292	0	1	1	148013290	Early_Gata6_Closed_enhancers
chr10	21839505	21839506	chr10:21839505-21839506	.	.	21839505	21839506	0	1	1	21839503	Early_Gata6_Closed_enhancers
chr15	8662137	8662138	chr15:8662137-8662138	.	.	8662137	8662138	0	1	1	8662129	Early_Gata6_Closed_enhancers
chr14	63221755	63221756	chr14:63221755-63221756	.	.	63221755	63221756	0	1	1	63221749	Early_Gata6_Closed_enhancers
chr6	37455175	37455176	chr6:37455175-37455176	.	.	37455175	37455176	0	1	1	37455172	Early_Gata6_Closed_enhancers
chr1	119472832	119472833	chr1:119472832-119472833	.	.	119472832	119472833	0	1	1	119472831	Early_Gata6_Closed_enhancers
chr2	10362731	10362732	chr2:10362731-10362732	.	.	10362731	10362732	0	1	1	10362730	Early_Gata6_Closed_enhancers
chr16	92487560	92487561	chr16:92487560-92487561	.	.	92487560	92487561	0	1	1	92487551	Early_Gata6_Closed_enhancers
chr13	31531542	31531543	chr13:31531542-31531543	.	.	31531542	31531543	0	1	1	31531539	Early_Gata6_Closed_enhancers
chr2	174252086	174252087	chr2:174252086-174252087	.	.	174252086	174252087	0	1	1	174252085	Early_Gata6_Closed_enhancers
chr1	153302427	153302428	chr1:153302427-153302428	.	.	153302427	153302428	0	1	1	153302426	Early_Gata6_Closed_enhancers
chr19	53032154	53032155	chr19:53032154-53032155	.	.	53032154	53032155	0	1	1	53032149	Early_Gata6_Closed_enhancers
chr8	47576577	47576579	chr8:47576577-47576579	.	.	47576577	47576579	0	1	2	47576573	Early_Gata6_Closed_enhancers
chr13	118710179	118710180	chr13:118710179-118710180	.	.	118710179	118710180	0	1	1	118710178	Early_Gata6_Closed_enhancers
chr3	101596425	101596426	chr3:101596425-101596426	.	.	101596425	101596426	0	1	1	101596424	Early_Gata6_Closed_enhancers
chr9	64692153	64692154	chr9:64692153-64692154	.	.	64692153	64692154	0	1	1	64692147	Early_Gata6_Closed_enhancers
chr2	69602288	69602289	chr2:69602288-69602289	.	.	69602288	69602289	0	1	1	69602282	Early_Gata6_Closed_enhancers
chr1	153300622	153300623	chr1:153300622-153300623	.	.	153300622	153300623	0	1	1	153300621	Early_Gata6_Closed_enhancers
chr4	111386784	111386785	chr4:111386784-111386785	.	.	111386784	111386785	0	1	1	111386783	Early_Gata6_Closed_enhancers
chr17	45983177	45983178	chr17:45983177-45983178	.	.	45983177	45983178	0	1	1	45983173	Early_Gata6_Closed_enhancers
chr13	104868526	104868527	chr13:104868526-104868527	.	.	104868526	104868527	0	1	1	104868525	Early_Gata6_Closed_enhancers
chr2	26556907	26556908	chr2:26556907-26556908	.	.	26556907	26556908	0	1	1	26556905	Early_Gata6_Closed_enhancers
chr1	164469507	164469508	chr1:164469507-164469508	.	.	164469507	164469508	0	1	1	164469506	Early_Gata6_Closed_enhancers
chr10	24134238	24134239	chr10:24134238-24134239	.	.	24134238	24134239	0	1	1	24134236	Early_Gata6_Closed_enhancers
chr2	105393299	105393300	chr2:105393299-105393300	.	.	105393299	105393300	0	1	1	105393298	Early_Gata6_Closed_enhancers
chr9	114788865	114788866	chr9:114788865-114788866	.	.	114788865	114788866	0	1	1	114788864	Early_Gata6_Closed_enhancers
chr11	86779641	86779642	chr11:86779641-86779642	.	.	86779641	86779642	0	1	1	86779633	Early_Gata6_Closed_enhancers
chr19	44385981	44385982	chr19:44385981-44385982	.	.	44385981	44385982	0	1	1	44385977	Early_Gata6_Closed_enhancers
chr6	108817531	108817532	chr6:108817531-108817532	.	.	108817531	108817532	0	1	1	108817530	Early_Gata6_Closed_enhancers
chr15	27492005	27492006	chr15:27492005-27492006	.	.	27492005	27492006	0	1	1	27492003	Early_Gata6_Closed_enhancers
chr2	148066049	148066050	chr2:148066049-148066050	.	.	148066049	148066050	0	1	1	148066048	Early_Gata6_Closed_enhancers
chr11	85266450	85266451	chr11:85266450-85266451	.	.	85266450	85266451	0	1	1	85266442	Early_Gata6_Closed_enhancers
chr19	40568071	40568072	chr19:40568071-40568072	.	.	40568071	40568072	0	1	1	40568067	Early_Gata6_Closed_enhancers
chr5	33700391	33700392	chr5:33700391-33700392	.	.	33700391	33700392	0	1	1	33700388	Early_Gata6_Closed_enhancers
chr6	37431555	37431556	chr6:37431555-37431556	.	.	37431555	37431556	0	1	1	37431552	Early_Gata6_Closed_enhancers
chr7	123443950	123443951	chr7:123443950-123443951	.	.	123443950	123443951	0	1	1	123443949	Early_Gata6_Closed_enhancers
chr9	64703647	64703648	chr9:64703647-64703648	.	.	64703647	64703648	0	1	1	64703641	Early_Gata6_Closed_enhancers
chr2	122221777	122221778	chr2:122221777-122221778	.	.	122221777	122221778	0	1	1	122221776	Early_Gata6_Closed_enhancers
chr9	92551903	92551904	chr9:92551903-92551904	.	.	92551903	92551904	0	1	1	92551894	Early_Gata6_Closed_enhancers
chr19	30510300	30510301	chr19:30510300-30510301	.	.	30510300	30510301	0	1	1	30510297	Early_Gata6_Closed_enhancers
chr4	43950688	43950689	chr4:43950688-43950689	.	.	43950688	43950689	0	1	1	43950684	Early_Gata6_Closed_enhancers
chr6	108869441	108869442	chr6:108869441-108869442	.	.	108869441	108869442	0	1	1	108869440	Early_Gata6_Closed_enhancers
chr6	122751797	122751798	chr6:122751797-122751798	.	.	122751797	122751798	0	1	1	122751796	Early_Gata6_Closed_enhancers
chr6	88545363	88545364	chr6:88545363-88545364	.	.	88545363	88545364	0	1	1	88545355	Early_Gata6_Closed_enhancers
chr9	85341158	85341159	chr9:85341158-85341159	.	.	85341158	85341159	0	1	1	85341150	Early_Gata6_Closed_enhancers
chr5	24869931	24869932	chr5:24869931-24869932	.	.	24869931	24869932	0	1	1	24869929	Early_Gata6_Closed_enhancers
chr10	61116865	61116866	chr10:61116865-61116866	.	.	61116865	61116866	0	1	1	61116859	Early_Gata6_Closed_enhancers
chr9	77897867	77897868	chr9:77897867-77897868	.	.	77897867	77897868	0	1	1	77897860	Early_Gata6_Closed_enhancers
chr18	33211009	33211010	chr18:33211009-33211010	.	.	33211009	33211010	0	1	1	33211006	Early_Gata6_Closed_enhancers
chr4	127373187	127373188	chr4:127373187-127373188	.	.	127373187	127373188	0	1	1	127373186	Early_Gata6_Closed_enhancers
chr19	17317524	17317525	chr19:17317524-17317525	.	.	17317524	17317525	0	1	1	17317523	Early_Gata6_Closed_enhancers
chr3	98329827	98329828	chr3:98329827-98329828	.	.	98329827	98329828	0	1	1	98329818	Early_Gata6_Closed_enhancers
chr6	88053389	88053390	chr6:88053389-88053390	.	.	88053389	88053390	0	1	1	88053381	Early_Gata6_Closed_enhancers
chr18	20718541	20718542	chr18:20718541-20718542	.	.	20718541	20718542	0	1	1	20718539	Early_Gata6_Closed_enhancers
chr7	122015177	122015178	chr7:122015177-122015178	.	.	122015177	122015178	0	1	1	122015176	Early_Gata6_Closed_enhancers
chr7	101877653	101877654	chr7:101877653-101877654	.	.	101877653	101877654	0	1	1	101877652	Early_Gata6_Closed_enhancers
chr9	120456330	120456331	chr9:120456330-120456331	.	.	120456330	120456331	0	1	1	120456329	Early_Gata6_Closed_enhancers
chr6	83791557	83791558	chr6:83791557-83791558	.	.	83791557	83791558	0	1	1	83791549	Early_Gata6_Closed_enhancers
chr19	32481526	32481527	chr19:32481526-32481527	.	.	32481526	32481527	0	1	1	32481523	Early_Gata6_Closed_enhancers
chr13	5887068	5887069	chr13:5887068-5887069	.	.	5887068	5887069	0	1	1	5887063	Early_Gata6_Closed_enhancers
chr15	99162966	99162967	chr15:99162966-99162967	.	.	99162966	99162967	0	1	1	99162957	Early_Gata6_Closed_enhancers
chr14	54222475	54222476	chr14:54222475-54222476	.	.	54222475	54222476	0	1	1	54222470	Early_Gata6_Closed_enhancers
chr2	62419764	62419765	chr2:62419764-62419765	.	.	62419764	62419765	0	1	1	62419758	Early_Gata6_Closed_enhancers
chr1	79830205	79830206	chr1:79830205-79830206	.	.	79830205	79830206	0	1	1	79830198	Early_Gata6_Closed_enhancers
chr11	86742776	86742777	chr11:86742776-86742777	.	.	86742776	86742777	0	1	1	86742768	Early_Gata6_Closed_enhancers
chr9	108725453	108725454	chr9:108725453-108725454	.	.	108725453	108725454	0	1	1	108725452	Early_Gata6_Closed_enhancers
chr18	53137829	53137830	chr18:53137829-53137830	.	.	53137829	53137830	0	1	1	53137824	Early_Gata6_Closed_enhancers
chr10	88512632	88512633	chr10:88512632-88512633	.	.	88512632	88512633	0	1	1	88512624	Early_Gata6_Closed_enhancers
chr18	33209324	33209325	chr18:33209324-33209325	.	.	33209324	33209325	0	1	1	33209321	Early_Gata6_Closed_enhancers
chr15	102000216	102000217	chr15:102000216-102000217	.	.	102000216	102000217	0	1	1	102000215	Early_Gata6_Closed_enhancers
chr6	31592029	31592030	chr6:31592029-31592030	.	.	31592029	31592030	0	1	1	31592026	Early_Gata6_Closed_enhancers
chr15	79003027	79003028	chr15:79003027-79003028	.	.	79003027	79003028	0	1	1	79003020	Early_Gata6_Closed_enhancers
chr7	112723962	112723963	chr7:112723962-112723963	.	.	112723962	112723963	0	1	1	112723961	Early_Gata6_Closed_enhancers
chr12	54831914	54831915	chr12:54831914-54831915	.	.	54831914	54831915	0	1	1	54831909	Early_Gata6_Closed_enhancers
chr3	101600456	101600457	chr3:101600456-101600457	.	.	101600456	101600457	0	1	1	101600455	Early_Gata6_Closed_enhancers
chr6	66853526	66853527	chr6:66853526-66853527	.	.	66853526	66853527	0	1	1	66853520	Early_Gata6_Closed_enhancers
chr2	35501704	35501705	chr2:35501704-35501705	.	.	35501704	35501705	0	1	1	35501701	Early_Gata6_Closed_enhancers
chr18	11078256	11078257	chr18:11078256-11078257	.	.	11078256	11078257	0	1	1	11078255	Early_Gata6_Closed_enhancers
chr17	42871814	42871815	chr17:42871814-42871815	.	.	42871814	42871815	0	1	1	42871810	Early_Gata6_Closed_enhancers
chr2	13487497	13487498	chr2:13487497-13487498	.	.	13487497	13487498	0	1	1	13487496	Early_Gata6_Closed_enhancers
chr10	88410465	88410466	chr10:88410465-88410466	.	.	88410465	88410466	0	1	1	88410457	Early_Gata6_Closed_enhancers
chr3	94596098	94596099	chr3:94596098-94596099	.	.	94596098	94596099	0	1	1	94596089	Early_Gata6_Closed_enhancers
chr10	78371976	78371977	chr10:78371976-78371977	.	.	78371976	78371977	0	1	1	78371969	Early_Gata6_Closed_enhancers
chr4	149192543	149192544	chr4:149192543-149192544	.	.	149192543	149192544	0	1	1	149192542	Early_Gata6_Closed_enhancers
chr18	20753281	20753282	chr18:20753281-20753282	.	.	20753281	20753282	0	1	1	20753279	Early_Gata6_Closed_enhancers
chr5	103420958	103420959	chr5:103420958-103420959	.	.	103420958	103420959	0	1	1	103420957	Early_Gata6_Closed_enhancers
chr1	156462747	156462748	chr1:156462747-156462748	.	.	156462747	156462748	0	1	1	156462746	Early_Gata6_Closed_enhancers
chr19	37517499	37517500	chr19:37517499-37517500	.	.	37517499	37517500	0	1	1	37517496	Early_Gata6_Closed_enhancers
chr9	67025134	67025135	chr9:67025134-67025135	.	.	67025134	67025135	0	1	1	67025128	Early_Gata6_Closed_enhancers
chr13	95583429	95583430	chr13:95583429-95583430	.	.	95583429	95583430	0	1	1	95583420	Early_Gata6_Closed_enhancers
chr12	54964913	54964914	chr12:54964913-54964914	.	.	54964913	54964914	0	1	1	54964908	Early_Gata6_Closed_enhancers
chr16	92856079	92856080	chr16:92856079-92856080	.	.	92856079	92856080	0	1	1	92856070	Early_Gata6_Closed_enhancers
chr19	4146096	4146097	chr19:4146096-4146097	.	.	4146096	4146097	0	1	1	4146092	Early_Gata6_Closed_enhancers
chr1	179704064	179704065	chr1:179704064-179704065	.	.	179704064	179704065	0	1	1	179704063	Early_Gata6_Closed_enhancers
chr7	112648898	112648899	chr7:112648898-112648899	.	.	112648898	112648899	0	1	1	112648897	Early_Gata6_Closed_enhancers
chr7	130255297	130255298	chr7:130255297-130255298	.	.	130255297	130255298	0	1	1	130255296	Early_Gata6_Closed_enhancers
chr5	65796009	65796010	chr5:65796009-65796010	.	.	65796009	65796010	0	1	1	65796003	Early_Gata6_Closed_enhancers
chr3	65347764	65347765	chr3:65347764-65347765	.	.	65347764	65347765	0	1	1	65347758	Early_Gata6_Closed_enhancers
chr7	112656348	112656349	chr7:112656348-112656349	.	.	112656348	112656349	0	1	1	112656347	Early_Gata6_Closed_enhancers
chr10	88348093	88348094	chr10:88348093-88348094	.	.	88348093	88348094	0	1	1	88348085	Early_Gata6_Closed_enhancers
chr10	42491284	42491285	chr10:42491284-42491285	.	.	42491284	42491285	0	1	1	42491280	Early_Gata6_Closed_enhancers
chr3	69588658	69588659	chr3:69588658-69588659	.	.	69588658	69588659	0	1	1	69588652	Early_Gata6_Closed_enhancers
chr5	119638580	119638581	chr5:119638580-119638581	.	.	119638580	119638581	0	1	1	119638579	Early_Gata6_Closed_enhancers
chr5	119666183	119666184	chr5:119666183-119666184	.	.	119666183	119666184	0	1	1	119666182	Early_Gata6_Closed_enhancers
chr6	137623474	137623475	chr6:137623474-137623475	.	.	137623474	137623475	0	1	1	137623473	Early_Gata6_Closed_enhancers
chr12	55031445	55031446	chr12:55031445-55031446	.	.	55031445	55031446	0	1	1	55031440	Early_Gata6_Closed_enhancers
chr12	111698488	111698489	chr12:111698488-111698489	.	.	111698488	111698489	0	1	1	111698487	Early_Gata6_Closed_enhancers
chr4	142065680	142065681	chr4:142065680-142065681	.	.	142065680	142065681	0	1	1	142065679	Early_Gata6_Closed_enhancers
chr2	173273130	173273131	chr2:173273130-173273131	.	.	173273130	173273131	0	1	1	173273129	Early_Gata6_Closed_enhancers
chr6	37407093	37407094	chr6:37407093-37407094	.	.	37407093	37407094	0	1	1	37407090	Early_Gata6_Closed_enhancers
chr12	54837490	54837491	chr12:54837490-54837491	.	.	54837490	54837491	0	1	1	54837485	Early_Gata6_Closed_enhancers
chr3	96881787	96881788	chr3:96881787-96881788	.	.	96881787	96881788	0	1	1	96881778	Early_Gata6_Closed_enhancers
chr9	64770676	64770677	chr9:64770676-64770677	.	.	64770676	64770677	0	1	1	64770670	Early_Gata6_Closed_enhancers
chr18	74464763	74464764	chr18:74464763-74464764	.	.	74464763	74464764	0	1	1	74464756	Early_Gata6_Closed_enhancers
chr6	122299892	122299893	chr6:122299892-122299893	.	.	122299892	122299893	0	1	1	122299891	Early_Gata6_Closed_enhancers
chr19	6289975	6289976	chr19:6289975-6289976	.	.	6289975	6289976	0	1	1	6289969	Early_Gata6_Closed_enhancers
chr19	5806469	5806470	chr19:5806469-5806470	.	.	5806469	5806470	0	1	1	5806464	Early_Gata6_Closed_enhancers
chr6	47782598	47782599	chr6:47782598-47782599	.	.	47782598	47782599	0	1	1	47782594	Early_Gata6_Closed_enhancers
chr9	66620889	66620890	chr9:66620889-66620890	.	.	66620889	66620890	0	1	1	66620883	Early_Gata6_Closed_enhancers
chr8	95848844	95848845	chr8:95848844-95848845	.	.	95848844	95848845	0	1	1	95848835	Early_Gata6_Closed_enhancers
chr16	30086328	30086329	chr16:30086328-30086329	.	.	30086328	30086329	0	1	1	30086325	Early_Gata6_Closed_enhancers
chr9	120443124	120443125	chr9:120443124-120443125	.	.	120443124	120443125	0	1	1	120443123	Early_Gata6_Closed_enhancers
chr9	67033806	67033807	chr9:67033806-67033807	.	.	67033806	67033807	0	1	1	67033800	Early_Gata6_Closed_enhancers
chr5	24865403	24865404	chr5:24865403-24865404	.	.	24865403	24865404	0	1	1	24865401	Early_Gata6_Closed_enhancers
chr14	73397392	73397393	chr14:73397392-73397393	.	.	73397392	73397393	0	1	1	73397385	Early_Gata6_Closed_enhancers
chr11	5502685	5502686	chr11:5502685-5502686	.	.	5502685	5502686	0	1	1	5502680	Early_Gata6_Closed_enhancers
chr6	87072937	87072938	chr6:87072937-87072938	.	.	87072937	87072938	0	1	1	87072929	Early_Gata6_Closed_enhancers
chr10	52280237	52280238	chr10:52280237-52280238	.	.	52280237	52280238	0	1	1	52280232	Early_Gata6_Closed_enhancers
chr1	153304833	153304834	chr1:153304833-153304834	.	.	153304833	153304834	0	1	1	153304832	Early_Gata6_Closed_enhancers
chr2	112230939	112230940	chr2:112230939-112230940	.	.	112230939	112230940	0	1	1	112230938	Early_Gata6_Closed_enhancers
chr16	17137772	17137773	chr16:17137772-17137773	.	.	17137772	17137773	0	1	1	17137771	Early_Gata6_Closed_enhancers
chr10	61076110	61076111	chr10:61076110-61076111	.	.	61076110	61076111	0	1	1	61076104	Early_Gata6_Closed_enhancers
chr9	92548528	92548529	chr9:92548528-92548529	.	.	92548528	92548529	0	1	1	92548519	Early_Gata6_Closed_enhancers
chr2	65195708	65195709	chr2:65195708-65195709	.	.	65195708	65195709	0	1	1	65195702	Early_Gata6_Closed_enhancers
chr5	32635800	32635801	chr5:32635800-32635801	.	.	32635800	32635801	0	1	1	32635797	Early_Gata6_Closed_enhancers
chr8	64808309	64808310	chr8:64808309-64808310	.	.	64808309	64808310	0	1	1	64808303	Early_Gata6_Closed_enhancers
chr1	93453516	93453517	chr1:93453516-93453517	.	.	93453516	93453517	0	1	1	93453507	Early_Gata6_Closed_enhancers
chr6	88015763	88015764	chr6:88015763-88015764	.	.	88015763	88015764	0	1	1	88015755	Early_Gata6_Closed_enhancers
chr18	67413718	67413719	chr18:67413718-67413719	.	.	67413718	67413719	0	1	1	67413712	Early_Gata6_Closed_enhancers
chr5	116034283	116034284	chr5:116034283-116034284	.	.	116034283	116034284	0	1	1	116034282	Early_Gata6_Closed_enhancers
chr1	75298873	75298874	chr1:75298873-75298874	.	.	75298873	75298874	0	1	1	75298866	Early_Gata6_Closed_enhancers
chr14	99306703	99306704	chr14:99306703-99306704	.	.	99306703	99306704	0	1	1	99306694	Early_Gata6_Closed_enhancers
chr9	71747045	71747046	chr9:71747045-71747046	.	.	71747045	71747046	0	1	1	71747038	Early_Gata6_Closed_enhancers
chr7	75406978	75406979	chr7:75406978-75406979	.	.	75406978	75406979	0	1	1	75406971	Early_Gata6_Closed_enhancers
chr1	164454170	164454171	chr1:164454170-164454171	.	.	164454170	164454171	0	1	1	164454169	Early_Gata6_Closed_enhancers
chr14	63092393	63092394	chr14:63092393-63092394	.	.	63092393	63092394	0	1	1	63092387	Early_Gata6_Closed_enhancers
chr11	5819896	5819897	chr11:5819896-5819897	.	.	5819896	5819897	0	1	1	5819891	Early_Gata6_Closed_enhancers
chr9	86708879	86708880	chr9:86708879-86708880	.	.	86708879	86708880	0	1	1	86708871	Early_Gata6_Closed_enhancers
chr2	105390986	105390987	chr2:105390986-105390987	.	.	105390986	105390987	0	1	1	105390985	Early_Gata6_Closed_enhancers
chr14	63089545	63089546	chr14:63089545-63089546	.	.	63089545	63089546	0	1	1	63089539	Early_Gata6_Closed_enhancers
chr3	137943906	137943907	chr3:137943906-137943907	.	.	137943906	137943907	0	1	1	137943905	Early_Gata6_Closed_enhancers
chr14	40943992	40943993	chr14:40943992-40943993	.	.	40943992	40943993	0	1	1	40943988	Early_Gata6_Closed_enhancers
chr14	99271175	99271176	chr14:99271175-99271176	.	.	99271175	99271176	0	1	1	99271166	Early_Gata6_Closed_enhancers
chr14	99295568	99295569	chr14:99295568-99295569	.	.	99295568	99295569	0	1	1	99295559	Early_Gata6_Closed_enhancers
chr5	122680566	122680567	chr5:122680566-122680567	.	.	122680566	122680567	0	1	1	122680565	Early_Gata6_Closed_enhancers
chr13	118729044	118729045	chr13:118729044-118729045	.	.	118729044	118729045	0	1	1	118729043	Early_Gata6_Closed_enhancers
chr3	67608546	67608547	chr3:67608546-67608547	.	.	67608546	67608547	0	1	1	67608540	Early_Gata6_Closed_enhancers
chr10	61057130	61057131	chr10:61057130-61057131	.	.	61057130	61057131	0	1	1	61057124	Early_Gata6_Closed_enhancers
chr8	94407529	94407530	chr8:94407529-94407530	.	.	94407529	94407530	0	1	1	94407520	Early_Gata6_Closed_enhancers
chr7	99363504	99363505	chr7:99363504-99363505	.	.	99363504	99363505	0	1	1	99363495	Early_Gata6_Closed_enhancers
chr2	120576521	120576522	chr2:120576521-120576522	.	.	120576521	120576522	0	1	1	120576520	Early_Gata6_Closed_enhancers
chr11	84976157	84976158	chr11:84976157-84976158	.	.	84976157	84976158	0	1	1	84976149	Early_Gata6_Closed_enhancers
chr14	63261497	63261498	chr14:63261497-63261498	.	.	63261497	63261498	0	1	1	63261491	Early_Gata6_Closed_enhancers
chr10	95953897	95953898	chr10:95953897-95953898	.	.	95953897	95953898	0	1	1	95953888	Early_Gata6_Closed_enhancers
chr4	127407868	127407869	chr4:127407868-127407869	.	.	127407868	127407869	0	1	1	127407867	Early_Gata6_Closed_enhancers
chr7	123367408	123367409	chr7:123367408-123367409	.	.	123367408	123367409	0	1	1	123367407	Early_Gata6_Closed_enhancers
chr5	115171543	115171544	chr5:115171543-115171544	.	.	115171543	115171544	0	1	1	115171542	Early_Gata6_Closed_enhancers
chr18	76920275	76920276	chr18:76920275-76920276	.	.	76920275	76920276	0	1	1	76920268	Early_Gata6_Closed_enhancers
chr16	36881024	36881025	chr16:36881024-36881025	.	.	36881024	36881025	0	1	1	36881021	Early_Gata6_Closed_enhancers
chr5	140867426	140867427	chr5:140867426-140867427	.	.	140867426	140867427	0	1	1	140867425	Early_Gata6_Closed_enhancers
chr13	96693848	96693849	chr13:96693848-96693849	.	.	96693848	96693849	0	1	1	96693839	Early_Gata6_Closed_enhancers
chr13	59643286	59643287	chr13:59643286-59643287	.	.	59643286	59643287	0	1	1	59643281	Early_Gata6_Closed_enhancers
chr5	140860671	140860672	chr5:140860671-140860672	.	.	140860671	140860672	0	1	1	140860670	Early_Gata6_Closed_enhancers
chr8	41373135	41373136	chr8:41373135-41373136	.	.	41373135	41373136	0	1	1	41373131	Late_Gata6_promoters
chr7	79468183	79468184	chr7:79468183-79468184	.	.	79468183	79468184	0	1	1	79468176	Late_Gata6_promoters
chr7	79468183	79468184	chr7:79468183-79468184_r1	.	.	79468183	79468184	0	1	1	79468176	Late_Gata6_promoters
chr1	170871662	170871663	chr1:170871662-170871663	.	.	170871662	170871663	0	1	1	170871661	Late_Gata6_promoters
chr5	115158428	115158429	chr5:115158428-115158429	.	.	115158428	115158429	0	1	1	115158427	Late_Gata6_promoters
chr15	99393742	99393743	chr15:99393742-99393743_r1	.	.	99393742	99393743	0	1	1	99393733	Late_Gata6_promoters
chr15	99393742	99393743	chr15:99393742-99393743	.	.	99393742	99393743	0	1	1	99393733	Late_Gata6_promoters
chr2	148875556	148875557	chr2:148875556-148875557	.	.	148875556	148875557	0	1	1	148875555	Late_Gata6_promoters
chr11	75531770	75531771	chr11:75531770-75531771_r1	.	.	75531770	75531771	0	1	1	75531763	Late_Gata6_promoters
chr11	75531770	75531771	chr11:75531770-75531771	.	.	75531770	75531771	0	1	1	75531763	Late_Gata6_promoters
chr1	135259198	135259199	chr1:135259198-135259199	.	.	135259198	135259199	0	1	1	135259197	Late_Gata6_promoters
chr2	152739947	152739948	chr2:152739947-152739948	.	.	152739947	152739948	0	1	1	152739946	Late_Gata6_promoters
chr7	101869220	101869221	chr7:101869220-101869221	.	.	101869220	101869221	0	1	1	101869219	Late_Gata6_promoters
chr1	130731995	130731996	chr1:130731995-130731996	.	.	130731995	130731996	0	1	1	130731994	Late_Gata6_promoters
chr18	65799826	65799827	chr18:65799826-65799827	.	.	65799826	65799827	0	1	1	65799820	Late_Gata6_promoters
chr10	59322644	59322645	chr10:59322644-59322645	.	.	59322644	59322645	0	1	1	59322639	Late_Gata6_promoters
chr9	92248467	92248468	chr9:92248467-92248468	.	.	92248467	92248468	0	1	1	92248458	Late_Gata6_promoters
chr10	42501913	42501914	chr10:42501913-42501914	.	.	42501913	42501914	0	1	1	42501909	Late_Gata6_promoters
chr7	79466636	79466637	chr7:79466636-79466637	.	.	79466636	79466637	0	1	1	79466629	Late_Gata6_promoters
chr7	79466636	79466637	chr7:79466636-79466637_r1	.	.	79466636	79466637	0	1	1	79466629	Late_Gata6_promoters
chr11	86757937	86757938	chr11:86757937-86757938	.	.	86757937	86757938	0	1	1	86757929	Late_Gata6_promoters
chr5	28071891	28071892	chr5:28071891-28071892	.	.	28071891	28071892	0	1	1	28071889	Late_Gata6_promoters
chr13	117220103	117220104	chr13:117220103-117220104	.	.	117220103	117220104	0	1	1	117220102	Late_Gata6_promoters
chr13	64373869	64373870	chr13:64373869-64373870	.	.	64373869	64373870	0	1	1	64373863	Late_Gata6_promoters
chr7	99384430	99384431	chr7:99384430-99384431	.	.	99384430	99384431	0	1	1	99384421	Late_Gata6_promoters
chr8	11315559	11315560	chr8:11315559-11315560_r1	.	.	11315559	11315560	0	1	1	11315558	Late_Gata6_promoters
chr8	11315559	11315560	chr8:11315559-11315560	.	.	11315559	11315560	0	1	1	11315558	Late_Gata6_promoters
chr17	67697159	67697160	chr17:67697159-67697160	.	.	67697159	67697160	0	1	1	67697153	Late_Gata6_promoters
chr1	156474391	156474392	chr1:156474391-156474392	.	.	156474391	156474392	0	1	1	156474390	Late_Gata6_promoters
chr2	120567510	120567511	chr2:120567510-120567511	.	.	120567510	120567511	0	1	1	120567509	Late_Gata6_promoters
chr4	111419523	111419524	chr4:111419523-111419524	.	.	111419523	111419524	0	1	1	111419522	Late_Gata6_promoters
chr19	10676849	10676850	chr19:10676849-10676850	.	.	10676849	10676850	0	1	1	10676848	Late_Gata6_promoters
chr2	80316813	80316814	chr2:80316813-80316814	.	.	80316813	80316814	0	1	1	80316805	Late_Gata6_promoters
chr8	34964391	34964392	chr8:34964391-34964392	.	.	34964391	34964392	0	1	1	34964388	Late_Gata6_promoters
chr2	35461303	35461304	chr2:35461303-35461304	.	.	35461303	35461304	0	1	1	35461300	Late_Gata6_promoters
chr14	63942607	63942608	chr14:63942607-63942608	.	.	63942607	63942608	0	1	1	63942601	Late_Gata6_promoters
chr2	152671883	152671884	chr2:152671883-152671884	.	.	152671883	152671884	0	1	1	152671882	Late_Gata6_promoters
chr1	156475007	156475008	chr1:156475007-156475008	.	.	156475007	156475008	0	1	1	156475006	Late_Gata6_promoters
chr8	34965806	34965807	chr8:34965806-34965807	.	.	34965806	34965807	0	1	1	34965803	Late_Gata6_promoters
chr1	135260709	135260710	chr1:135260709-135260710	.	.	135260709	135260710	0	1	1	135260708	Late_Gata6_promoters
chr10	62527536	62527537	chr10:62527536-62527537	.	.	62527536	62527537	0	1	1	62527530	Late_Gata6_promoters
chr6	72620197	72620198	chr6:72620197-72620198	.	.	72620197	72620198	0	1	1	72620190	Late_Gata6_promoters
chr10	62528573	62528574	chr10:62528573-62528574	.	.	62528573	62528574	0	1	1	62528567	Late_Gata6_promoters
chr8	64947580	64947581	chr8:64947580-64947581	.	.	64947580	64947581	0	1	1	64947574	Late_Gata6_promoters
chr11	116010933	116010934	chr11:116010933-116010934	.	.	116010933	116010934	0	1	1	116010932	Late_Gata6_promoters
chr13	33905207	33905208	chr13:33905207-33905208	.	.	33905207	33905208	0	1	1	33905204	Late_Gata6_promoters
chr2	174440138	174440139	chr2:174440138-174440139	.	.	174440138	174440139	0	1	1	174440137	Late_Gata6_promoters
chr8	106172726	106172727	chr8:106172726-106172727_r1	.	.	106172726	106172727	0	1	1	106172725	Late_Gata6_promoters
chr8	106172726	106172727	chr8:106172726-106172727	.	.	106172726	106172727	0	1	1	106172725	Late_Gata6_promoters
chr2	174439698	174439699	chr2:174439698-174439699	.	.	174439698	174439699	0	1	1	174439697	Late_Gata6_promoters
chr13	33904325	33904326	chr13:33904325-33904326	.	.	33904325	33904326	0	1	1	33904322	Late_Gata6_promoters
chr9	114391764	114391765	chr9:114391764-114391765	.	.	114391764	114391765	0	1	1	114391763	Late_Gata6_promoters
chr10	88505488	88505489	chr10:88505488-88505489	.	.	88505488	88505489	0	1	1	88505480	Late_Gata6_promoters
chr15	6386774	6386775	chr15:6386774-6386775	.	.	6386774	6386775	0	1	1	6386768	Late_Gata6_promoters
chr3	89339032	89339033	chr3:89339032-89339033	.	.	89339032	89339033	0	1	1	89339024	Late_Gata6_promoters
chr7	98112941	98112942	chr7:98112941-98112942	.	.	98112941	98112942	0	1	1	98112932	Late_Gata6_promoters
chr7	30974140	30974141	chr7:30974140-30974141	.	.	30974140	30974141	0	1	1	30974137	Late_Gata6_promoters
chr3	94583631	94583632	chr3:94583631-94583632	.	.	94583631	94583632	0	1	1	94583622	Late_Gata6_promoters
chr9	21313588	21313589	chr9:21313588-21313589	.	.	21313588	21313589	0	1	1	21313586	Late_Gata6_promoters
chr1	136019948	136019949	chr1:136019948-136019949	.	.	136019948	136019949	0	1	1	136019947	Late_Gata6_promoters
chr1	136019948	136019949	chr1:136019948-136019949_r1	.	.	136019948	136019949	0	1	1	136019947	Late_Gata6_promoters
chr15	100423287	100423288	chr15:100423287-100423288	.	.	100423287	100423288	0	1	1	100423286	Late_Gata6_promoters
chr7	144837800	144837801	chr7:144837800-144837801	.	.	144837800	144837801	0	1	1	144837799	Late_Gata6_promoters
chr15	76620016	76620017	chr15:76620016-76620017	.	.	76620016	76620017	0	1	1	76620009	Late_Gata6_promoters
chr4	111416960	111416961	chr4:111416960-111416961	.	.	111416960	111416961	0	1	1	111416959	Late_Gata6_promoters
chr2	152735965	152735966	chr2:152735965-152735966	.	.	152735965	152735966	0	1	1	152735964	Late_Gata6_promoters
chr10	88354866	88354867	chr10:88354866-88354867	.	.	88354866	88354867	0	1	1	88354858	Late_Gata6_promoters
chr12	100200844	100200845	chr12:100200844-100200845	.	.	100200844	100200845	0	1	1	100200843	Late_Gata6_promoters
chr12	100200844	100200845	chr12:100200844-100200845_r1	.	.	100200844	100200845	0	1	1	100200843	Late_Gata6_promoters
chr9	57163220	57163221	chr9:57163220-57163221	.	.	57163220	57163221	0	1	1	57163215	Late_Gata6_promoters
chr7	123463584	123463585	chr7:123463584-123463585	.	.	123463584	123463585	0	1	1	123463583	Late_Gata6_promoters
chr3	94587653	94587654	chr3:94587653-94587654	.	.	94587653	94587654	0	1	1	94587644	Late_Gata6_promoters
chr3	98339885	98339886	chr3:98339885-98339886	.	.	98339885	98339886	0	1	1	98339876	Late_Gata6_promoters
chr7	126760480	126760481	chr7:126760480-126760481	.	.	126760480	126760481	0	1	1	126760479	Late_Gata6_promoters
chr14	54462475	54462476	chr14:54462475-54462476	.	.	54462475	54462476	0	1	1	54462470	Late_Gata6_promoters
chr10	52232396	52232397	chr10:52232396-52232397	.	.	52232396	52232397	0	1	1	52232391	Late_Gata6_promoters
chr11	54102944	54102945	chr11:54102944-54102945	.	.	54102944	54102945	0	1	1	54102939	Late_Gata6_promoters
chr19	17357590	17357591	chr19:17357590-17357591	.	.	17357590	17357591	0	1	1	17357589	Late_Gata6_promoters
chr9	110740593	110740594	chr9:110740593-110740594	.	.	110740593	110740594	0	1	1	110740592	Late_Gata6_promoters
chr17	67702074	67702075	chr17:67702074-67702075	.	.	67702074	67702075	0	1	1	67702068	Late_Gata6_promoters
chr15	99125788	99125789	chr15:99125788-99125789	.	.	99125788	99125789	0	1	1	99125779	Late_Gata6_promoters
chr8	106167865	106167866	chr8:106167865-106167866_r1	.	.	106167865	106167866	0	1	1	106167864	Late_Gata6_promoters
chr8	106167865	106167866	chr8:106167865-106167866	.	.	106167865	106167866	0	1	1	106167864	Late_Gata6_promoters
chr11	69966645	69966646	chr11:69966645-69966646	.	.	69966645	69966646	0	1	1	69966639	Late_Gata6_promoters
chr11	69966645	69966646	chr11:69966645-69966646_r1	.	.	69966645	69966646	0	1	1	69966639	Late_Gata6_promoters
chr10	59402964	59402965	chr10:59402964-59402965	.	.	59402964	59402965	0	1	1	59402959	Late_Gata6_promoters
chr2	35463653	35463654	chr2:35463653-35463654	.	.	35463653	35463654	0	1	1	35463650	Late_Gata6_promoters
chr8	13498282	13498283	chr8:13498282-13498283	.	.	13498282	13498283	0	1	1	13498281	Late_Gata6_promoters
chr10	59404273	59404274	chr10:59404273-59404274	.	.	59404273	59404274	0	1	1	59404268	Late_Gata6_promoters
chr15	6390313	6390314	chr15:6390313-6390314	.	.	6390313	6390314	0	1	1	6390307	Late_Gata6_promoters
chr10	88501698	88501699	chr10:88501698-88501699	.	.	88501698	88501699	0	1	1	88501690	Late_Gata6_promoters
chr6	28424395	28424396	chr6:28424395-28424396	.	.	28424395	28424396	0	1	1	28424393	Late_Gata6_promoters
chr9	110745881	110745882	chr9:110745881-110745882	.	.	110745881	110745882	0	1	1	110745880	Late_Gata6_promoters
chr9	110745881	110745882	chr9:110745881-110745882_r2	.	.	110745881	110745882	0	1	1	110745880	Late_Gata6_promoters
chr9	110745881	110745882	chr9:110745881-110745882_r1	.	.	110745881	110745882	0	1	1	110745880	Late_Gata6_promoters
chr12	111817212	111817213	chr12:111817212-111817213	.	.	111817212	111817213	0	1	1	111817211	Late_Gata6_promoters
chr12	111817212	111817213	chr12:111817212-111817213_r1	.	.	111817212	111817213	0	1	1	111817211	Late_Gata6_promoters
chr15	78860052	78860053	chr15:78860052-78860053	.	.	78860052	78860053	0	1	1	78860045	Late_Gata6_promoters
chr11	46709146	46709147	chr11:46709146-46709147	.	.	46709146	46709147	0	1	1	46709142	Late_Gata6_promoters
chr6	88049214	88049215	chr6:88049214-88049215_r1	.	.	88049214	88049215	0	1	1	88049206	Late_Gata6_promoters
chr6	88049214	88049215	chr6:88049214-88049215	.	.	88049214	88049215	0	1	1	88049206	Late_Gata6_promoters
chr5	117981452	117981453	chr5:117981452-117981453	.	.	117981452	117981453	0	1	1	117981451	Late_Gata6_promoters
chr13	98930321	98930322	chr13:98930321-98930322	.	.	98930321	98930322	0	1	1	98930312	Late_Gata6_promoters
chr11	46695088	46695089	chr11:46695088-46695089	.	.	46695088	46695089	0	1	1	46695084	Late_Gata6_promoters
chr10	84536466	84536467	chr10:84536466-84536467	.	.	84536466	84536467	0	1	1	84536458	Late_Gata6_promoters
chr2	69136996	69136997	chr2:69136996-69136997	.	.	69136996	69136997	0	1	1	69136990	Late_Gata6_promoters
chr1	4496254	4496255	chr1:4496254-4496255	.	.	4496254	4496255	0	1	1	4496250	Late_Gata6_promoters
chr10	62525937	62525938	chr10:62525937-62525938	.	.	62525937	62525938	0	1	1	62525931	Late_Gata6_promoters
chr9	110750224	110750225	chr9:110750224-110750225	.	.	110750224	110750225	0	1	1	110750223	Late_Gata6_promoters
chr5	65761350	65761351	chr5:65761350-65761351	.	.	65761350	65761351	0	1	1	65761344	Late_Gata6_promoters
chr5	75145175	75145176	chr5:75145175-75145176	.	.	75145175	75145176	0	1	1	75145168	Late_Gata6_enhancers
chr9	71751256	71751257	chr9:71751256-71751257	.	.	71751256	71751257	0	1	1	71751249	Late_Gata6_enhancers
chr13	118707158	118707159	chr13:118707158-118707159	.	.	118707158	118707159	0	1	1	118707157	Late_Gata6_enhancers
chr13	5826219	5826220	chr13:5826219-5826220	.	.	5826219	5826220	0	1	1	5826214	Late_Gata6_enhancers
chr11	84944286	84944287	chr11:84944286-84944287	.	.	84944286	84944287	0	1	1	84944278	Late_Gata6_enhancers
chr11	55430616	55430617	chr11:55430616-55430617	.	.	55430616	55430617	0	1	1	55430611	Late_Gata6_enhancers
chr16	30046657	30046658	chr16:30046657-30046658	.	.	30046657	30046658	0	1	1	30046654	Late_Gata6_enhancers
chr16	92494060	92494061	chr16:92494060-92494061	.	.	92494060	92494061	0	1	1	92494051	Late_Gata6_enhancers
chr19	6285858	6285859	chr19:6285858-6285859	.	.	6285858	6285859	0	1	1	6285852	Late_Gata6_enhancers
chr7	130944572	130944573	chr7:130944572-130944573	.	.	130944572	130944573	0	1	1	130944571	Late_Gata6_enhancers
chr11	83889969	83889970	chr11:83889969-83889970	.	.	83889969	83889970	0	1	1	83889961	Late_Gata6_enhancers
chr1	4537643	4537644	chr1:4537643-4537644	.	.	4537643	4537644	0	1	1	4537639	Late_Gata6_enhancers
chr9	77912217	77912218	chr9:77912217-77912218	.	.	77912217	77912218	0	1	1	77912210	Late_Gata6_enhancers
chr13	5842226	5842227	chr13:5842226-5842227	.	.	5842226	5842227	0	1	1	5842221	Late_Gata6_enhancers
chr3	79908598	79908599	chr3:79908598-79908599	.	.	79908598	79908599	0	1	1	79908591	Late_Gata6_enhancers
chr6	122773095	122773096	chr6:122773095-122773096	.	.	122773095	122773096	0	1	1	122773094	Late_Gata6_enhancers
chr7	123326439	123326440	chr7:123326439-123326440	.	.	123326439	123326440	0	1	1	123326438	Late_Gata6_enhancers
chr1	119497796	119497797	chr1:119497796-119497797	.	.	119497796	119497797	0	1	1	119497795	Late_Gata6_enhancers
chr15	31382365	31382366	chr15:31382365-31382366	.	.	31382365	31382366	0	1	1	31382362	Late_Gata6_enhancers
chr10	62521870	62521871	chr10:62521870-62521871	.	.	62521870	62521871	0	1	1	62521864	Late_Gata6_enhancers
chr15	83444620	83444621	chr15:83444620-83444621	.	.	83444620	83444621	0	1	1	83444612	Late_Gata6_enhancers
chr6	16870255	16870256	chr6:16870255-16870256	.	.	16870255	16870256	0	1	1	16870254	Late_Gata6_enhancers
chr10	62520989	62520990	chr10:62520989-62520990	.	.	62520989	62520990	0	1	1	62520983	Late_Gata6_enhancers
chr1	153354806	153354807	chr1:153354806-153354807	.	.	153354806	153354807	0	1	1	153354805	Late_Gata6_enhancers
chr2	69604047	69604048	chr2:69604047-69604048	.	.	69604047	69604048	0	1	1	69604041	Late_Gata6_enhancers
chr6	37434928	37434929	chr6:37434928-37434929	.	.	37434928	37434929	0	1	1	37434925	Late_Gata6_enhancers
chr9	67077815	67077816	chr9:67077815-67077816	.	.	67077815	67077816	0	1	1	67077809	Late_Gata6_enhancers
chr2	112234459	112234460	chr2:112234459-112234460	.	.	112234459	112234460	0	1	1	112234458	Late_Gata6_enhancers
chr10	21844620	21844621	chr10:21844620-21844621	.	.	21844620	21844621	0	1	1	21844618	Late_Gata6_enhancers
chr5	122690657	122690658	chr5:122690657-122690658	.	.	122690657	122690658	0	1	1	122690656	Late_Gata6_enhancers
chr5	140795347	140795348	chr5:140795347-140795348	.	.	140795347	140795348	0	1	1	140795346	Late_Gata6_enhancers
chr11	83882824	83882825	chr11:83882824-83882825	.	.	83882824	83882825	0	1	1	83882816	Late_Gata6_enhancers
chr11	116004705	116004706	chr11:116004705-116004706	.	.	116004705	116004706	0	1	1	116004704	Late_Gata6_enhancers
chr15	27490985	27490986	chr15:27490985-27490986	.	.	27490985	27490986	0	1	1	27490983	Late_Gata6_enhancers
chr4	40839388	40839389	chr4:40839388-40839389	.	.	40839388	40839389	0	1	1	40839384	Late_Gata6_enhancers
chr2	122708242	122708243	chr2:122708242-122708243	.	.	122708242	122708243	0	1	1	122708241	Late_Gata6_enhancers
chr10	88350104	88350105	chr10:88350104-88350105	.	.	88350104	88350105	0	1	1	88350096	Late_Gata6_enhancers
chr19	9941161	9941162	chr19:9941161-9941162	.	.	9941161	9941162	0	1	1	9941152	Late_Gata6_enhancers
chr5	116019151	116019152	chr5:116019151-116019152	.	.	116019151	116019152	0	1	1	116019150	Late_Gata6_enhancers
chr3	94600130	94600131	chr3:94600130-94600131	.	.	94600130	94600131	0	1	1	94600121	Late_Gata6_enhancers
chr6	37398177	37398178	chr6:37398177-37398178	.	.	37398177	37398178	0	1	1	37398174	Late_Gata6_enhancers
chr6	122781308	122781309	chr6:122781308-122781309	.	.	122781308	122781309	0	1	1	122781307	Late_Gata6_enhancers
chr17	67685669	67685670	chr17:67685669-67685670	.	.	67685669	67685670	0	1	1	67685663	Late_Gata6_enhancers
chr14	54449399	54449400	chr14:54449399-54449400	.	.	54449399	54449400	0	1	1	54449394	Late_Gata6_enhancers
chr7	114141128	114141129	chr7:114141128-114141129	.	.	114141128	114141129	0	1	1	114141127	Late_Gata6_enhancers
chr1	4493573	4493574	chr1:4493573-4493574	.	.	4493573	4493574	0	1	1	4493569	Late_Gata6_enhancers
chr4	127371989	127371990	chr4:127371989-127371990	.	.	127371989	127371990	0	1	1	127371988	Late_Gata6_enhancers
chr5	103435530	103435531	chr5:103435530-103435531	.	.	103435530	103435531	0	1	1	103435529	Late_Gata6_enhancers
chr12	31256562	31256563	chr12:31256562-31256563	.	.	31256562	31256563	0	1	1	31256559	Late_Gata6_enhancers
chr4	40845578	40845579	chr4:40845578-40845579	.	.	40845578	40845579	0	1	1	40845574	Late_Gata6_enhancers
chr5	119668181	119668182	chr5:119668181-119668182	.	.	119668181	119668182	0	1	1	119668180	Late_Gata6_enhancers
chr9	85340531	85340532	chr9:85340531-85340532	.	.	85340531	85340532	0	1	1	85340523	Late_Gata6_enhancers
chr8	13490926	13490927	chr8:13490926-13490927	.	.	13490926	13490927	0	1	1	13490925	Late_Gata6_enhancers
chr8	117020188	117020189	chr8:117020188-117020189	.	.	117020188	117020189	0	1	1	117020187	Late_Gata6_enhancers
chr15	6375445	6375446	chr15:6375445-6375446	.	.	6375445	6375446	0	1	1	6375439	Late_Gata6_enhancers
chr6	37397429	37397430	chr6:37397429-37397430	.	.	37397429	37397430	0	1	1	37397426	Late_Gata6_enhancers
chr8	13490227	13490228	chr8:13490227-13490228	.	.	13490227	13490228	0	1	1	13490226	Late_Gata6_enhancers
chr9	86701925	86701926	chr9:86701925-86701926	.	.	86701925	86701926	0	1	1	86701917	Late_Gata6_enhancers
chr7	123457248	123457249	chr7:123457248-123457249	.	.	123457248	123457249	0	1	1	123457247	Late_Gata6_enhancers
chr13	59668775	59668776	chr13:59668775-59668776	.	.	59668775	59668776	0	1	1	59668770	Late_Gata6_enhancers
chr17	26663460	26663461	chr17:26663460-26663461	.	.	26663460	26663461	0	1	1	26663458	Late_Gata6_enhancers
chr15	94598560	94598561	chr15:94598560-94598561	.	.	94598560	94598561	0	1	1	94598551	Late_Gata6_enhancers
chr12	102424749	102424750	chr12:102424749-102424750	.	.	102424749	102424750	0	1	1	102424748	Late_Gata6_enhancers
chr7	98114853	98114854	chr7:98114853-98114854	.	.	98114853	98114854	0	1	1	98114844	Late_Gata6_enhancers
chr15	99115050	99115051	chr15:99115050-99115051	.	.	99115050	99115051	0	1	1	99115041	Late_Gata6_enhancers
chr17	42909308	42909309	chr17:42909308-42909309	.	.	42909308	42909309	0	1	1	42909304	Late_Gata6_enhancers
chr3	79883677	79883678	chr3:79883677-79883678	.	.	79883677	79883678	0	1	1	79883670	Late_Gata6_enhancers
chr2	13509852	13509853	chr2:13509852-13509853	.	.	13509852	13509853	0	1	1	13509851	Late_Gata6_enhancers
chr9	85372006	85372007	chr9:85372006-85372007	.	.	85372006	85372007	0	1	1	85371998	Late_Gata6_enhancers
chr12	17703120	17703121	chr12:17703120-17703121	.	.	17703120	17703121	0	1	1	17703119	Late_Gata6_enhancers
chr2	164439567	164439568	chr2:164439567-164439568	.	.	164439567	164439568	0	1	1	164439566	Late_Gata6_enhancers
chr2	148891826	148891827	chr2:148891826-148891827	.	.	148891826	148891827	0	1	1	148891825	Late_Gata6_enhancers
chr12	102420460	102420461	chr12:102420460-102420461	.	.	102420460	102420461	0	1	1	102420459	Late_Gata6_enhancers
chr9	66118474	66118475	chr9:66118474-66118475	.	.	66118474	66118475	0	1	1	66118468	Late_Gata6_enhancers
chr13	98942051	98942052	chr13:98942051-98942052	.	.	98942051	98942052	0	1	1	98942042	Late_Gata6_enhancers
chr19	36384569	36384570	chr19:36384569-36384570	.	.	36384569	36384570	0	1	1	36384566	Late_Gata6_enhancers
chr14	99261224	99261225	chr14:99261224-99261225	.	.	99261224	99261225	0	1	1	99261215	Late_Gata6_enhancers
chr19	11807368	11807369	chr19:11807368-11807369	.	.	11807368	11807369	0	1	1	11807367	Late_Gata6_enhancers
chr14	99264757	99264758	chr14:99264757-99264758	.	.	99264757	99264758	0	1	1	99264748	Late_Gata6_enhancers
chr7	130253751	130253752	chr7:130253751-130253752	.	.	130253751	130253752	0	1	1	130253750	Late_Gata6_enhancers
chr7	123459529	123459530	chr7:123459529-123459530	.	.	123459529	123459530	0	1	1	123459528	Late_Gata6_enhancers
chr5	122684587	122684588	chr5:122684587-122684588	.	.	122684587	122684588	0	1	1	122684586	Late_Gata6_enhancers
chr13	117215638	117215639	chr13:117215638-117215639	.	.	117215638	117215639	0	1	1	117215637	Late_Gata6_enhancers
chr7	35350200	35350201	chr7:35350200-35350201	.	.	35350200	35350201	0	1	1	35350197	Late_Gata6_enhancers
chr15	99116723	99116724	chr15:99116723-99116724	.	.	99116723	99116724	0	1	1	99116714	Late_Gata6_enhancers
chr1	170858105	170858106	chr1:170858105-170858106	.	.	170858105	170858106	0	1	1	170858104	Late_Gata6_enhancers
chr11	83804789	83804790	chr11:83804789-83804790	.	.	83804789	83804790	0	1	1	83804781	Late_Gata6_enhancers
chr5	28055746	28055747	chr5:28055746-28055747	.	.	28055746	28055747	0	1	1	28055744	Late_Gata6_enhancers
chr19	37520003	37520004	chr19:37520003-37520004	.	.	37520003	37520004	0	1	1	37520000	Late_Gata6_enhancers
chr15	83204957	83204958	chr15:83204957-83204958	.	.	83204957	83204958	0	1	1	83204949	Late_Gata6_enhancers
chr19	10014989	10014990	chr19:10014989-10014990	.	.	10014989	10014990	0	1	1	10014988	Late_Gata6_enhancers
chr4	141881706	141881707	chr4:141881706-141881707	.	.	141881706	141881707	0	1	1	141881705	Late_Gata6_enhancers
chr4	149191259	149191260	chr4:149191259-149191260	.	.	149191259	149191260	0	1	1	149191258	Late_Gata6_enhancers
chr12	31255379	31255380	chr12:31255379-31255380	.	.	31255379	31255380	0	1	1	31255376	Late_Gata6_enhancers
chr15	56732926	56732927	chr15:56732926-56732927	.	.	56732926	56732927	0	1	1	56732921	Late_Gata6_enhancers
chr6	85357097	85357098	chr6:85357097-85357098	.	.	85357097	85357098	0	1	1	85357089	Late_Gata6_enhancers
chr9	92531892	92531893	chr9:92531892-92531893	.	.	92531892	92531893	0	1	1	92531883	Late_Gata6_enhancers
chr19	37545917	37545918	chr19:37545917-37545918	.	.	37545917	37545918	0	1	1	37545914	Late_Gata6_enhancers
chr11	84968989	84968990	chr11:84968989-84968990	.	.	84968989	84968990	0	1	1	84968981	Late_Gata6_enhancers
chr4	141867307	141867308	chr4:141867307-141867308	.	.	141867307	141867308	0	1	1	141867306	Late_Gata6_enhancers
chr5	122701035	122701036	chr5:122701035-122701036	.	.	122701035	122701036	0	1	1	122701034	Late_Gata6_enhancers
chr6	137608434	137608435	chr6:137608434-137608435	.	.	137608434	137608435	0	1	1	137608433	Late_Gata6_enhancers
chr11	54468271	54468272	chr11:54468271-54468272	.	.	54468271	54468272	0	1	1	54468266	Late_Gata6_enhancers
chr3	65346177	65346178	chr3:65346177-65346178	.	.	65346177	65346178	0	1	1	65346171	Late_Gata6_enhancers
chr17	67683553	67683554	chr17:67683553-67683554	.	.	67683553	67683554	0	1	1	67683547	Late_Gata6_enhancers
chr9	71767106	71767107	chr9:71767106-71767107	.	.	71767106	71767107	0	1	1	71767099	Late_Gata6_enhancers
chr5	119648869	119648870	chr5:119648869-119648870	.	.	119648869	119648870	0	1	1	119648868	Late_Gata6_enhancers
chr10	84524483	84524484	chr10:84524483-84524484	.	.	84524483	84524484	0	1	1	84524475	Late_Gata6_enhancers
chr7	112711728	112711729	chr7:112711728-112711729	.	.	112711728	112711729	0	1	1	112711727	Late_Gata6_enhancers
chr18	53135646	53135647	chr18:53135646-53135647	.	.	53135646	53135647	0	1	1	53135641	Late_Gata6_enhancers
chr18	20673414	20673415	chr18:20673414-20673415	.	.	20673414	20673415	0	1	1	20673412	Late_Gata6_enhancers
chr11	85255680	85255681	chr11:85255680-85255681	.	.	85255680	85255681	0	1	1	85255672	Late_Gata6_enhancers
chr18	11009477	11009478	chr18:11009477-11009478	.	.	11009477	11009478	0	1	1	11009476	Late_Gata6_enhancers
chr8	11360859	11360860	chr8:11360859-11360860	.	.	11360859	11360860	0	1	1	11360858	Late_Gata6_enhancers
chr19	17333534	17333535	chr19:17333534-17333535	.	.	17333534	17333535	0	1	1	17333533	Late_Gata6_enhancers
chr9	90048275	90048276	chr9:90048275-90048276	.	.	90048275	90048276	0	1	1	90048266	Late_Gata6_enhancers
chr18	53147806	53147807	chr18:53147806-53147807	.	.	53147806	53147807	0	1	1	53147801	Late_Gata6_enhancers
chr5	103377533	103377534	chr5:103377533-103377534	.	.	103377533	103377534	0	1	1	103377532	Late_Gata6_enhancers
chr6	137628641	137628642	chr6:137628641-137628642	.	.	137628641	137628642	0	1	1	137628640	Late_Gata6_enhancers
chr2	69607885	69607886	chr2:69607885-69607886	.	.	69607885	69607886	0	1	1	69607879	Late_Gata6_enhancers
chr9	90039313	90039314	chr9:90039313-90039314	.	.	90039313	90039314	0	1	1	90039304	Late_Gata6_enhancers
chr1	164412868	164412869	chr1:164412868-164412869	.	.	164412868	164412869	0	1	1	164412867	Late_Gata6_enhancers
chr8	48001751	48001752	chr8:48001751-48001752	.	.	48001751	48001752	0	1	1	48001747	Late_Gata6_enhancers
chr16	30055947	30055948	chr16:30055947-30055948	.	.	30055947	30055948	0	1	1	30055944	Late_Gata6_enhancers
chr11	21348979	21348980	chr11:21348979-21348980	.	.	21348979	21348980	0	1	1	21348977	Late_Gata6_enhancers
chr7	35355512	35355513	chr7:35355512-35355513	.	.	35355512	35355513	0	1	1	35355509	Late_Gata6_enhancers
chr1	130759978	130759979	chr1:130759978-130759979	.	.	130759978	130759979	0	1	1	130759977	Late_Gata6_enhancers
chr13	64355651	64355652	chr13:64355651-64355652	.	.	64355651	64355652	0	1	1	64355645	Late_Gata6_enhancers
chr9	122389670	122389671	chr9:122389670-122389671	.	.	122389670	122389671	0	1	1	122389669	Late_Gata6_enhancers
chr9	92584179	92584180	chr9:92584179-92584180	.	.	92584179	92584180	0	1	1	92584170	Late_Gata6_enhancers
chr7	130974313	130974314	chr7:130974313-130974314	.	.	130974313	130974314	0	1	1	130974312	Late_Gata6_enhancers
chr1	164411808	164411809	chr1:164411808-164411809	.	.	164411808	164411809	0	1	1	164411807	Late_Gata6_enhancers
chr13	104865514	104865515	chr13:104865514-104865515	.	.	104865514	104865515	0	1	1	104865513	Late_Gata6_enhancers
chr1	164463735	164463736	chr1:164463735-164463736	.	.	164463735	164463736	0	1	1	164463734	Late_Gata6_enhancers
chr17	67668205	67668206	chr17:67668205-67668206	.	.	67668205	67668206	0	1	1	67668199	Late_Gata6_enhancers
chr18	76204764	76204765	chr18:76204764-76204765	.	.	76204764	76204765	0	1	1	76204757	Late_Gata6_enhancers
chr19	11815076	11815077	chr19:11815076-11815077	.	.	11815076	11815077	0	1	1	11815075	Late_Gata6_enhancers
chr9	90037065	90037066	chr9:90037065-90037066	.	.	90037065	90037066	0	1	1	90037056	Late_Gata6_enhancers
chr11	85253991	85253992	chr11:85253991-85253992	.	.	85253991	85253992	0	1	1	85253983	Late_Gata6_enhancers
chr6	37399856	37399857	chr6:37399856-37399857	.	.	37399856	37399857	0	1	1	37399853	Late_Gata6_enhancers
chr10	88374412	88374413	chr10:88374412-88374413	.	.	88374412	88374413	0	1	1	88374404	Late_Gata6_enhancers
chr8	94375704	94375705	chr8:94375704-94375705	.	.	94375704	94375705	0	1	1	94375695	Late_Gata6_enhancers
chr10	42493335	42493336	chr10:42493335-42493336	.	.	42493335	42493336	0	1	1	42493331	Late_Gata6_enhancers
chr2	148005303	148005304	chr2:148005303-148005304	.	.	148005303	148005304	0	1	1	148005302	Late_Gata6_enhancers
chr16	91005166	91005167	chr16:91005166-91005167	.	.	91005166	91005167	0	1	1	91005157	Late_Gata6_enhancers
chr15	31359640	31359641	chr15:31359640-31359641	.	.	31359640	31359641	0	1	1	31359637	Late_Gata6_enhancers
chr6	137645327	137645328	chr6:137645327-137645328	.	.	137645327	137645328	0	1	1	137645326	Late_Gata6_enhancers
chr8	69067988	69067989	chr8:69067988-69067989	.	.	69067988	69067989	0	1	1	69067982	Late_Gata6_enhancers
chr6	137671968	137671969	chr6:137671968-137671969	.	.	137671968	137671969	0	1	1	137671967	Late_Gata6_enhancers
chr19	36371685	36371686	chr19:36371685-36371686	.	.	36371685	36371686	0	1	1	36371682	Late_Gata6_enhancers
chr8	119813044	119813045	chr8:119813044-119813045	.	.	119813044	119813045	0	1	1	119813043	Late_Gata6_enhancers
chr11	83865495	83865496	chr11:83865495-83865496	.	.	83865495	83865496	0	1	1	83865487	Late_Gata6_enhancers
chr8	34970695	34970696	chr8:34970695-34970696	.	.	34970695	34970696	0	1	1	34970692	Late_Gata6_enhancers
chr19	40297672	40297673	chr19:40297672-40297673	.	.	40297672	40297673	0	1	1	40297668	Late_Gata6_enhancers
chr7	88262400	88262401	chr7:88262400-88262401	.	.	88262400	88262401	0	1	1	88262392	Late_Gata6_enhancers
chr6	72647603	72647604	chr6:72647603-72647604	.	.	72647603	72647604	0	1	1	72647596	Late_Gata6_enhancers
chr19	9955613	9955614	chr19:9955613-9955614	.	.	9955613	9955614	0	1	1	9955604	Late_Gata6_enhancers
chr3	27729198	27729199	chr3:27729198-27729199	.	.	27729198	27729199	0	1	1	27729196	Late_Gata6_enhancers
chr5	65731728	65731729	chr5:65731728-65731729	.	.	65731728	65731729	0	1	1	65731722	Late_Gata6_enhancers
chr10	78326472	78326473	chr10:78326472-78326473	.	.	78326472	78326473	0	1	1	78326465	Late_Gata6_enhancers
chr15	60814583	60814584	chr15:60814583-60814584	.	.	60814583	60814584	0	1	1	60814577	Late_Gata6_enhancers
chr8	11334661	11334662	chr8:11334661-11334662	.	.	11334661	11334662	0	1	1	11334660	Late_Gata6_enhancers
chr2	69150431	69150432	chr2:69150431-69150432	.	.	69150431	69150432	0	1	1	69150425	Late_Gata6_enhancers
chr5	122520257	122520258	chr5:122520257-122520258	.	.	122520257	122520258	0	1	1	122520256	Late_Gata6_enhancers
chr13	64367894	64367895	chr13:64367894-64367895	.	.	64367894	64367895	0	1	1	64367888	Late_Gata6_enhancers
chr11	85256454	85256455	chr11:85256454-85256455	.	.	85256454	85256455	0	1	1	85256446	Late_Gata6_enhancers
chr9	90041343	90041344	chr9:90041343-90041344	.	.	90041343	90041344	0	1	1	90041334	Late_Gata6_enhancers
chr5	107866240	107866241	chr5:107866240-107866241	.	.	107866240	107866241	0	1	1	107866239	Late_Gata6_enhancers
chr7	122013150	122013151	chr7:122013150-122013151	.	.	122013150	122013151	0	1	1	122013149	Late_Gata6_enhancers
chr5	117952093	117952094	chr5:117952093-117952094	.	.	117952093	117952094	0	1	1	117952092	Late_Gata6_enhancers
chr13	5832419	5832420	chr13:5832419-5832420	.	.	5832419	5832420	0	1	1	5832414	Late_Gata6_enhancers
chr10	121386008	121386009	chr10:121386008-121386009	.	.	121386008	121386009	0	1	1	121386007	Late_Gata6_enhancers
chr9	66605007	66605008	chr9:66605007-66605008	.	.	66605007	66605008	0	1	1	66605001	Late_Gata6_enhancers
chr4	142052455	142052456	chr4:142052455-142052456	.	.	142052455	142052456	0	1	1	142052454	Late_Gata6_enhancers
chr6	31613133	31613134	chr6:31613133-31613134	.	.	31613133	31613134	0	1	1	31613130	Late_Gata6_enhancers
chr19	40295697	40295698	chr19:40295697-40295698	.	.	40295697	40295698	0	1	1	40295693	Late_Gata6_enhancers
chr5	35118015	35118016	chr5:35118015-35118016	.	.	35118015	35118016	0	1	1	35118012	Late_Gata6_enhancers
chr18	74423276	74423277	chr18:74423276-74423277	.	.	74423276	74423277	0	1	1	74423269	Late_Gata6_enhancers
chr6	16853466	16853467	chr6:16853466-16853467	.	.	16853466	16853467	0	1	1	16853465	Late_Gata6_enhancers
chr7	75498919	75498920	chr7:75498919-75498920	.	.	75498919	75498920	0	1	1	75498912	Late_Gata6_enhancers
chr18	6776039	6776040	chr18:6776039-6776040	.	.	6776039	6776040	0	1	1	6776033	Late_Gata6_enhancers
chr13	117208373	117208374	chr13:117208373-117208374	.	.	117208373	117208374	0	1	1	117208372	Late_Gata6_enhancers
chr2	112220957	112220958	chr2:112220957-112220958	.	.	112220957	112220958	0	1	1	112220956	Late_Gata6_enhancers
chr16	30036180	30036181	chr16:30036180-30036181	.	.	30036180	30036181	0	1	1	30036177	Late_Gata6_enhancers
chr2	140690133	140690134	chr2:140690133-140690134	.	.	140690133	140690134	0	1	1	140690132	Late_Gata6_enhancers
chr10	56416259	56416260	chr10:56416259-56416260	.	.	56416259	56416260	0	1	1	56416254	Late_Gata6_enhancers
chr14	99304611	99304612	chr14:99304611-99304612	.	.	99304611	99304612	0	1	1	99304602	Late_Gata6_enhancers
chr9	64719681	64719682	chr9:64719681-64719682	.	.	64719681	64719682	0	1	1	64719675	Late_Gata6_enhancers
chr9	92523005	92523006	chr9:92523005-92523006	.	.	92523005	92523006	0	1	1	92522996	Late_Gata6_enhancers
chr7	132545205	132545206	chr7:132545205-132545206	.	.	132545205	132545206	0	1	1	132545204	Late_Gata6_enhancers
chr13	98946115	98946116	chr13:98946115-98946116	.	.	98946115	98946116	0	1	1	98946106	Late_Gata6_enhancers
chr7	123422918	123422919	chr7:123422918-123422919	.	.	123422918	123422919	0	1	1	123422917	Late_Gata6_enhancers
chr1	86040385	86040386	chr1:86040385-86040386	.	.	86040385	86040386	0	1	1	86040377	Late_Gata6_enhancers
chr15	31345517	31345518	chr15:31345517-31345518	.	.	31345517	31345518	0	1	1	31345514	Late_Gata6_enhancers
chr19	37558093	37558094	chr19:37558093-37558094	.	.	37558093	37558094	0	1	1	37558090	Late_Gata6_enhancers
chr8	11486231	11486232	chr8:11486231-11486232	.	.	11486231	11486232	0	1	1	11486230	Late_Gata6_enhancers
chr11	84977663	84977664	chr11:84977663-84977664	.	.	84977663	84977664	0	1	1	84977655	Late_Gata6_enhancers
chr5	35114034	35114035	chr5:35114034-35114035	.	.	35114034	35114035	0	1	1	35114031	Late_Gata6_enhancers
chr19	17328066	17328067	chr19:17328066-17328067	.	.	17328066	17328067	0	1	1	17328065	Late_Gata6_enhancers
chr5	67233765	67233766	chr5:67233765-67233766	.	.	67233765	67233766	0	1	1	67233759	Late_Gata6_enhancers
chr13	98896906	98896907	chr13:98896906-98896907	.	.	98896906	98896907	0	1	1	98896897	Late_Gata6_enhancers
chr13	49169924	49169925	chr13:49169924-49169925	.	.	49169924	49169925	0	1	1	49169920	Late_Gata6_enhancers
chr18	11082346	11082347	chr18:11082346-11082347	.	.	11082346	11082347	0	1	1	11082345	Late_Gata6_enhancers
chr2	122212970	122212971	chr2:122212970-122212971	.	.	122212970	122212971	0	1	1	122212969	Late_Gata6_enhancers
chr5	35152718	35152719	chr5:35152718-35152719	.	.	35152718	35152719	0	1	1	35152715	Late_Gata6_enhancers
chr2	80338736	80338737	chr2:80338736-80338737	.	.	80338736	80338737	0	1	1	80338728	Late_Gata6_enhancers
chr7	98071768	98071769	chr7:98071768-98071769	.	.	98071768	98071769	0	1	1	98071759	Late_Gata6_enhancers
chr9	92528325	92528326	chr9:92528325-92528326	.	.	92528325	92528326	0	1	1	92528316	Late_Gata6_enhancers
chr4	41496540	41496541	chr4:41496540-41496541	.	.	41496540	41496541	0	1	1	41496536	Late_Gata6_enhancers
chr7	88306017	88306018	chr7:88306017-88306018	.	.	88306017	88306018	0	1	1	88306009	Late_Gata6_enhancers
chr15	94568840	94568841	chr15:94568840-94568841	.	.	94568840	94568841	0	1	1	94568831	Late_Gata6_enhancers
chr4	149179685	149179686	chr4:149179685-149179686	.	.	149179685	149179686	0	1	1	149179684	Late_Gata6_enhancers
chr10	71128231	71128232	chr10:71128231-71128232	.	.	71128231	71128232	0	1	1	71128224	Late_Gata6_enhancers
chr9	66168399	66168400	chr9:66168399-66168400	.	.	66168399	66168400	0	1	1	66168393	Late_Gata6_enhancers
chr9	66110423	66110424	chr9:66110423-66110424	.	.	66110423	66110424	0	1	1	66110417	Late_Gata6_enhancers
chr15	27460976	27460977	chr15:27460976-27460977	.	.	27460976	27460977	0	1	1	27460974	Late_Gata6_enhancers
chr11	84172188	84172189	chr11:84172188-84172189	.	.	84172188	84172189	0	1	1	84172180	Late_Gata6_enhancers
chr19	40300017	40300018	chr19:40300017-40300018	.	.	40300017	40300018	0	1	1	40300013	Late_Gata6_enhancers
chr2	152652867	152652868	chr2:152652867-152652868	.	.	152652867	152652868	0	1	1	152652866	Late_Gata6_enhancers
chr8	34995968	34995969	chr8:34995968-34995969	.	.	34995968	34995969	0	1	1	34995965	Late_Gata6_enhancers
chr13	95847182	95847183	chr13:95847182-95847183	.	.	95847182	95847183	0	1	1	95847173	Late_Gata6_enhancers
chr4	111462530	111462531	chr4:111462530-111462531	.	.	111462530	111462531	0	1	1	111462529	Late_Gata6_enhancers
chr7	99365268	99365269	chr7:99365268-99365269	.	.	99365268	99365269	0	1	1	99365259	Late_Gata6_enhancers
chr2	35213623	35213624	chr2:35213623-35213624	.	.	35213623	35213624	0	1	1	35213620	Late_Gata6_enhancers
chr4	130182100	130182101	chr4:130182100-130182101	.	.	130182100	130182101	0	1	1	130182099	Late_Gata6_enhancers
chr13	49235840	49235841	chr13:49235840-49235841	.	.	49235840	49235841	0	1	1	49235836	Late_Gata6_enhancers
chr5	3970997	3970998	chr5:3970997-3970998	.	.	3970997	3970998	0	1	1	3970994	Late_Gata6_enhancers
chr14	73421410	73421411	chr14:73421410-73421411	.	.	73421410	73421411	0	1	1	73421403	Late_Gata6_enhancers
chr15	27460484	27460485	chr15:27460484-27460485	.	.	27460484	27460485	0	1	1	27460482	Late_Gata6_enhancers
chr2	65282843	65282844	chr2:65282843-65282844	.	.	65282843	65282844	0	1	1	65282837	Late_Gata6_enhancers
chr2	140704579	140704580	chr2:140704579-140704580	.	.	140704579	140704580	0	1	1	140704578	Late_Gata6_enhancers
chr11	85225121	85225122	chr11:85225121-85225122	.	.	85225121	85225122	0	1	1	85225113	Late_Gata6_enhancers
chr19	40598169	40598170	chr19:40598169-40598170	.	.	40598169	40598170	0	1	1	40598165	Late_Gata6_enhancers
chr18	20630094	20630095	chr18:20630094-20630095	.	.	20630094	20630095	0	1	1	20630092	Late_Gata6_enhancers
chr2	122247112	122247113	chr2:122247112-122247113	.	.	122247112	122247113	0	1	1	122247111	Late_Gata6_enhancers
chr4	111365106	111365107	chr4:111365106-111365107	.	.	111365106	111365107	0	1	1	111365105	Late_Gata6_enhancers
chr7	130219752	130219753	chr7:130219752-130219753	.	.	130219752	130219753	0	1	1	130219751	Late_Gata6_enhancers
chr19	37533071	37533072	chr19:37533071-37533072	.	.	37533071	37533072	0	1	1	37533068	Late_Gata6_enhancers
chr19	40570962	40570963	chr19:40570962-40570963	.	.	40570962	40570963	0	1	1	40570958	Late_Gata6_enhancers
chr19	37523871	37523872	chr19:37523871-37523872	.	.	37523871	37523872	0	1	1	37523868	Late_Gata6_enhancers
chr9	92539489	92539490	chr9:92539489-92539490	.	.	92539489	92539490	0	1	1	92539480	Late_Gata6_enhancers
chr9	100630925	100630926	chr9:100630925-100630926	.	.	100630925	100630926	0	1	1	100630924	Late_Gata6_enhancers
chr2	62368940	62368941	chr2:62368940-62368941	.	.	62368940	62368941	0	1	1	62368934	Late_Gata6_enhancers
chr2	148024134	148024135	chr2:148024134-148024135	.	.	148024134	148024135	0	1	1	148024133	Late_Gata6_enhancers
chr2	148001875	148001876	chr2:148001875-148001876	.	.	148001875	148001876	0	1	1	148001874	Late_Gata6_enhancers
chr1	164415510	164415511	chr1:164415510-164415511	.	.	164415510	164415511	0	1	1	164415509	Late_Gata6_enhancers
chr13	95653663	95653664	chr13:95653663-95653664	.	.	95653663	95653664	0	1	1	95653654	Late_Gata6_enhancers
chr9	57188492	57188493	chr9:57188492-57188493	.	.	57188492	57188493	0	1	1	57188487	Late_Gata6_enhancers
chr19	46728195	46728196	chr19:46728195-46728196	.	.	46728195	46728196	0	1	1	46728191	Late_Gata6_enhancers
chr1	179715166	179715167	chr1:179715166-179715167	.	.	179715166	179715167	0	1	1	179715165	Late_Gata6_enhancers
chr3	30771436	30771437	chr3:30771436-30771437	.	.	30771436	30771437	0	1	1	30771433	Late_Gata6_enhancers
chr8	31884919	31884920	chr8:31884919-31884920	.	.	31884919	31884920	0	1	1	31884916	Late_Gata6_enhancers
chr5	122731418	122731419	chr5:122731418-122731419	.	.	122731418	122731419	0	1	1	122731417	Late_Gata6_enhancers
chr3	79911313	79911314	chr3:79911313-79911314	.	.	79911313	79911314	0	1	1	79911306	Late_Gata6_enhancers
chr11	21343209	21343210	chr11:21343209-21343210	.	.	21343209	21343210	0	1	1	21343207	Late_Gata6_enhancers
chr3	94577928	94577929	chr3:94577928-94577929	.	.	94577928	94577929	0	1	1	94577919	Late_Gata6_enhancers
chr17	44156269	44156270	chr17:44156269-44156270	.	.	44156269	44156270	0	1	1	44156265	Late_Gata6_enhancers
chr6	37392892	37392893	chr6:37392892-37392893	.	.	37392892	37392893	0	1	1	37392889	Late_Gata6_enhancers
chr1	167417180	167417181	chr1:167417180-167417181	.	.	167417180	167417181	0	1	1	167417179	Late_Gata6_enhancers
chr13	38555291	38555292	chr13:38555291-38555292	.	.	38555291	38555292	0	1	1	38555288	Late_Gata6_enhancers
chr6	16856101	16856102	chr6:16856101-16856102	.	.	16856101	16856102	0	1	1	16856100	Late_Gata6_enhancers
chr2	35233357	35233358	chr2:35233357-35233358	.	.	35233357	35233358	0	1	1	35233354	Late_Gata6_enhancers
chr9	85343597	85343598	chr9:85343597-85343598	.	.	85343597	85343598	0	1	1	85343589	Late_Gata6_enhancers
chr14	72750670	72750671	chr14:72750670-72750671	.	.	72750670	72750671	0	1	1	72750663	Late_Gata6_enhancers
chr15	8676504	8676505	chr15:8676504-8676505	.	.	8676504	8676505	0	1	1	8676496	Late_Gata6_enhancers
chr10	59400748	59400749	chr10:59400748-59400749	.	.	59400748	59400749	0	1	1	59400743	Late_Gata6_enhancers
chr10	71153290	71153291	chr10:71153290-71153291	.	.	71153290	71153291	0	1	1	71153283	Late_Gata6_enhancers
chr11	55434311	55434312	chr11:55434311-55434312	.	.	55434311	55434312	0	1	1	55434306	Late_Gata6_enhancers
chr1	167389729	167389730	chr1:167389729-167389730	.	.	167389729	167389730	0	1	1	167389728	Late_Gata6_enhancers
chr9	59535146	59535147	chr9:59535146-59535147	.	.	59535146	59535147	0	1	1	59535141	Late_Gata6_enhancers
chr2	13482518	13482519	chr2:13482518-13482519	.	.	13482518	13482519	0	1	1	13482517	Late_Gata6_enhancers
chr15	8685241	8685242	chr15:8685241-8685242	.	.	8685241	8685242	0	1	1	8685233	Late_Gata6_enhancers
chr3	79856740	79856741	chr3:79856740-79856741	.	.	79856740	79856741	0	1	1	79856733	Late_Gata6_enhancers
chr2	163574175	163574176	chr2:163574175-163574176	.	.	163574175	163574176	0	1	1	163574174	Late_Gata6_enhancers
chr10	121398478	121398479	chr10:121398478-121398479	.	.	121398478	121398479	0	1	1	121398477	Late_Gata6_enhancers
chr7	80916128	80916129	chr7:80916128-80916129	.	.	80916128	80916129	0	1	1	80916120	Late_Gata6_enhancers
chr15	31196916	31196917	chr15:31196916-31196917	.	.	31196916	31196917	0	1	1	31196913	Late_Gata6_enhancers
chr9	75556557	75556558	chr9:75556557-75556558	.	.	75556557	75556558	0	1	1	75556550	Late_Gata6_enhancers
chr2	3245751	3245752	chr2:3245751-3245752	.	.	3245751	3245752	0	1	1	3245748	Late_Gata6_enhancers
chr12	17645680	17645681	chr12:17645680-17645681	.	.	17645680	17645681	0	1	1	17645679	Late_Gata6_enhancers
chr1	79899316	79899317	chr1:79899316-79899317	.	.	79899316	79899317	0	1	1	79899309	Late_Gata6_enhancers
chr7	112031561	112031562	chr7:112031561-112031562	.	.	112031561	112031562	0	1	1	112031560	Late_Gata6_enhancers
chr15	8687927	8687928	chr15:8687927-8687928	.	.	8687927	8687928	0	1	1	8687919	Late_Gata6_enhancers
chr9	92244589	92244590	chr9:92244589-92244590	.	.	92244589	92244590	0	1	1	92244580	Late_Gata6_enhancers
chr18	33237999	33238000	chr18:33237999-33238000	.	.	33237999	33238000	0	1	1	33237996	Late_Gata6_enhancers

## Sheet: Fig3B
#chrom	start	end	name	score	strand	thickStart	thickEnd	itemRGB	blockCount	blockSizes	blockStart	deepTools_group
chr6	37825585	37825586	chr6:37825585-37825586	.	.	37825585	37825586	0	1	1	37825582	Nanog_INT_Gata6(377)
chr17	70866430	70866431	chr17:70866430-70866431	.	.	70866430	70866431	0	1	1	70866423	Nanog_INT_Gata6(377)
chr13	95534375	95534376	chr13:95534375-95534376	.	.	95534375	95534376	0	1	1	95534366	Nanog_INT_Gata6(377)
chr6	39434354	39434355	chr6:39434354-39434355	.	.	39434354	39434355	0	1	1	39434351	Nanog_INT_Gata6(377)
chr4	99636245	99636246	chr4:99636245-99636246	.	.	99636245	99636246	0	1	1	99636236	Nanog_INT_Gata6(377)
chr1	72793527	72793528	chr1:72793527-72793528	.	.	72793527	72793528	0	1	1	72793520	Nanog_INT_Gata6(377)
chr13	95535920	95535921	chr13:95535920-95535921	.	.	95535920	95535921	0	1	1	95535911	Nanog_INT_Gata6(377)
chr5	104443033	104443034	chr5:104443033-104443034	.	.	104443033	104443034	0	1	1	104443032	Nanog_INT_Gata6(377)
chr5	104444307	104444308	chr5:104444307-104444308	.	.	104444307	104444308	0	1	1	104444306	Nanog_INT_Gata6(377)
chr15	81969634	81969635	chr15:81969634-81969635	.	.	81969634	81969635	0	1	1	81969626	Nanog_INT_Gata6(377)
chr13	44705661	44705662	chr13:44705661-44705662	.	.	44705661	44705662	0	1	1	44705657	Nanog_INT_Gata6(377)
chr16	48475405	48475406	chr16:48475405-48475406	.	.	48475405	48475406	0	1	1	48475401	Nanog_INT_Gata6(377)
chr16	64885580	64885581	chr16:64885580-64885581	.	.	64885580	64885581	0	1	1	64885574	Nanog_INT_Gata6(377)
chr6	65023292	65023293	chr6:65023292-65023293	.	.	65023292	65023293	0	1	1	65023286	Nanog_INT_Gata6(377)
chr15	81967943	81967944	chr15:81967943-81967944	.	.	81967943	81967944	0	1	1	81967935	Nanog_INT_Gata6(377)
chr6	39446330	39446331	chr6:39446330-39446331	.	.	39446330	39446331	0	1	1	39446327	Nanog_INT_Gata6(377)
chr7	140959549	140959550	chr7:140959549-140959550	.	.	140959549	140959550	0	1	1	140959548	Nanog_INT_Gata6(377)
chr16	64884626	64884627	chr16:64884626-64884627	.	.	64884626	64884627	0	1	1	64884620	Nanog_INT_Gata6(377)
chr16	22411881	22411882	chr16:22411881-22411882	.	.	22411881	22411882	0	1	1	22411879	Nanog_INT_Gata6(377)
chr1	87226808	87226809	chr1:87226808-87226809	.	.	87226808	87226809	0	1	1	87226800	Nanog_INT_Gata6(377)
chr13	44722333	44722334	chr13:44722333-44722334	.	.	44722333	44722334	0	1	1	44722329	Nanog_INT_Gata6(377)
chr16	22413018	22413019	chr16:22413018-22413019	.	.	22413018	22413019	0	1	1	22413016	Nanog_INT_Gata6(377)
chr6	39446043	39446044	chr6:39446043-39446044	.	.	39446043	39446044	0	1	1	39446040	Nanog_INT_Gata6(377)
chr16	64884108	64884109	chr16:64884108-64884109	.	.	64884108	64884109	0	1	1	64884102	Nanog_INT_Gata6(377)
chr16	84779361	84779362	chr16:84779361-84779362	.	.	84779361	84779362	0	1	1	84779353	Nanog_INT_Gata6(377)
chr4	54987349	54987350	chr4:54987349-54987350	.	.	54987349	54987350	0	1	1	54987344	Nanog_INT_Gata6(377)
chr19	7261670	7261671	chr19:7261670-7261671	.	.	7261670	7261671	0	1	1	7261663	Nanog_INT_Gata6(377)
chr19	14622485	14622486	chr19:14622485-14622486	.	.	14622485	14622486	0	1	1	14622484	Nanog_INT_Gata6(377)
chr9	110947419	110947420	chr9:110947419-110947420	.	.	110947419	110947420	0	1	1	110947418	Nanog_INT_Gata6(377)
chr6	122702659	122702660	chr6:122702659-122702660	.	.	122702659	122702660	0	1	1	122702658	Nanog_INT_Gata6(377)
chr3	157932256	157932257	chr3:157932256-157932257	.	.	157932256	157932257	0	1	1	157932255	Nanog_INT_Gata6(377)
chr14	48701248	48701249	chr14:48701248-48701249	.	.	48701248	48701249	0	1	1	48701244	Nanog_INT_Gata6(377)
chr1	182030457	182030458	chr1:182030457-182030458	.	.	182030457	182030458	0	1	1	182030456	Nanog_INT_Gata6(377)
chr5	92101740	92101741	chr5:92101740-92101741	.	.	92101740	92101741	0	1	1	92101731	Nanog_INT_Gata6(377)
chr19	14623555	14623556	chr19:14623555-14623556	.	.	14623555	14623556	0	1	1	14623554	Nanog_INT_Gata6(377)
chr16	84769444	84769445	chr16:84769444-84769445	.	.	84769444	84769445	0	1	1	84769436	Nanog_INT_Gata6(377)
chr1	182031312	182031313	chr1:182031312-182031313	.	.	182031312	182031313	0	1	1	182031311	Nanog_INT_Gata6(377)
chr7	133029741	133029742	chr7:133029741-133029742	.	.	133029741	133029742	0	1	1	133029740	Nanog_INT_Gata6(377)
chr9	110946571	110946572	chr9:110946571-110946572	.	.	110946571	110946572	0	1	1	110946570	Nanog_INT_Gata6(377)
chr2	163052831	163052832	chr2:163052831-163052832	.	.	163052831	163052832	0	1	1	163052830	Nanog_INT_Gata6(377)
chr6	145061627	145061628	chr6:145061627-145061628	.	.	145061627	145061628	0	1	1	145061626	Nanog_INT_Gata6(377)
chr6	37857664	37857665	chr6:37857664-37857665	.	.	37857664	37857665	0	1	1	37857661	Nanog_INT_Gata6(377)
chr5	53555610	53555611	chr5:53555610-53555611	.	.	53555610	53555611	0	1	1	53555605	Nanog_INT_Gata6(377)
chr6	122342341	122342342	chr6:122342341-122342342	.	.	122342341	122342342	0	1	1	122342340	Nanog_INT_Gata6(377)
chr13	34130208	34130209	chr13:34130208-34130209	.	.	34130208	34130209	0	1	1	34130205	Nanog_INT_Gata6(377)
chr1	156668907	156668908	chr1:156668907-156668908	.	.	156668907	156668908	0	1	1	156668906	Nanog_INT_Gata6(377)
chr2	52072091	52072092	chr2:52072091-52072092	.	.	52072091	52072092	0	1	1	52072086	Nanog_INT_Gata6(377)
chr11	8635116	8635117	chr11:8635116-8635117	.	.	8635116	8635117	0	1	1	8635108	Nanog_INT_Gata6(377)
chr6	122340733	122340734	chr6:122340733-122340734	.	.	122340733	122340734	0	1	1	122340732	Nanog_INT_Gata6(377)
chr12	4898255	4898256	chr12:4898255-4898256	.	.	4898255	4898256	0	1	1	4898251	Nanog_INT_Gata6(377)
chr13	6642631	6642632	chr13:6642631-6642632	.	.	6642631	6642632	0	1	1	6642625	Nanog_INT_Gata6(377)
chr4	83329778	83329779	chr4:83329778-83329779	.	.	83329778	83329779	0	1	1	83329770	Nanog_INT_Gata6(377)
chr6	65024868	65024869	chr6:65024868-65024869	.	.	65024868	65024869	0	1	1	65024862	Nanog_INT_Gata6(377)
chr2	163051846	163051847	chr2:163051846-163051847	.	.	163051846	163051847	0	1	1	163051845	Nanog_INT_Gata6(377)
chr13	44728660	44728661	chr13:44728660-44728661	.	.	44728660	44728661	0	1	1	44728656	Nanog_INT_Gata6(377)
chr3	157934606	157934607	chr3:157934606-157934607	.	.	157934606	157934607	0	1	1	157934605	Nanog_INT_Gata6(377)
chr4	99675311	99675312	chr4:99675311-99675312	.	.	99675311	99675312	0	1	1	99675302	Nanog_INT_Gata6(377)
chr2	119464106	119464107	chr2:119464106-119464107	.	.	119464106	119464107	0	1	1	119464105	Nanog_INT_Gata6(377)
chr9	78374919	78374920	chr9:78374919-78374920	.	.	78374919	78374920	0	1	1	78374912	Nanog_INT_Gata6(377)
chr16	22402818	22402819	chr16:22402818-22402819	.	.	22402818	22402819	0	1	1	22402816	Nanog_INT_Gata6(377)
chr17	70828363	70828364	chr17:70828363-70828364	.	.	70828363	70828364	0	1	1	70828356	Nanog_INT_Gata6(377)
chr10	95456393	95456394	chr10:95456393-95456394	.	.	95456393	95456394	0	1	1	95456384	Nanog_INT_Gata6(377)
chr8	111939862	111939863	chr8:111939862-111939863	.	.	111939862	111939863	0	1	1	111939861	Nanog_INT_Gata6(377)
chr13	34109764	34109765	chr13:34109764-34109765	.	.	34109764	34109765	0	1	1	34109761	Nanog_INT_Gata6(377)
chr4	84662533	84662534	chr4:84662533-84662534	.	.	84662533	84662534	0	1	1	84662525	Nanog_INT_Gata6(377)
chr3	122936882	122936883	chr3:122936882-122936883	.	.	122936882	122936883	0	1	1	122936881	Nanog_INT_Gata6(377)
chr18	20923134	20923135	chr18:20923134-20923135	.	.	20923134	20923135	0	1	1	20923132	Nanog_INT_Gata6(377)
chr4	143306478	143306479	chr4:143306478-143306479	.	.	143306478	143306479	0	1	1	143306477	Nanog_INT_Gata6(377)
chr14	63500537	63500538	chr14:63500537-63500538	.	.	63500537	63500538	0	1	1	63500531	Nanog_INT_Gata6(377)
chr13	34132081	34132082	chr13:34132081-34132082	.	.	34132081	34132082	0	1	1	34132078	Nanog_INT_Gata6(377)
chr5	134942968	134942969	chr5:134942968-134942969	.	.	134942968	134942969	0	1	1	134942967	Nanog_INT_Gata6(377)
chr1	156669765	156669766	chr1:156669765-156669766	.	.	156669765	156669766	0	1	1	156669764	Nanog_INT_Gata6(377)
chr17	35504096	35504097	chr17:35504096-35504097	.	.	35504096	35504097	0	1	1	35504093	Nanog_INT_Gata6(377)
chr4	83328569	83328570	chr4:83328569-83328570	.	.	83328569	83328570	0	1	1	83328561	Nanog_INT_Gata6(377)
chr17	36997532	36997533	chr17:36997532-36997533	.	.	36997532	36997533	0	1	1	36997529	Nanog_INT_Gata6(377)
chr8	72334400	72334401	chr8:72334400-72334401	.	.	72334400	72334401	0	1	1	72334393	Nanog_INT_Gata6(377)
chr6	65021990	65021991	chr6:65021990-65021991	.	.	65021990	65021991	0	1	1	65021984	Nanog_INT_Gata6(377)
chr19	14598243	14598244	chr19:14598243-14598244	.	.	14598243	14598244	0	1	1	14598242	Nanog_INT_Gata6(377)
chr17	35502857	35502858	chr17:35502857-35502858	.	.	35502857	35502858	0	1	1	35502854	Nanog_INT_Gata6(377)
chr15	81965165	81965166	chr15:81965165-81965166	.	.	81965165	81965166	0	1	1	81965157	Nanog_INT_Gata6(377)
chr16	32637201	32637202	chr16:32637201-32637202	.	.	32637201	32637202	0	1	1	32637198	Nanog_INT_Gata6(377)
chr14	63502003	63502004	chr14:63502003-63502004	.	.	63502003	63502004	0	1	1	63501997	Nanog_INT_Gata6(377)
chr16	22404004	22404005	chr16:22404004-22404005	.	.	22404004	22404005	0	1	1	22404002	Nanog_INT_Gata6(377)
chr17	36995681	36995682	chr17:36995681-36995682	.	.	36995681	36995682	0	1	1	36995678	Nanog_INT_Gata6(377)
chr6	145069101	145069102	chr6:145069101-145069102	.	.	145069101	145069102	0	1	1	145069100	Nanog_INT_Gata6(377)
chr11	12457763	12457764	chr11:12457763-12457764	.	.	12457763	12457764	0	1	1	12457762	Nanog_INT_Gata6(377)
chr15	79905394	79905395	chr15:79905394-79905395	.	.	79905394	79905395	0	1	1	79905387	Nanog_INT_Gata6(377)
chr7	45568303	45568304	chr7:45568303-45568304	.	.	45568303	45568304	0	1	1	45568299	Nanog_INT_Gata6(377)
chr5	104434237	104434238	chr5:104434237-104434238	.	.	104434237	104434238	0	1	1	104434236	Nanog_INT_Gata6(377)
chr13	34129389	34129390	chr13:34129389-34129390	.	.	34129389	34129390	0	1	1	34129386	Nanog_INT_Gata6(377)
chr4	83330606	83330607	chr4:83330606-83330607	.	.	83330606	83330607	0	1	1	83330598	Nanog_INT_Gata6(377)
chr6	148992500	148992501	chr6:148992500-148992501	.	.	148992500	148992501	0	1	1	148992499	Nanog_INT_Gata6(377)
chr1	52953613	52953614	chr1:52953613-52953614	.	.	52953613	52953614	0	1	1	52953608	Nanog_INT_Gata6(377)
chr4	99670349	99670350	chr4:99670349-99670350	.	.	99670349	99670350	0	1	1	99670340	Nanog_INT_Gata6(377)
chr5	134942093	134942094	chr5:134942093-134942094	.	.	134942093	134942094	0	1	1	134942092	Nanog_INT_Gata6(377)
chr2	29152108	29152109	chr2:29152108-29152109	.	.	29152108	29152109	0	1	1	29152106	Nanog_INT_Gata6(377)
chr4	40238681	40238682	chr4:40238681-40238682	.	.	40238681	40238682	0	1	1	40238677	Nanog_INT_Gata6(377)
chr6	82613304	82613305	chr6:82613304-82613305	.	.	82613304	82613305	0	1	1	82613296	Nanog_INT_Gata6(377)
chr15	59066375	59066376	chr15:59066375-59066376	.	.	59066375	59066376	0	1	1	59066370	Nanog_INT_Gata6(377)
chr8	90812410	90812411	chr8:90812410-90812411	.	.	90812410	90812411	0	1	1	90812401	Nanog_INT_Gata6(377)
chr4	54932940	54932941	chr4:54932940-54932941	.	.	54932940	54932941	0	1	1	54932935	Nanog_INT_Gata6(377)
chr6	82688802	82688803	chr6:82688802-82688803	.	.	82688802	82688803	0	1	1	82688794	Nanog_INT_Gata6(377)
chr4	99642013	99642014	chr4:99642013-99642014	.	.	99642013	99642014	0	1	1	99642004	Nanog_INT_Gata6(377)
chr13	44751862	44751863	chr13:44751862-44751863	.	.	44751862	44751863	0	1	1	44751858	Nanog_INT_Gata6(377)
chr11	107458473	107458474	chr11:107458473-107458474	.	.	107458473	107458474	0	1	1	107458472	Nanog_INT_Gata6(377)
chr11	9117162	9117163	chr11:9117162-9117163	.	.	9117162	9117163	0	1	1	9117153	Nanog_INT_Gata6(377)
chr13	95527120	95527121	chr13:95527120-95527121	.	.	95527120	95527121	0	1	1	95527111	Nanog_INT_Gata6(377)
chr3	157921512	157921513	chr3:157921512-157921513	.	.	157921512	157921513	0	1	1	157921511	Nanog_INT_Gata6(377)
chr2	109942236	109942237	chr2:109942236-109942237	.	.	109942236	109942237	0	1	1	109942235	Nanog_INT_Gata6(377)
chr7	24517386	24517387	chr7:24517386-24517387	.	.	24517386	24517387	0	1	1	24517384	Nanog_INT_Gata6(377)
chr13	95525652	95525653	chr13:95525652-95525653	.	.	95525652	95525653	0	1	1	95525643	Nanog_INT_Gata6(377)
chr6	145070838	145070839	chr6:145070838-145070839	.	.	145070838	145070839	0	1	1	145070837	Nanog_INT_Gata6(377)
chr10	62897026	62897027	chr10:62897026-62897027	.	.	62897026	62897027	0	1	1	62897020	Nanog_INT_Gata6(377)
chr5	53542117	53542118	chr5:53542117-53542118	.	.	53542117	53542118	0	1	1	53542112	Nanog_INT_Gata6(377)
chr8	27262671	27262672	chr8:27262671-27262672	.	.	27262671	27262672	0	1	1	27262669	Nanog_INT_Gata6(377)
chr11	9115958	9115959	chr11:9115958-9115959	.	.	9115958	9115959	0	1	1	9115949	Nanog_INT_Gata6(377)
chr18	20944084	20944085	chr18:20944084-20944085	.	.	20944084	20944085	0	1	1	20944082	Nanog_INT_Gata6(377)
chr4	40221258	40221259	chr4:40221258-40221259	.	.	40221258	40221259	0	1	1	40221254	Nanog_INT_Gata6(377)
chr9	78364938	78364939	chr9:78364938-78364939	.	.	78364938	78364939	0	1	1	78364931	Nanog_INT_Gata6(377)
chr7	3206695	3206696	chr7:3206695-3206696	.	.	3206695	3206696	0	1	1	3206692	Nanog_INT_Gata6(377)
chr9	78366316	78366317	chr9:78366316-78366317	.	.	78366316	78366317	0	1	1	78366309	Nanog_INT_Gata6(377)
chr11	46056847	46056848	chr11:46056847-46056848	.	.	46056847	46056848	0	1	1	46056843	Nanog_INT_Gata6(377)
chr11	96796343	96796344	chr11:96796343-96796344	.	.	96796343	96796344	0	1	1	96796334	Nanog_INT_Gata6(377)
chr6	145079809	145079810	chr6:145079809-145079810	.	.	145079809	145079810	0	1	1	145079808	Nanog_INT_Gata6(377)
chr15	59069152	59069153	chr15:59069152-59069153	.	.	59069152	59069153	0	1	1	59069147	Nanog_INT_Gata6(377)
chr10	62893102	62893103	chr10:62893102-62893103	.	.	62893102	62893103	0	1	1	62893096	Nanog_INT_Gata6(377)
chr12	38784383	38784384	chr12:38784383-38784384	.	.	38784383	38784384	0	1	1	38784380	Nanog_INT_Gata6(377)
chr8	27261131	27261132	chr8:27261131-27261132	.	.	27261131	27261132	0	1	1	27261129	Nanog_INT_Gata6(377)
chr14	46412877	46412878	chr14:46412877-46412878	.	.	46412877	46412878	0	1	1	46412873	Nanog_INT_Gata6(377)
chr15	59070708	59070709	chr15:59070708-59070709	.	.	59070708	59070709	0	1	1	59070703	Nanog_INT_Gata6(377)
chr15	79907109	79907110	chr15:79907109-79907110	.	.	79907109	79907110	0	1	1	79907102	Nanog_INT_Gata6(377)
chr6	148957121	148957122	chr6:148957121-148957122	.	.	148957121	148957122	0	1	1	148957120	Nanog_INT_Gata6(377)
chr18	74801837	74801838	chr18:74801837-74801838	.	.	74801837	74801838	0	1	1	74801830	Nanog_INT_Gata6(377)
chr7	144858696	144858697	chr7:144858696-144858697	.	.	144858696	144858697	0	1	1	144858695	Nanog_INT_Gata6(377)
chr17	87471869	87471870	chr17:87471869-87471870	.	.	87471869	87471870	0	1	1	87471861	Nanog_INT_Gata6(377)
chr10	78048470	78048471	chr10:78048470-78048471	.	.	78048470	78048471	0	1	1	78048463	Nanog_INT_Gata6(377)
chr6	148956184	148956185	chr6:148956184-148956185	.	.	148956184	148956185	0	1	1	148956183	Nanog_INT_Gata6(377)
chr18	74802424	74802425	chr18:74802424-74802425	.	.	74802424	74802425	0	1	1	74802417	Nanog_INT_Gata6(377)
chr7	45577683	45577684	chr7:45577683-45577684	.	.	45577683	45577684	0	1	1	45577679	Nanog_INT_Gata6(377)
chr1	71673778	71673779	chr1:71673778-71673779	.	.	71673778	71673779	0	1	1	71673771	Nanog_INT_Gata6(377)
chr13	95569537	95569538	chr13:95569537-95569538	.	.	95569537	95569538	0	1	1	95569528	Nanog_INT_Gata6(377)
chr8	57490186	57490187	chr8:57490186-57490187	.	.	57490186	57490187	0	1	1	57490181	Nanog_INT_Gata6(377)
chr19	38054726	38054727	chr19:38054726-38054727	.	.	38054726	38054727	0	1	1	38054723	Nanog_INT_Gata6(377)
chr8	90851757	90851758	chr8:90851757-90851758	.	.	90851757	90851758	0	1	1	90851748	Nanog_INT_Gata6(377)
chr4	98747359	98747360	chr4:98747359-98747360	.	.	98747359	98747360	0	1	1	98747350	Nanog_INT_Gata6(377)
chr2	29142485	29142486	chr2:29142485-29142486	.	.	29142485	29142486	0	1	1	29142483	Nanog_INT_Gata6(377)
chr6	92246553	92246554	chr6:92246553-92246554	.	.	92246553	92246554	0	1	1	92246544	Nanog_INT_Gata6(377)
chr12	38778727	38778728	chr12:38778727-38778728	.	.	38778727	38778728	0	1	1	38778724	Nanog_INT_Gata6(377)
chr11	12467355	12467356	chr11:12467355-12467356	.	.	12467355	12467356	0	1	1	12467354	Nanog_INT_Gata6(377)
chr8	72354555	72354556	chr8:72354555-72354556	.	.	72354555	72354556	0	1	1	72354548	Nanog_INT_Gata6(377)
chr11	5702475	5702476	chr11:5702475-5702476	.	.	5702475	5702476	0	1	1	5702470	Nanog_INT_Gata6(377)
chr11	5702835	5702836	chr11:5702835-5702836	.	.	5702835	5702836	0	1	1	5702830	Nanog_INT_Gata6(377)
chr7	107237119	107237120	chr7:107237119-107237120	.	.	107237119	107237120	0	1	1	107237118	Nanog_INT_Gata6(377)
chr10	62895635	62895636	chr10:62895635-62895636	.	.	62895635	62895636	0	1	1	62895629	Nanog_INT_Gata6(377)
chr5	88679554	88679555	chr5:88679554-88679555	.	.	88679554	88679555	0	1	1	88679546	Nanog_INT_Gata6(377)
chr7	3204416	3204417	chr7:3204416-3204417	.	.	3204416	3204417	0	1	1	3204413	Nanog_INT_Gata6(377)
chr9	78190891	78190892	chr9:78190891-78190892	.	.	78190891	78190892	0	1	1	78190884	Nanog_INT_Gata6(377)
chr1	63442357	63442358	chr1:63442357-63442358	.	.	63442357	63442358	0	1	1	63442351	Nanog_INT_Gata6(377)
chr9	96230407	96230408	chr9:96230407-96230408	.	.	96230407	96230408	0	1	1	96230398	Nanog_INT_Gata6(377)
chr1	134570818	134570819	chr1:134570818-134570819	.	.	134570818	134570819	0	1	1	134570817	Nanog_INT_Gata6(377)
chr5	138991916	138991917	chr5:138991916-138991917	.	.	138991916	138991917	0	1	1	138991915	Nanog_INT_Gata6(377)
chr2	109917500	109917501	chr2:109917500-109917501	.	.	109917500	109917501	0	1	1	109917499	Nanog_INT_Gata6(377)
chr11	53800203	53800204	chr11:53800203-53800204	.	.	53800203	53800204	0	1	1	53800198	Nanog_INT_Gata6(377)
chr7	144864316	144864317	chr7:144864316-144864317	.	.	144864316	144864317	0	1	1	144864315	Nanog_INT_Gata6(377)
chr1	72797452	72797453	chr1:72797452-72797453	.	.	72797452	72797453	0	1	1	72797445	Nanog_INT_Gata6(377)
chr17	70882391	70882392	chr17:70882391-70882392	.	.	70882391	70882392	0	1	1	70882384	Nanog_INT_Gata6(377)
chr3	32708564	32708565	chr3:32708564-32708565	.	.	32708564	32708565	0	1	1	32708561	Nanog_INT_Gata6(377)
chr11	69581953	69581954	chr11:69581953-69581954	.	.	69581953	69581954	0	1	1	69581947	Nanog_INT_Gata6(377)
chr6	92247680	92247681	chr6:92247680-92247681	.	.	92247680	92247681	0	1	1	92247671	Nanog_INT_Gata6(377)
chr6	65012121	65012122	chr6:65012121-65012122	.	.	65012121	65012122	0	1	1	65012115	Nanog_INT_Gata6(377)
chr16	22406226	22406227	chr16:22406226-22406227	.	.	22406226	22406227	0	1	1	22406224	Nanog_INT_Gata6(377)
chr17	53561683	53561684	chr17:53561683-53561684	.	.	53561683	53561684	0	1	1	53561678	Nanog_INT_Gata6(377)
chr5	134945405	134945406	chr5:134945405-134945406	.	.	134945405	134945406	0	1	1	134945404	Nanog_INT_Gata6(377)
chr7	144857970	144857971	chr7:144857970-144857971	.	.	144857970	144857971	0	1	1	144857969	Nanog_INT_Gata6(377)
chr11	12469919	12469920	chr11:12469919-12469920	.	.	12469919	12469920	0	1	1	12469918	Nanog_INT_Gata6(377)
chr2	163062277	163062278	chr2:163062277-163062278	.	.	163062277	163062278	0	1	1	163062276	Nanog_INT_Gata6(377)
chr4	98728258	98728259	chr4:98728258-98728259	.	.	98728258	98728259	0	1	1	98728249	Nanog_INT_Gata6(377)
chr10	62898374	62898375	chr10:62898374-62898375	.	.	62898374	62898375	0	1	1	62898368	Nanog_INT_Gata6(377)
chr16	64881206	64881207	chr16:64881206-64881207	.	.	64881206	64881207	0	1	1	64881200	Nanog_INT_Gata6(377)
chr5	53592408	53592409	chr5:53592408-53592409	.	.	53592408	53592409	0	1	1	53592403	Nanog_INT_Gata6(377)
chr17	70872172	70872173	chr17:70872172-70872173	.	.	70872172	70872173	0	1	1	70872165	Nanog_INT_Gata6(377)
chr17	87974068	87974069	chr17:87974068-87974069	.	.	87974068	87974069	0	1	1	87974060	Nanog_INT_Gata6(377)
chr14	50938690	50938691	chr14:50938690-50938691	.	.	50938690	50938691	0	1	1	50938685	Nanog_INT_Gata6(377)
chr7	45551668	45551669	chr7:45551668-45551669	.	.	45551668	45551669	0	1	1	45551664	Nanog_INT_Gata6(377)
chr6	37864488	37864489	chr6:37864488-37864489	.	.	37864488	37864489	0	1	1	37864485	Nanog_INT_Gata6(377)
chr16	22395390	22395391	chr16:22395390-22395391	.	.	22395390	22395391	0	1	1	22395388	Nanog_INT_Gata6(377)
chr1	71646162	71646163	chr1:71646162-71646163	.	.	71646162	71646163	0	1	1	71646155	Nanog_INT_Gata6(377)
chr4	143259546	143259547	chr4:143259546-143259547	.	.	143259546	143259547	0	1	1	143259545	Nanog_INT_Gata6(377)
chr16	38443980	38443981	chr16:38443980-38443981	.	.	38443980	38443981	0	1	1	38443977	Nanog_INT_Gata6(377)
chr1	134555546	134555547	chr1:134555546-134555547	.	.	134555546	134555547	0	1	1	134555545	Nanog_INT_Gata6(377)
chr7	140956220	140956221	chr7:140956220-140956221	.	.	140956220	140956221	0	1	1	140956219	Nanog_INT_Gata6(377)
chr13	6626650	6626651	chr13:6626650-6626651	.	.	6626650	6626651	0	1	1	6626644	Nanog_INT_Gata6(377)
chr19	14616967	14616968	chr19:14616967-14616968	.	.	14616967	14616968	0	1	1	14616966	Nanog_INT_Gata6(377)
chr18	20954916	20954917	chr18:20954916-20954917	.	.	20954916	20954917	0	1	1	20954914	Nanog_INT_Gata6(377)
chr2	27545827	27545828	chr2:27545827-27545828	.	.	27545827	27545828	0	1	1	27545825	Nanog_INT_Gata6(377)
chr17	53557559	53557560	chr17:53557559-53557560	.	.	53557559	53557560	0	1	1	53557554	Nanog_INT_Gata6(377)
chr9	78368928	78368929	chr9:78368928-78368929	.	.	78368928	78368929	0	1	1	78368921	Nanog_INT_Gata6(377)
chr5	29713109	29713110	chr5:29713109-29713110	.	.	29713109	29713110	0	1	1	29713107	Nanog_INT_Gata6(377)
chr4	40233295	40233296	chr4:40233295-40233296	.	.	40233295	40233296	0	1	1	40233291	Nanog_INT_Gata6(377)
chr10	82768947	82768948	chr10:82768947-82768948	.	.	82768947	82768948	0	1	1	82768939	Nanog_INT_Gata6(377)
chr16	22398575	22398576	chr16:22398575-22398576	.	.	22398575	22398576	0	1	1	22398573	Nanog_INT_Gata6(377)
chr6	148935110	148935111	chr6:148935110-148935111	.	.	148935110	148935111	0	1	1	148935109	Nanog_INT_Gata6(377)
chr14	48709675	48709676	chr14:48709675-48709676	.	.	48709675	48709676	0	1	1	48709671	Nanog_INT_Gata6(377)
chr16	38445139	38445140	chr16:38445139-38445140	.	.	38445139	38445140	0	1	1	38445136	Nanog_INT_Gata6(377)
chr6	145076485	145076486	chr6:145076485-145076486	.	.	145076485	145076486	0	1	1	145076484	Nanog_INT_Gata6(377)
chr5	88684412	88684413	chr5:88684412-88684413	.	.	88684412	88684413	0	1	1	88684404	Nanog_INT_Gata6(377)
chr8	72316322	72316323	chr8:72316322-72316323	.	.	72316322	72316323	0	1	1	72316315	Nanog_INT_Gata6(377)
chr11	102819765	102819766	chr11:102819765-102819766	.	.	102819765	102819766	0	1	1	102819764	Nanog_INT_Gata6(377)
chr5	134944299	134944300	chr5:134944299-134944300	.	.	134944299	134944300	0	1	1	134944298	Nanog_INT_Gata6(377)
chr2	109936563	109936564	chr2:109936563-109936564	.	.	109936563	109936564	0	1	1	109936562	Nanog_INT_Gata6(377)
chr9	62361165	62361166	chr9:62361165-62361166	.	.	62361165	62361166	0	1	1	62361159	Nanog_INT_Gata6(377)
chr7	3201546	3201547	chr7:3201546-3201547	.	.	3201546	3201547	0	1	1	3201543	Nanog_INT_Gata6(377)
chr14	48716747	48716748	chr14:48716747-48716748	.	.	48716747	48716748	0	1	1	48716743	Nanog_INT_Gata6(377)
chr6	71633090	71633091	chr6:71633090-71633091	.	.	71633090	71633091	0	1	1	71633083	Nanog_INT_Gata6(377)
chr6	23090527	23090528	chr6:23090527-23090528	.	.	23090527	23090528	0	1	1	23090525	Nanog_INT_Gata6(377)
chr13	67422800	67422801	chr13:67422800-67422801	.	.	67422800	67422801	0	1	1	67422794	Nanog_INT_Gata6(377)
chr6	71633319	71633320	chr6:71633319-71633320	.	.	71633319	71633320	0	1	1	71633312	Nanog_INT_Gata6(377)
chr3	34646474	34646475	chr3:34646474-34646475	.	.	34646474	34646475	0	1	1	34646471	Nanog_INT_Gata6(377)
chr3	34654017	34654018	chr3:34654017-34654018	.	.	34654017	34654018	0	1	1	34654014	Nanog_INT_Gata6(377)
chr7	24505485	24505486	chr7:24505485-24505486	.	.	24505485	24505486	0	1	1	24505483	Nanog_INT_Gata6(377)
chr14	48654880	48654881	chr14:48654880-48654881	.	.	48654880	48654881	0	1	1	48654876	Nanog_INT_Gata6(377)
chr5	29698643	29698644	chr5:29698643-29698644	.	.	29698643	29698644	0	1	1	29698641	Nanog_INT_Gata6(377)
chr11	107449287	107449288	chr11:107449287-107449288	.	.	107449287	107449288	0	1	1	107449286	Nanog_INT_Gata6(377)
chr6	71609308	71609309	chr6:71609308-71609309	.	.	71609308	71609309	0	1	1	71609301	Nanog_INT_Gata6(377)
chr1	72811350	72811351	chr1:72811350-72811351	.	.	72811350	72811351	0	1	1	72811343	Nanog_INT_Gata6(377)
chr8	27251013	27251014	chr8:27251013-27251014	.	.	27251013	27251014	0	1	1	27251011	Nanog_INT_Gata6(377)
chr16	22442378	22442379	chr16:22442378-22442379	.	.	22442378	22442379	0	1	1	22442376	Nanog_INT_Gata6(377)
chr8	111943804	111943805	chr8:111943804-111943805	.	.	111943804	111943805	0	1	1	111943803	Nanog_INT_Gata6(377)
chr12	27320914	27320915	chr12:27320914-27320915	.	.	27320914	27320915	0	1	1	27320912	Nanog_INT_Gata6(377)
chr7	139945863	139945864	chr7:139945863-139945864	.	.	139945863	139945864	0	1	1	139945862	Nanog_INT_Gata6(377)
chr7	127212450	127212451	chr7:127212450-127212451	.	.	127212450	127212451	0	1	1	127212449	Nanog_INT_Gata6(377)
chr9	62338504	62338505	chr9:62338504-62338505	.	.	62338504	62338505	0	1	1	62338498	Nanog_INT_Gata6(377)
chr4	54979892	54979893	chr4:54979892-54979893	.	.	54979892	54979893	0	1	1	54979887	Nanog_INT_Gata6(377)
chr7	139950527	139950528	chr7:139950527-139950528	.	.	139950527	139950528	0	1	1	139950526	Nanog_INT_Gata6(377)
chr17	29451275	29451276	chr17:29451275-29451276	.	.	29451275	29451276	0	1	1	29451273	Nanog_INT_Gata6(377)
chr17	53595851	53595852	chr17:53595851-53595852	.	.	53595851	53595852	0	1	1	53595846	Nanog_INT_Gata6(377)
chr17	23601439	23601440	chr17:23601439-23601440	.	.	23601439	23601440	0	1	1	23601437	Nanog_INT_Gata6(377)
chr6	145084855	145084856	chr6:145084855-145084856	.	.	145084855	145084856	0	1	1	145084854	Nanog_INT_Gata6(377)
chr5	122994980	122994981	chr5:122994980-122994981	.	.	122994980	122994981	0	1	1	122994979	Nanog_INT_Gata6(377)
chr5	29721342	29721343	chr5:29721342-29721343	.	.	29721342	29721343	0	1	1	29721340	Nanog_INT_Gata6(377)
chr6	122366383	122366384	chr6:122366383-122366384	.	.	122366383	122366384	0	1	1	122366382	Nanog_INT_Gata6(377)
chr8	57499069	57499070	chr8:57499069-57499070	.	.	57499069	57499070	0	1	1	57499064	Nanog_INT_Gata6(377)
chr12	4910652	4910653	chr12:4910652-4910653	.	.	4910652	4910653	0	1	1	4910648	Nanog_INT_Gata6(377)
chr19	14604744	14604745	chr19:14604744-14604745	.	.	14604744	14604745	0	1	1	14604743	Nanog_INT_Gata6(377)
chr16	22439806	22439807	chr16:22439806-22439807	.	.	22439806	22439807	0	1	1	22439804	Nanog_INT_Gata6(377)
chr1	134557086	134557087	chr1:134557086-134557087	.	.	134557086	134557087	0	1	1	134557085	Nanog_INT_Gata6(377)
chr12	27312030	27312031	chr12:27312030-27312031	.	.	27312030	27312031	0	1	1	27312028	Nanog_INT_Gata6(377)
chr16	32656409	32656410	chr16:32656409-32656410	.	.	32656409	32656410	0	1	1	32656406	Nanog_INT_Gata6(377)
chr9	62344780	62344781	chr9:62344780-62344781	.	.	62344780	62344781	0	1	1	62344774	Nanog_INT_Gata6(377)
chr6	4892737	4892738	chr6:4892737-4892738	.	.	4892737	4892738	0	1	1	4892733	Nanog_INT_Gata6(377)
chr9	78359835	78359836	chr9:78359835-78359836	.	.	78359835	78359836	0	1	1	78359828	Nanog_INT_Gata6(377)
chr11	9146172	9146173	chr11:9146172-9146173	.	.	9146172	9146173	0	1	1	9146163	Nanog_INT_Gata6(377)
chr19	38064168	38064169	chr19:38064168-38064169	.	.	38064168	38064169	0	1	1	38064165	Nanog_INT_Gata6(377)
chr7	45559036	45559037	chr7:45559036-45559037	.	.	45559036	45559037	0	1	1	45559032	Nanog_INT_Gata6(377)
chr15	59083230	59083231	chr15:59083230-59083231	.	.	59083230	59083231	0	1	1	59083225	Nanog_INT_Gata6(377)
chr12	102707114	102707115	chr12:102707114-102707115	.	.	102707114	102707115	0	1	1	102707113	Nanog_INT_Gata6(377)
chr11	12443716	12443717	chr11:12443716-12443717	.	.	12443716	12443717	0	1	1	12443715	Nanog_INT_Gata6(377)
chr8	74970484	74970485	chr8:74970484-74970485	.	.	74970484	74970485	0	1	1	74970477	Nanog_INT_Gata6(377)
chr4	83305546	83305547	chr4:83305546-83305547	.	.	83305546	83305547	0	1	1	83305538	Nanog_INT_Gata6(377)
chr4	82511900	82511901	chr4:82511900-82511901	.	.	82511900	82511901	0	1	1	82511892	Nanog_INT_Gata6(377)
chr6	82615693	82615694	chr6:82615693-82615694	.	.	82615693	82615694	0	1	1	82615685	Nanog_INT_Gata6(377)
chr11	8641813	8641814	chr11:8641813-8641814	.	.	8641813	8641814	0	1	1	8641805	Nanog_INT_Gata6(377)
chr5	122991499	122991500	chr5:122991499-122991500	.	.	122991499	122991500	0	1	1	122991498	Nanog_INT_Gata6(377)
chr7	107208061	107208062	chr7:107208061-107208062	.	.	107208061	107208062	0	1	1	107208060	Nanog_INT_Gata6(377)
chr3	34668585	34668586	chr3:34668585-34668586	.	.	34668585	34668586	0	1	1	34668582	Nanog_INT_Gata6(377)
chr6	122690104	122690105	chr6:122690104-122690105	.	.	122690104	122690105	0	1	1	122690103	Nanog_INT_Gata6(377)
chr11	8692939	8692940	chr11:8692939-8692940	.	.	8692939	8692940	0	1	1	8692931	Nanog_INT_Gata6(377)
chr5	138996811	138996812	chr5:138996811-138996812	.	.	138996811	138996812	0	1	1	138996810	Nanog_INT_Gata6(377)
chr3	144203794	144203795	chr3:144203794-144203795	.	.	144203794	144203795	0	1	1	144203793	Nanog_INT_Gata6(377)
chr10	88672274	88672275	chr10:88672274-88672275	.	.	88672274	88672275	0	1	1	88672266	Nanog_INT_Gata6(377)
chr11	107436058	107436059	chr11:107436058-107436059	.	.	107436058	107436059	0	1	1	107436057	Nanog_INT_Gata6(377)
chr5	135979522	135979523	chr5:135979522-135979523	.	.	135979522	135979523	0	1	1	135979521	Nanog_INT_Gata6(377)
chr17	29490343	29490344	chr17:29490343-29490344	.	.	29490343	29490344	0	1	1	29490341	Nanog_INT_Gata6(377)
chr1	180571322	180571323	chr1:180571322-180571323	.	.	180571322	180571323	0	1	1	180571321	Nanog_INT_Gata6(377)
chr15	10441393	10441394	chr15:10441393-10441394	.	.	10441393	10441394	0	1	1	10441392	Nanog_INT_Gata6(377)
chr17	87963371	87963372	chr17:87963371-87963372	.	.	87963371	87963372	0	1	1	87963363	Nanog_INT_Gata6(377)
chr17	35509680	35509681	chr17:35509680-35509681	.	.	35509680	35509681	0	1	1	35509677	Nanog_INT_Gata6(377)
chr9	65619582	65619583	chr9:65619582-65619583	.	.	65619582	65619583	0	1	1	65619576	Nanog_INT_Gata6(377)
chr19	38068128	38068129	chr19:38068128-38068129	.	.	38068128	38068129	0	1	1	38068125	Nanog_INT_Gata6(377)
chr4	54992204	54992205	chr4:54992204-54992205	.	.	54992204	54992205	0	1	1	54992199	Nanog_INT_Gata6(377)
chr12	102723255	102723256	chr12:102723255-102723256	.	.	102723255	102723256	0	1	1	102723254	Nanog_INT_Gata6(377)
chr3	131102453	131102454	chr3:131102453-131102454	.	.	131102453	131102454	0	1	1	131102452	Nanog_INT_Gata6(377)
chr10	62884026	62884027	chr10:62884026-62884027	.	.	62884026	62884027	0	1	1	62884020	Nanog_INT_Gata6(377)
chr6	39430836	39430837	chr6:39430836-39430837	.	.	39430836	39430837	0	1	1	39430833	Nanog_INT_Gata6(377)
chr11	8659309	8659310	chr11:8659309-8659310	.	.	8659309	8659310	0	1	1	8659301	Nanog_INT_Gata6(377)
chr2	109913492	109913493	chr2:109913492-109913493	.	.	109913492	109913493	0	1	1	109913491	Nanog_INT_Gata6(377)
chr13	66441419	66441420	chr13:66441419-66441420	.	.	66441419	66441420	0	1	1	66441413	Nanog_INT_Gata6(377)
chr13	44735764	44735765	chr13:44735764-44735765	.	.	44735764	44735765	0	1	1	44735760	Nanog_INT_Gata6(377)
chr4	98725595	98725596	chr4:98725595-98725596	.	.	98725595	98725596	0	1	1	98725586	Nanog_INT_Gata6(377)
chr2	29097793	29097794	chr2:29097793-29097794	.	.	29097793	29097794	0	1	1	29097791	Nanog_INT_Gata6(377)
chr13	75685583	75685584	chr13:75685583-75685584	.	.	75685583	75685584	0	1	1	75685576	Nanog_INT_Gata6(377)
chr19	3851706	3851707	chr19:3851706-3851707	.	.	3851706	3851707	0	1	1	3851703	Nanog_INT_Gata6(377)
chr15	25622476	25622477	chr15:25622476-25622477	.	.	25622476	25622477	0	1	1	25622474	Nanog_INT_Gata6(377)
chr9	96243812	96243813	chr9:96243812-96243813	.	.	96243812	96243813	0	1	1	96243803	Nanog_INT_Gata6(377)
chr16	84772851	84772852	chr16:84772851-84772852	.	.	84772851	84772852	0	1	1	84772843	Nanog_INT_Gata6(377)
chr16	84776510	84776511	chr16:84776510-84776511	.	.	84776510	84776511	0	1	1	84776502	Nanog_INT_Gata6(377)
chr4	136246649	136246650	chr4:136246649-136246650	.	.	136246649	136246650	0	1	1	136246648	Nanog_INT_Gata6(377)
chr4	140688455	140688456	chr4:140688455-140688456	.	.	140688455	140688456	0	1	1	140688454	Nanog_INT_Gata6(377)
chr17	29494611	29494612	chr17:29494611-29494612	.	.	29494611	29494612	0	1	1	29494609	Nanog_INT_Gata6(377)
chr7	13024161	13024162	chr7:13024161-13024162	.	.	13024161	13024162	0	1	1	13024160	Nanog_INT_Gata6(377)
chr6	65034699	65034700	chr6:65034699-65034700	.	.	65034699	65034700	0	1	1	65034693	Nanog_INT_Gata6(377)
chr8	90828251	90828252	chr8:90828251-90828252	.	.	90828251	90828252	0	1	1	90828242	Nanog_INT_Gata6(377)
chr12	102714324	102714325	chr12:102714324-102714325	.	.	102714324	102714325	0	1	1	102714323	Nanog_INT_Gata6(377)
chr3	32705917	32705918	chr3:32705917-32705918	.	.	32705917	32705918	0	1	1	32705914	Nanog_INT_Gata6(377)
chr2	29100986	29100987	chr2:29100986-29100987	.	.	29100986	29100987	0	1	1	29100984	Nanog_INT_Gata6(377)
chr4	84685958	84685959	chr4:84685958-84685959	.	.	84685958	84685959	0	1	1	84685950	Nanog_INT_Gata6(377)
chr1	71610351	71610352	chr1:71610351-71610352	.	.	71610351	71610352	0	1	1	71610344	Nanog_INT_Gata6(377)
chr17	37002418	37002419	chr17:37002418-37002419	.	.	37002418	37002419	0	1	1	37002415	Nanog_INT_Gata6(377)
chr5	115464980	115464981	chr5:115464980-115464981	.	.	115464980	115464981	0	1	1	115464979	Nanog_INT_Gata6(377)
chr19	38902726	38902727	chr19:38902726-38902727	.	.	38902726	38902727	0	1	1	38902723	Nanog_INT_Gata6(377)
chr3	8510363	8510364	chr3:8510363-8510364	.	.	8510363	8510364	0	1	1	8510355	Nanog_INT_Gata6(377)
chr16	64875969	64875970	chr16:64875969-64875970	.	.	64875969	64875970	0	1	1	64875963	Nanog_INT_Gata6(377)
chr17	29465628	29465629	chr17:29465628-29465629	.	.	29465628	29465629	0	1	1	29465626	Nanog_INT_Gata6(377)
chr10	95417235	95417236	chr10:95417235-95417236	.	.	95417235	95417236	0	1	1	95417226	Nanog_INT_Gata6(377)
chr11	100604810	100604811	chr11:100604810-100604811	.	.	100604810	100604811	0	1	1	100604809	Nanog_INT_Gata6(377)
chr11	107114183	107114184	chr11:107114183-107114184	.	.	107114183	107114184	0	1	1	107114182	Nanog_INT_Gata6(377)
chr4	54926655	54926656	chr4:54926655-54926656	.	.	54926655	54926656	0	1	1	54926650	Nanog_INT_Gata6(377)
chr16	21983430	21983431	chr16:21983430-21983431	.	.	21983430	21983431	0	1	1	21983428	Nanog_INT_Gata6(377)
chr8	72318882	72318883	chr8:72318882-72318883	.	.	72318882	72318883	0	1	1	72318875	Nanog_INT_Gata6(377)
chr5	29737641	29737642	chr5:29737641-29737642	.	.	29737641	29737642	0	1	1	29737639	Nanog_INT_Gata6(377)
chr3	131084824	131084825	chr3:131084824-131084825	.	.	131084824	131084825	0	1	1	131084823	Nanog_INT_Gata6(377)
chr12	66276083	66276084	chr12:66276083-66276084	.	.	66276083	66276084	0	1	1	66276077	Nanog_INT_Gata6(377)
chr17	87601796	87601797	chr17:87601796-87601797	.	.	87601796	87601797	0	1	1	87601788	Nanog_INT_Gata6(377)
chr15	100628128	100628129	chr15:100628128-100628129	.	.	100628128	100628129	0	1	1	100628127	Nanog_INT_Gata6(377)
chr5	88634547	88634548	chr5:88634547-88634548	.	.	88634547	88634548	0	1	1	88634539	Nanog_INT_Gata6(377)
chr1	63453285	63453286	chr1:63453285-63453286	.	.	63453285	63453286	0	1	1	63453279	Nanog_INT_Gata6(377)
chr8	120632358	120632359	chr8:120632358-120632359	.	.	120632358	120632359	0	1	1	120632357	Nanog_INT_Gata6(377)
chr8	84650351	84650352	chr8:84650351-84650352	.	.	84650351	84650352	0	1	1	84650343	Nanog_INT_Gata6(377)
chr17	53582335	53582336	chr17:53582335-53582336	.	.	53582335	53582336	0	1	1	53582330	Nanog_INT_Gata6(377)
chr5	53575158	53575159	chr5:53575158-53575159	.	.	53575158	53575159	0	1	1	53575153	Nanog_INT_Gata6(377)
chr15	59058442	59058443	chr15:59058442-59058443	.	.	59058442	59058443	0	1	1	59058437	Nanog_INT_Gata6(377)
chr16	22416526	22416527	chr16:22416526-22416527	.	.	22416526	22416527	0	1	1	22416524	Nanog_INT_Gata6(377)
chr2	163091803	163091804	chr2:163091803-163091804	.	.	163091803	163091804	0	1	1	163091802	Nanog_INT_Gata6(377)
chr6	37889379	37889380	chr6:37889379-37889380	.	.	37889379	37889380	0	1	1	37889376	Nanog_INT_Gata6(377)
chr13	44731152	44731153	chr13:44731152-44731153	.	.	44731152	44731153	0	1	1	44731148	Nanog_INT_Gata6(377)
chr12	102719887	102719888	chr12:102719887-102719888	.	.	102719887	102719888	0	1	1	102719886	Nanog_INT_Gata6(377)
chr19	14635342	14635343	chr19:14635342-14635343	.	.	14635342	14635343	0	1	1	14635341	Nanog_INT_Gata6(377)
chr6	71626217	71626218	chr6:71626217-71626218	.	.	71626217	71626218	0	1	1	71626210	Nanog_INT_Gata6(377)
chr8	111951226	111951227	chr8:111951226-111951227	.	.	111951226	111951227	0	1	1	111951225	Nanog_INT_Gata6(377)
chr1	134589932	134589933	chr1:134589932-134589933	.	.	134589932	134589933	0	1	1	134589931	Nanog_INT_Gata6(377)
chr9	58249930	58249931	chr9:58249930-58249931	.	.	58249930	58249931	0	1	1	58249925	Nanog_INT_Gata6(377)
chr16	22409214	22409215	chr16:22409214-22409215	.	.	22409214	22409215	0	1	1	22409212	Nanog_INT_Gata6(377)
chr13	75707270	75707271	chr13:75707270-75707271	.	.	75707270	75707271	0	1	1	75707263	Nanog_INT_Gata6(377)
chr9	36794564	36794565	chr9:36794564-36794565	.	.	36794564	36794565	0	1	1	36794561	Nanog_INT_Gata6(377)
chr8	22427063	22427064	chr8:22427063-22427064	.	.	22427063	22427064	0	1	1	22427061	Nanog_INT_Gata6(377)
chr10	75932908	75932909	chr10:75932908-75932909	.	.	75932908	75932909	0	1	1	75932901	Nanog_INT_Gata6(377)
chr5	115471303	115471304	chr5:115471303-115471304	.	.	115471303	115471304	0	1	1	115471302	Nanog_INT_Gata6(377)
chr10	67151965	67151966	chr10:67151965-67151966	.	.	67151965	67151966	0	1	1	67151959	Nanog_INT_Gata6(377)
chr7	3193432	3193433	chr7:3193432-3193433	.	.	3193432	3193433	0	1	1	3193429	Nanog_INT_Gata6(377)
chr1	71692296	71692297	chr1:71692296-71692297	.	.	71692296	71692297	0	1	1	71692289	Nanog_INT_Gata6(377)
chr8	94191396	94191397	chr8:94191396-94191397	.	.	94191396	94191397	0	1	1	94191387	Nanog_INT_Gata6(377)
chr16	48435715	48435716	chr16:48435715-48435716	.	.	48435715	48435716	0	1	1	48435711	Nanog_INT_Gata6(377)
chr1	72828193	72828194	chr1:72828193-72828194	.	.	72828193	72828194	0	1	1	72828186	Nanog_INT_Gata6(377)
chr9	62348589	62348590	chr9:62348589-62348590	.	.	62348589	62348590	0	1	1	62348583	Nanog_INT_Gata6(377)
chr3	34649976	34649977	chr3:34649976-34649977	.	.	34649976	34649977	0	1	1	34649973	Nanog_INT_Gata6(377)
chr6	148946673	148946674	chr6:148946673-148946674	.	.	148946673	148946674	0	1	1	148946672	Nanog_INT_Gata6(377)
chr18	65616434	65616435	chr18:65616434-65616435	.	.	65616434	65616435	0	1	1	65616428	Nanog_INT_Gata6(377)
chr4	140685111	140685112	chr4:140685111-140685112	.	.	140685111	140685112	0	1	1	140685110	Nanog_INT_Gata6(377)
chr15	103538264	103538265	chr15:103538264-103538265	.	.	103538264	103538265	0	1	1	103538263	Nanog_INT_Gata6(377)
chr4	82505773	82505774	chr4:82505773-82505774	.	.	82505773	82505774	0	1	1	82505765	Nanog_INT_Gata6(377)
chr11	8671892	8671893	chr11:8671892-8671893	.	.	8671892	8671893	0	1	1	8671884	Nanog_INT_Gata6(377)
chr15	79893273	79893274	chr15:79893273-79893274	.	.	79893273	79893274	0	1	1	79893266	Nanog_INT_Gata6(377)
chr8	84647734	84647735	chr8:84647734-84647735	.	.	84647734	84647735	0	1	1	84647726	Nanog_INT_Gata6(377)
chr10	67126428	67126429	chr10:67126428-67126429	.	.	67126428	67126429	0	1	1	67126422	Nanog_INT_Gata6(377)
chr1	156660592	156660593	chr1:156660592-156660593	.	.	156660592	156660593	0	1	1	156660591	Nanog_INT_Gata6(377)
chr1	71635439	71635440	chr1:71635439-71635440	.	.	71635439	71635440	0	1	1	71635432	Nanog_INT_Gata6(377)
chr4	40227497	40227498	chr4:40227497-40227498	.	.	40227497	40227498	0	1	1	40227493	Nanog_INT_Gata6(377)
chr9	110129345	110129346	chr9:110129345-110129346	.	.	110129345	110129346	0	1	1	110129344	Nanog_INT_Gata6(377)
chr9	65629722	65629723	chr9:65629722-65629723	.	.	65629722	65629723	0	1	1	65629716	Nanog_INT_Gata6(377)
chr4	129544324	129544325	chr4:129544324-129544325	.	.	129544324	129544325	0	1	1	129544323	Nanog_INT_Gata6(377)
chr9	78174170	78174171	chr9:78174170-78174171	.	.	78174170	78174171	0	1	1	78174163	Nanog_INT_Gata6(377)
chr10	82809554	82809555	chr10:82809554-82809555	.	.	82809554	82809555	0	1	1	82809546	Nanog_INT_Gata6(377)
chr1	52938116	52938117	chr1:52938116-52938117	.	.	52938116	52938117	0	1	1	52938111	Nanog_INT_Gata6(377)
chr6	64999328	64999329	chr6:64999328-64999329	.	.	64999328	64999329	0	1	1	64999322	Nanog_INT_Gata6(377)
chr14	48625574	48625575	chr14:48625574-48625575	.	.	48625574	48625575	0	1	1	48625570	Nanog_INT_Gata6(377)
chr14	46419155	46419156	chr14:46419155-46419156	.	.	46419155	46419156	0	1	1	46419151	Nanog_INT_Gata6(377)
chr13	66414937	66414938	chr13:66414937-66414938	.	.	66414937	66414938	0	1	1	66414931	Nanog_INT_Gata6(377)
chr1	87224811	87224812	chr1:87224811-87224812	.	.	87224811	87224812	0	1	1	87224803	Nanog_NO_Gata6(24)
chr2	109943398	109943399	chr2:109943398-109943399	.	.	109943398	109943399	0	1	1	109943397	Nanog_NO_Gata6(24)
chr6	23089452	23089453	chr6:23089452-23089453	.	.	23089452	23089453	0	1	1	23089450	Nanog_NO_Gata6(24)
chr19	3842627	3842628	chr19:3842627-3842628	.	.	3842627	3842628	0	1	1	3842624	Nanog_NO_Gata6(24)
chr11	120769767	120769768	chr11:120769767-120769768	.	.	120769767	120769768	0	1	1	120769766	Nanog_NO_Gata6(24)
chr16	48422667	48422668	chr16:48422667-48422668	.	.	48422667	48422668	0	1	1	48422663	Nanog_NO_Gata6(24)
chr15	25669607	25669608	chr15:25669607-25669608	.	.	25669607	25669608	0	1	1	25669605	Nanog_NO_Gata6(24)
chr11	46072132	46072133	chr11:46072132-46072133	.	.	46072132	46072133	0	1	1	46072128	Nanog_NO_Gata6(24)
chr5	139035207	139035208	chr5:139035207-139035208	.	.	139035207	139035208	0	1	1	139035206	Nanog_NO_Gata6(24)
chr13	75723124	75723125	chr13:75723124-75723125	.	.	75723124	75723125	0	1	1	75723117	Nanog_NO_Gata6(24)
chr17	27583288	27583289	chr17:27583288-27583289	.	.	27583288	27583289	0	1	1	27583286	Nanog_NO_Gata6(24)
chr9	78171763	78171764	chr9:78171763-78171764	.	.	78171763	78171764	0	1	1	78171756	Nanog_NO_Gata6(24)
chr11	53778431	53778432	chr11:53778431-53778432	.	.	53778431	53778432	0	1	1	53778426	Nanog_NO_Gata6(24)
chr16	64877086	64877087	chr16:64877086-64877087	.	.	64877086	64877087	0	1	1	64877080	Nanog_NO_Gata6(24)
chr15	59130383	59130384	chr15:59130383-59130384	.	.	59130383	59130384	0	1	1	59130378	Nanog_NO_Gata6(24)
chr1	181974526	181974527	chr1:181974526-181974527	.	.	181974526	181974527	0	1	1	181974525	Nanog_NO_Gata6(24)
chr13	75703032	75703033	chr13:75703032-75703033	.	.	75703032	75703033	0	1	1	75703025	Nanog_NO_Gata6(24)
chr9	36803050	36803051	chr9:36803050-36803051	.	.	36803050	36803051	0	1	1	36803047	Nanog_NO_Gata6(24)
chr13	44768959	44768960	chr13:44768959-44768960	.	.	44768959	44768960	0	1	1	44768955	Nanog_NO_Gata6(24)
chr11	100616578	100616579	chr11:100616578-100616579	.	.	100616578	100616579	0	1	1	100616577	Nanog_NO_Gata6(24)
chr1	72806256	72806257	chr1:72806256-72806257	.	.	72806256	72806257	0	1	1	72806249	Nanog_NO_Gata6(24)
chr7	49243783	49243784	chr7:49243783-49243784	.	.	49243783	49243784	0	1	1	49243779	Nanog_NO_Gata6(24)
chr6	122385299	122385300	chr6:122385299-122385300	.	.	122385299	122385300	0	1	1	122385298	Nanog_NO_Gata6(24)
chr12	66264059	66264060	chr12:66264059-66264060	.	.	66264059	66264060	0	1	1	66264053	Nanog_NO_Gata6(24)

## Sheet: Fig3E
chr1	refGene	transcript	52922324	52953614	.	-	.	gene_id "1700019D03Rik"; transcript_id "NM_001368279"; gene_name "1700019D03Rik";
chr1	refGene	transcript	63445891	63596101	.	+	.	gene_id "Adam23"; transcript_id "NM_011780"; gene_name "Adam23";
chr1	refGene	transcript	71585473	71653234	.	-	.	gene_id "Fn1"; transcript_id "NM_001276409"; gene_name "Fn1";
chr1	refGene	transcript	72825387	72852471	.	+	.	gene_id "Igfbp2"; transcript_id "NM_001310659"; gene_name "Igfbp2";
chr1	refGene	transcript	87213911	87240488	.	+	.	gene_id "Eif4e2"; transcript_id "NM_001347083"; gene_name "Eif4e2";
chr1	refGene	transcript	134560178	134632878	.	+	.	gene_id "Kdm5b"; transcript_id "NM_152895"; gene_name "Kdm5b";
chr1	refGene	transcript	156653617	156674339	.	-	.	gene_id "Tor3a"; transcript_id "NM_023141"; gene_name "Tor3a";
chr1	refGene	transcript	159293773	159294165	.	+	.	gene_id "Pou5f1-rs1"; transcript_id "NR_144489"; gene_name "Pou5f1-rs1";
chr1	refGene	transcript	180568891	180600999	.	+	.	gene_id "Parp1"; transcript_id "NM_007415"; gene_name "Parp1";
chr1	refGene	transcript	181896386	182019980	.	-	.	gene_id "Enah"; transcript_id "NM_010135"; gene_name "Enah";
chr10	refGene	transcript	62804570	62887324	.	-	.	gene_id "Tet1"; transcript_id "NM_001253857"; gene_name "Tet1";
chr10	refGene	transcript	67127088	67256326	.	+	.	gene_id "Jmjd1c"; transcript_id "NM_207221"; gene_name "Jmjd1c";
chr10	refGene	transcript	67185750	67256326	.	+	.	gene_id "Jmjd1c"; transcript_id "NM_001242396"; gene_name "Jmjd1c";
chr10	refGene	transcript	75933130	75937750	.	+	.	gene_id "Chchd10"; transcript_id "NM_175329"; gene_name "Chchd10";
chr10	refGene	transcript	77052179	77166530	.	-	.	gene_id "Col18a1"; transcript_id "NM_009929"; gene_name "Col18a1";
chr10	refGene	transcript	78030022	78043610	.	-	.	gene_id "Aire"; transcript_id "NM_001271551"; gene_name "Aire";
chr10	refGene	transcript	78049842	78063622	.	+	.	gene_id "Dnmt3l"; transcript_id "NM_019448"; gene_name "Dnmt3l";
chr10	refGene	transcript	82748700	82764141	.	-	.	gene_id "Nfyb"; transcript_id "NM_010914"; gene_name "Nfyb";
chr10	refGene	transcript	88675270	88683023	.	-	.	gene_id "Spic"; transcript_id "NM_011461"; gene_name "Spic";
chr10	refGene	transcript	95411490	95416857	.	-	.	gene_id "Socs2"; transcript_id "NM_007706"; gene_name "Socs2";
chr11	refGene	transcript	5703982	5707701	.	-	.	gene_id "Mrps24"; transcript_id "NM_026080"; gene_name "Mrps24";
chr11	refGene	transcript	8431652	8664535	.	-	.	gene_id "Tns3"; transcript_id "NM_001083587"; gene_name "Tns3";
chr11	refGene	transcript	9118507	9136170	.	+	.	gene_id "Upp1"; transcript_id "NM_001159402"; gene_name "Upp1";
chr11	refGene	transcript	12236676	12464960	.	-	.	gene_id "Cobl"; transcript_id "NM_001282993"; gene_name "Cobl";
chr11	refGene	transcript	46055984	46147347	.	+	.	gene_id "Adam19"; transcript_id "NM_009616"; gene_name "Adam19";
chr11	refGene	transcript	53770014	53777324	.	+	.	gene_id "Irf1"; transcript_id "NM_008390"; gene_name "Irf1";
chr11	refGene	transcript	68972484	68975185	.	-	.	gene_id "Rangrf"; transcript_id "NM_001285441"; gene_name "Rangrf";
chr11	refGene	transcript	69580359	69591873	.	+	.	gene_id "Trp53"; transcript_id "NM_011640"; gene_name "Trp53";
chr11	refGene	transcript	69673110	69681970	.	-	.	gene_id "Senp3"; transcript_id "NM_030702"; gene_name "Senp3";
chr11	refGene	transcript	96789135	96808149	.	+	.	gene_id "Cbx1"; transcript_id "NM_001362563"; gene_name "Cbx1";
chr11	refGene	transcript	100582836	100620168	.	-	.	gene_id "Dnajc7"; transcript_id "NM_019795"; gene_name "Dnajc7";
chr11	refGene	transcript	101627949	101636081	.	+	.	gene_id "Rdm1"; transcript_id "NM_025654"; gene_name "Rdm1";
[truncated: 197 more rows]

## Sheet: Fig4A
chr1	3062891	3062892	Nanog_2h_ixen_CR_DL46_DL47_merged_final_peak_1	18.6553
[truncated: 41,877 more rows]

[truncated: 4 more sheets: Fig4F, Fig5B, FigS1D, FigS3A]
